# Supplementary material for: Alternative platelet differentiation pathways initiated by nonhierarchically related hematopoietic stem cells
Source: Nat Immunol. 2024 May 30;25(6):1007–19. doi: 10.1038/s41590-024-01845-6 (PMC11147777; doi:10.1038/s41590-024-01845-6)
Supplement: Supplementary file 4 — Gene expression in cells derived from single transplanted Vwf-tdTomato+ P-HSCs compared to cells derived from single Vwf-tdTomato− multi-HSCs. ‘MolO HSC DEGs’: DEGs (combined Wilcoxon/Fisher’s exact test) in molecular HSCs. ‘tradeSeq trajectory DEGs’: DEGs in total cells along pseudotime. ‘tradeSeq random variable genes’: list of genes used for the background correlation in Fig. 3k. ‘MkP DEGs’: DEGs (combined Wilcoxon/Fisher’s exact test) in molecular MkPs. ‘P-MkP versus CD48+ multi-MkP’: DEGs in CD48− P-MkPs compared to CD48+ multi-MkPs based on cell-surface protein detection by flow cytometry. ‘P-MkP versus CD48− multi-MkP’: DEGs in CD48− P-MkPs compared to CD48+ multi-MkPs based on cell-surface protein detection by flow cytometry. ‘RNA P-MkP versus Cd48+ multi-MkP’: DEGs in P-MkPs negative for the Cd48 transcript compared to multi-MkPs positive for the Cd48 transcript. ‘RNA P-MkP versus Cd48− multi-MkP’: DEGs in P-MkPs negative for the Cd48 transcript compared to multi-MkPs negative for the Cd48 transcript. ‘RNA Cd48+ versus Cd48− multi-MkP’: DEGs in multi-MkPs positive for the Cd48 transcript compared to multi-MkPs negative for the Cd48 transcript. Combined Wilcoxon/Fisher’s exact test was used for the identification of DEGs. [file 41590_2024_1845_MOESM4_ESM.xlsx]

## Sheet: Overview
Overview of tabs
Tab name	Contents	Related to
MolO HSC DEGs	differentially expressed genes (combined Wilcoxon/Fishers’ exact test) in molecular HSCs.	Fig. 3g-i
tradeSeq trajectory DEGs	differentially expressed genes in total cells along pseudotime	Fig. 3j-k
tradeSeq random variable genes	list of genes used for the background correlation in Fig. 3k	Fig. 3k
MkP DEGs	differentially expressed genes (combined Wilcoxon/Fishers’ exact test) in molecular MkPs	Fig. 4a-d, 5a
P-MkP v CD48+ Multi-MkP	differentially expressed genes in CD48− P-MkPs compared to CD48+ Multi-MkPs, based on cell surface protein detection by flow cytometry, combined Wilcoxon/Fishers’ exact test used for identification of differential expressed genes	Fig. 6a-b
P-MkP v CD48- Multi-MkP	differentially expressed genes in CD48− P-MkPs compared to CD48+ Multi-MkPs, based on cell surface protein detection by flow cytometry, combined Wilcoxon/Fishers’ exact test used for identification of differential expressed genes	Fig. 6a-b
RNA P-MkP vs Cd48+ Multi-MkP	differentially expressed genes in P-MkPs negative for Cd48 transcript compared to Multi-MkPs positive for Cd48 transcript, combined Wilcoxon/Fishers’ exact test used for identification of differential expressed genes	Fig. 6c
RNA P-MkP v Cd48- Multi-MkP	differentially expressed genes in P-MkPs negative for Cd48 transcript compared to Multi-MkPs negative for Cd48 transcript, combined Wilcoxon/Fishers’ exact test used for identification of differential expressed genes	Fig. 6c
RNA Cd48+ v Cd48- Multi-MkP	differentially expressed genes in Multi-MkPs positive for Cd48 transcript compared to Multi-MkPs negative for Cd48 transcript, combined Wilcoxon/Fishers’ exact test used for identification of differential expressed genes	Fig. 6d

## Sheet: MolO HSC DEGs
gene	meanA	meanB	log2fc	nCellA	nCellB	expCellA	expCellB	expFractionCellA	expFractionCellB	chisq.test.p	fisher.test.p	wilcox	fisher_combined	groupA	groupB	FDR	col
Ccl3	0.0376088	1.15171	-1.1141	1047	97	23	47	0.0219675	0.484536	3.80311e-72	9.17831e-39	5.75837e-75	1.37166e-110	V_pos_P_HSC	V_neg_Multi_HSC	1.69276e-106	TRUE
Dnajc6	0.0690892	1.27526	-1.20617	1047	97	42	53	0.0401146	0.546392	1.63518e-65	3.00683e-38	5.11645e-69	3.76367e-104	V_pos_P_HSC	V_neg_Multi_HSC	2.32237e-100	TRUE
Vwf	3.74686	0.640154	3.10671	1047	97	1005	29	0.959885	0.298969	2.1594e-97	1.27109e-56	8.24661e-49	2.52015e-102	V_pos_P_HSC	V_neg_Multi_HSC	1.0367e-98	TRUE
2610307P16Rik	0.725107	3.81282	-3.08772	1047	97	325	95	0.310411	0.979381	1.9017e-38	5.53835e-42	1.10804e-61	1.45042e-100	V_pos_P_HSC	V_neg_Multi_HSC	4.4749e-97	TRUE
Cd34	0.313215	2.26334	-1.95012	1047	97	201	76	0.191977	0.783505	5.34527e-38	2.88734e-32	1.45757e-51	8.02469e-81	V_pos_P_HSC	V_neg_Multi_HSC	1.98065e-77	TRUE
Sh2d5	0.0448083	0.833827	-0.789019	1047	97	28	40	0.0267431	0.412371	8.52426e-52	5.01871e-29	5.40525e-54	5.12202e-80	V_pos_P_HSC	V_neg_Multi_HSC	1.05352e-76	TRUE
Sell	0.132916	1.36225	-1.22933	1047	97	85	57	0.0811843	0.587629	1.86876e-46	2.07005e-31	3.20656e-51	1.24736e-79	V_pos_P_HSC	V_neg_Multi_HSC	2.1991e-76	TRUE
Nupr1	3.86822	1.21468	2.65354	1047	97	1020	47	0.974212	0.484536	4.93721e-74	1.78797e-40	6.67689e-39	2.15392e-76	V_pos_P_HSC	V_neg_Multi_HSC	3.32269e-73	TRUE
Plek	0.145545	1.23914	-1.09359	1047	97	97	57	0.0926457	0.587629	1.38883e-41	4.29349e-29	2.13251e-46	1.57005e-72	V_pos_P_HSC	V_neg_Multi_HSC	2.15289e-69	TRUE
Apoe	5.49177	2.39187	3.0999	1047	97	1044	71	0.997135	0.731959	1.41006e-54	1.37783e-26	1.49149e-45	3.36535e-69	V_pos_P_HSC	V_neg_Multi_HSC	4.15318e-66	TRUE
Cd52	0.0462087	0.819606	-0.773397	1047	97	30	36	0.0286533	0.371134	3.39293e-42	2.69956e-24	1.07685e-44	4.54973e-66	V_pos_P_HSC	V_neg_Multi_HSC	5.10438e-63	TRUE
Neo1	2.18716	0.248521	1.93864	1047	97	795	12	0.759312	0.123711	9.31212e-39	4.76263e-36	2.66538e-29	1.88035e-62	V_pos_P_HSC	V_neg_Multi_HSC	1.93379e-59	TRUE
Wfdc17	0.0862116	1.18222	-1.09601	1047	97	56	41	0.0534862	0.42268	9.42515e-35	2.45864e-22	8.43585e-38	2.82329e-57	V_pos_P_HSC	V_neg_Multi_HSC	2.48873e-54	TRUE
Bex4	2.16586	0.506199	1.65966	1047	97	876	27	0.836676	0.278351	2.39947e-37	3.83598e-30	1.37926e-28	7.03068e-56	V_pos_P_HSC	V_neg_Multi_HSC	5.78437e-53	TRUE
Flt3	0.138604	1.28489	-1.14629	1047	97	84	47	0.0802292	0.484536	4.07238e-32	2.72103e-22	7.86967e-36	2.81559e-55	V_pos_P_HSC	V_neg_Multi_HSC	2.1717e-52	TRUE
Ctla2a	1.76449	4.31584	-2.55135	1047	97	669	96	0.638968	0.989691	4.91424e-12	1.02884e-16	1.39506e-40	1.8599e-54	V_pos_P_HSC	V_neg_Multi_HSC	1.27517e-51	TRUE
Slc22a3	0.0993081	0.94471	-0.845402	1047	97	64	41	0.061127	0.42268	3.4531e-31	1.00857e-20	6.77796e-34	8.43688e-52	V_pos_P_HSC	V_neg_Multi_HSC	5.47998e-49	TRUE
Slamf1	1.70076	0.404452	1.29631	1047	97	807	17	0.770774	0.175258	3.26018e-35	9.37686e-32	2.07792e-22	2.3843e-51	V_pos_P_HSC	V_neg_Multi_HSC	1.47123e-48	TRUE
Aldh1a1	3.29667	1.79416	1.5025	1047	97	1031	66	0.984718	0.680412	1.25255e-45	2.38514e-24	1.73785e-22	4.37286e-44	V_pos_P_HSC	V_neg_Multi_HSC	2.45298e-41	TRUE
Xlr4a	0.137167	0.936054	-0.798887	1047	97	73	40	0.069723	0.412371	1.88472e-26	2.70611e-18	3.1421e-28	8.90918e-44	V_pos_P_HSC	V_neg_Multi_HSC	4.78035e-41	TRUE
Otos	0.606589	2.09217	-1.48558	1047	97	333	75	0.318052	0.773196	9.41211e-19	3.60432e-18	4.97399e-28	1.86508e-43	V_pos_P_HSC	V_neg_Multi_HSC	9.5904e-41	TRUE
Runx3	0.21104	0.998779	-0.787739	1047	97	136	51	0.129895	0.525773	2.69527e-23	3.18277e-18	6.66909e-26	2.10688e-41	V_pos_P_HSC	V_neg_Multi_HSC	1.00004e-38	TRUE
Il1rapl2	1.32226	0.175919	1.14634	1047	97	648	10	0.618911	0.103093	2.36934e-22	4.2807e-24	8.26604e-20	3.49412e-41	V_pos_P_HSC	V_neg_Multi_HSC	1.59707e-38	TRUE
Rnase6	0.252381	1.13664	-0.884257	1047	97	151	53	0.144222	0.546392	1.66115e-22	5.05426e-18	6.52548e-25	3.18321e-40	V_pos_P_HSC	V_neg_Multi_HSC	1.403e-37	TRUE
Lat2	0.0687041	0.598539	-0.529834	1047	97	46	31	0.0439351	0.319588	3.17746e-24	8.24074e-16	1.4729e-25	1.12772e-38	V_pos_P_HSC	V_neg_Multi_HSC	4.4894e-36	TRUE
Gstm2	1.55364	0.219367	1.33427	1047	97	642	12	0.613181	0.123711	3.18184e-20	1.60432e-21	3.10408e-19	4.55655e-38	V_pos_P_HSC	V_neg_Multi_HSC	1.75726e-35	TRUE
Mdga1	0.242698	1.2676	-1.02491	1047	97	155	51	0.148042	0.525773	7.22558e-20	3.78359e-16	3.75729e-24	1.28583e-37	V_pos_P_HSC	V_neg_Multi_HSC	4.66718e-35	TRUE
Csf3r	0.405687	1.41243	-1.00675	1047	97	263	65	0.251194	0.670103	7.27037e-18	2.28372e-16	7.61881e-24	1.57022e-37	V_pos_P_HSC	V_neg_Multi_HSC	5.53661e-35	TRUE
Gm2629	0.0776611	0.62563	-0.547969	1047	97	46	30	0.0439351	0.309278	8.71322e-23	5.31469e-15	2.98366e-24	1.39603e-36	V_pos_P_HSC	V_neg_Multi_HSC	4.65631e-34	TRUE
Rbm47	0.415111	1.45864	-1.04353	1047	97	222	61	0.212034	0.628866	2.7314e-19	6.25194e-17	3.02388e-22	1.66103e-36	V_pos_P_HSC	V_neg_Multi_HSC	5.39441e-34	TRUE
Pcp4l1	0.618423	1.85489	-1.23647	1047	97	343	73	0.327603	0.752577	2.14818e-16	6.91295e-16	3.24076e-23	1.96457e-36	V_pos_P_HSC	V_neg_Multi_HSC	6.21661e-34	TRUE
Gpr160	0.118122	0.623995	-0.505874	1047	97	79	38	0.0754537	0.391753	4.44737e-22	8.38601e-16	9.60511e-23	6.96036e-36	V_pos_P_HSC	V_neg_Multi_HSC	2.14745e-33	TRUE
Dnm3	1.9715	0.638144	1.33336	1047	97	810	32	0.773639	0.329897	7.62376e-21	1.53334e-18	3.64883e-19	4.72621e-35	V_pos_P_HSC	V_neg_Multi_HSC	1.42259e-32	TRUE
Oxr1	2.96363	1.6384	1.32523	1047	97	1012	73	0.966571	0.752577	6.89039e-19	2.37693e-12	1.25425e-24	2.4685e-34	V_pos_P_HSC	V_neg_Multi_HSC	7.25327e-32	TRUE
Spns3	0.107626	0.699423	-0.591797	1047	97	72	35	0.0687679	0.360825	1.89089e-20	1.42404e-14	2.17975e-22	2.56891e-34	V_pos_P_HSC	V_neg_Multi_HSC	7.37278e-32	TRUE
Mycn	4.08287	2.31159	1.77128	1047	97	1013	68	0.967526	0.701031	4.53669e-27	1.04894e-16	4.67852e-20	4.03896e-34	V_pos_P_HSC	V_neg_Multi_HSC	1.13284e-31	TRUE
Clnk	0.0832388	0.700089	-0.61685	1047	97	56	31	0.0534862	0.319588	2.07698e-20	4.99413e-14	3.83127e-22	1.54873e-33	V_pos_P_HSC	V_neg_Multi_HSC	4.24729e-31	TRUE
Sult1a1	3.02633	1.52024	1.50609	1047	97	957	52	0.91404	0.536082	1.53617e-27	1.19892e-19	1.86543e-15	1.75527e-32	V_pos_P_HSC	V_neg_Multi_HSC	4.6089e-30	TRUE
Bex1	1.7163	0.57812	1.13818	1047	97	764	26	0.729704	0.268041	1.47161e-20	3.34699e-19	8.62057e-16	2.25711e-32	V_pos_P_HSC	V_neg_Multi_HSC	5.80313e-30	TRUE
Serpinb1a	0.216461	1.1609	-0.944438	1047	97	130	44	0.124164	0.453608	1.96571e-17	6.69696e-14	6.41138e-21	3.3418e-32	V_pos_P_HSC	V_neg_Multi_HSC	8.41656e-30	TRUE
Cysltr2	1.842	0.728613	1.11339	1047	97	845	41	0.807068	0.42268	1.35455e-17	3.35772e-15	1.65576e-18	4.18468e-31	V_pos_P_HSC	V_neg_Multi_HSC	1.03286e-28	TRUE
Mt1	2.02174	0.592746	1.42899	1047	97	742	29	0.708691	0.298969	4.58141e-16	2.76356e-15	6.76136e-18	1.3838e-30	V_pos_P_HSC	V_neg_Multi_HSC	3.34852e-28	TRUE
Clec1a	1.40967	0.432621	0.97705	1047	97	709	23	0.677173	0.237113	1.50475e-17	3.04914e-17	3.5404e-15	7.80529e-30	V_pos_P_HSC	V_neg_Multi_HSC	1.85241e-27	TRUE
Vldlr	0.113367	0.693561	-0.580194	1047	97	68	32	0.0649475	0.329897	5.11656e-18	5.88026e-13	2.10396e-19	8.92841e-30	V_pos_P_HSC	V_neg_Multi_HSC	2.07897e-27	TRUE
Ces2g	1.06724	0.21973	0.847506	1047	97	586	12	0.559694	0.123711	4.74009e-16	1.20365e-17	1.14331e-14	9.91658e-30	V_pos_P_HSC	V_neg_Multi_HSC	2.2663e-27	TRUE
C530008M17Rik	2.91553	1.57731	1.33822	1047	97	970	59	0.926457	0.608247	1.19143e-22	4.26879e-16	1.15919e-15	3.50248e-29	V_pos_P_HSC	V_neg_Multi_HSC	7.58317e-27	TRUE
Mgst1	0.282049	1.08062	-0.798569	1047	97	161	47	0.153773	0.484536	1.98028e-15	6.5543e-13	7.13615e-18	3.20555e-28	V_pos_P_HSC	V_neg_Multi_HSC	6.59327e-26	TRUE
Nrg4	1.64172	0.39532	1.2464	1047	97	675	25	0.644699	0.257732	1.66955e-13	1.61813e-13	6.57914e-17	7.20857e-28	V_pos_P_HSC	V_neg_Multi_HSC	1.45838e-25	TRUE
Fads2	2.09646	0.902363	1.19409	1047	97	863	46	0.82426	0.474227	9.59428e-16	1.83305e-13	6.90477e-17	8.54833e-28	V_pos_P_HSC	V_neg_Multi_HSC	1.70153e-25	TRUE
Hlf	3.43794	4.93338	-1.49544	1047	97	1018	97	0.972302	1	0.185937	0.165741	1.01967e-28	1.13654e-27	V_pos_P_HSC	V_neg_Multi_HSC	2.22636e-25	TRUE
Tmem181b-ps	1.20879	2.2987	-1.08991	1047	97	560	89	0.534862	0.917526	7.49398e-13	3.65225e-15	5.51776e-15	1.35169e-27	V_pos_P_HSC	V_neg_Multi_HSC	2.60645e-25	TRUE
Il12a	0.277906	0.954238	-0.676332	1047	97	178	49	0.17001	0.505155	6.98278e-15	1.03881e-12	3.5536e-17	2.45371e-27	V_pos_P_HSC	V_neg_Multi_HSC	4.65866e-25	TRUE
Cd37	0.827676	1.89021	-1.06254	1047	97	432	76	0.412607	0.783505	4.31057e-12	1.37658e-12	3.50785e-17	3.1967e-27	V_pos_P_HSC	V_neg_Multi_HSC	5.89004e-25	TRUE
Gm49391	0.255979	0.944907	-0.688928	1047	97	190	50	0.181471	0.515464	2.99344e-14	2.35677e-12	2.04959e-17	3.19774e-27	V_pos_P_HSC	V_neg_Multi_HSC	5.89004e-25	TRUE
Auts2	0.627418	1.68561	-1.0582	1047	97	318	65	0.303725	0.670103	5.91276e-13	1.96469e-12	1.41304e-16	1.78929e-26	V_pos_P_HSC	V_neg_Multi_HSC	3.20023e-24	TRUE
Trim47	2.62962	1.3821	1.24751	1047	97	933	54	0.891117	0.556701	2.20148e-19	5.97371e-15	5.177e-14	1.98988e-26	V_pos_P_HSC	V_neg_Multi_HSC	3.45874e-24	TRUE
Tgm2	3.25995	2.1165	1.14345	1047	97	1025	73	0.978988	0.752577	3.35754e-26	2.0455e-15	1.98396e-13	2.60014e-26	V_pos_P_HSC	V_neg_Multi_HSC	4.45671e-24	TRUE
Jam2	1.81712	0.581708	1.23542	1047	97	724	30	0.6915	0.309278	7.12656e-14	3.25482e-13	2.26904e-15	4.68768e-26	V_pos_P_HSC	V_neg_Multi_HSC	7.92474e-24	TRUE
H2-Ob	0.111378	0.616768	-0.50539	1047	97	69	30	0.0659026	0.309278	1.62321e-15	1.99111e-11	7.64721e-17	9.55449e-26	V_pos_P_HSC	V_neg_Multi_HSC	1.5934e-23	TRUE
Enpp5	2.14269	1.07106	1.07163	1047	97	901	52	0.860554	0.536082	7.92936e-16	5.39298e-13	3.16066e-15	1.06766e-25	V_pos_P_HSC	V_neg_Multi_HSC	1.7568e-23	TRUE
Rab11a	2.30252	1.23206	1.07046	1047	97	932	59	0.890162	0.608247	2.04253e-14	1.59521e-11	1.65386e-16	1.64099e-25	V_pos_P_HSC	V_neg_Multi_HSC	2.66466e-23	TRUE
Rorc	0.814591	0.11839	0.696201	1047	97	466	6	0.445081	0.0618557	4.94819e-13	7.41172e-16	3.85229e-12	1.77367e-25	V_pos_P_HSC	V_neg_Multi_HSC	2.84271e-23	TRUE
Fbp1	0.207805	0.83376	-0.625955	1047	97	125	40	0.119389	0.412371	1.29437e-14	8.26959e-12	5.39087e-16	2.74949e-25	V_pos_P_HSC	V_neg_Multi_HSC	4.35019e-23	TRUE
Ramp1	1.83061	3.23134	-1.40073	1047	97	777	93	0.74212	0.958763	3.18605e-06	7.54131e-08	1.28857e-19	5.91755e-25	V_pos_P_HSC	V_neg_Multi_HSC	9.24412e-23	TRUE
Hoxb6	1.12307	0.267736	0.855334	1047	97	598	18	0.571156	0.185567	6.90877e-13	1.15509e-13	1.18846e-13	8.31218e-25	V_pos_P_HSC	V_neg_Multi_HSC	1.28226e-22	TRUE
Phactr1	1.74562	0.751747	0.993873	1047	97	786	35	0.750716	0.360825	8.75884e-16	1.93763e-14	1.39238e-12	1.61537e-24	V_pos_P_HSC	V_neg_Multi_HSC	2.43114e-22	TRUE
Cnrip1	0.468434	1.22094	-0.752502	1047	97	272	60	0.25979	0.618557	2.28377e-13	2.50166e-12	1.13494e-14	1.69853e-24	V_pos_P_HSC	V_neg_Multi_HSC	2.52549e-22	TRUE
Ehd3	1.13162	0.27929	0.85233	1047	97	579	16	0.553009	0.164948	5.49917e-13	5.28333e-14	7.82995e-13	2.45923e-24	V_pos_P_HSC	V_neg_Multi_HSC	3.61302e-22	TRUE
Gm10419	1.39247	0.469373	0.923101	1047	97	685	26	0.65425	0.268041	1.43275e-13	2.33644e-13	2.11969e-13	2.93523e-24	V_pos_P_HSC	V_neg_Multi_HSC	4.26161e-22	TRUE
Ctnnal1	1.04089	0.241968	0.798926	1047	97	536	12	0.511939	0.123711	5.35262e-13	1.68351e-14	6.26301e-12	6.16939e-24	V_pos_P_HSC	V_neg_Multi_HSC	8.85307e-22	TRUE
Cmtm7	2.09689	3.42747	-1.33058	1047	97	860	94	0.821394	0.969072	0.000322849	2.56707e-05	5.76646e-21	8.6112e-24	V_pos_P_HSC	V_neg_Multi_HSC	1.2215e-21	TRUE
Syk	0.429101	1.19232	-0.763216	1047	97	254	57	0.242598	0.587629	6.59729e-13	7.35355e-12	2.24177e-14	9.57196e-24	V_pos_P_HSC	V_neg_Multi_HSC	1.34236e-21	TRUE
Selenom	1.94361	1.0206	0.92301	1047	97	856	42	0.817574	0.43299	3.60461e-18	1.73207e-15	1.24781e-10	1.2491e-23	V_pos_P_HSC	V_neg_Multi_HSC	1.73204e-21	TRUE
Msi2	5.06191	6.0044	-0.942496	1047	97	1047	97	1	1	#NUM!	1	3.36379e-25	1.92918e-23	V_pos_P_HSC	V_neg_Multi_HSC	2.64534e-21	TRUE
Phf11d	1.77916	0.774505	1.00466	1047	97	779	37	0.744031	0.381443	1.02918e-13	1.04984e-12	7.1895e-13	4.26778e-23	V_pos_P_HSC	V_neg_Multi_HSC	5.72486e-21	TRUE
Gbp4	1.60372	0.577227	1.0265	1047	97	661	24	0.631328	0.247423	3.55446e-13	2.51036e-13	6.26877e-12	8.78251e-23	V_pos_P_HSC	V_neg_Multi_HSC	1.16543e-20	TRUE
Gm5111	0.361247	1.07791	-0.716661	1047	97	231	52	0.22063	0.536082	1.33038e-11	1.52954e-10	2.8594e-14	2.39612e-22	V_pos_P_HSC	V_neg_Multi_HSC	3.11268e-20	TRUE
Jun	1.57272	0.568501	1.00422	1047	97	644	22	0.615091	0.226804	2.66791e-13	1.32185e-13	3.38967e-11	2.45371e-22	V_pos_P_HSC	V_neg_Multi_HSC	3.15429e-20	TRUE
Vill	1.16324	0.246236	0.917007	1047	97	519	13	0.495702	0.134021	1.74505e-11	7.33804e-13	1.03442e-11	4.11677e-22	V_pos_P_HSC	V_neg_Multi_HSC	5.23763e-20	TRUE
Magi2	1.08411	0.248302	0.835803	1047	97	534	14	0.510029	0.14433	1.11264e-11	7.11897e-13	1.09483e-11	4.22504e-22	V_pos_P_HSC	V_neg_Multi_HSC	5.32053e-20	TRUE
Fhl1	1.68467	0.807483	0.877183	1047	97	801	39	0.765043	0.402062	2.49119e-14	5.09652e-13	1.98976e-11	5.47052e-22	V_pos_P_HSC	V_neg_Multi_HSC	6.81936e-20	TRUE
Hk3	1.60683	2.92539	-1.31856	1047	97	729	86	0.696275	0.886598	0.000120796	3.15631e-05	6.23691e-19	1.04889e-21	V_pos_P_HSC	V_neg_Multi_HSC	1.29444e-19	TRUE
Ctss	0.277465	0.824082	-0.546617	1047	97	157	43	0.149952	0.443299	9.51926e-13	7.9448e-11	3.71031e-13	1.55873e-21	V_pos_P_HSC	V_neg_Multi_HSC	1.90459e-19	TRUE
Uba7	4.53405	3.47179	1.06226	1047	97	1047	94	1	0.969072	3.15739e-06	0.000592418	1.26393e-19	3.88961e-21	V_pos_P_HSC	V_neg_Multi_HSC	4.61555e-19	TRUE
Cd27	1.78446	2.88642	-1.10196	1047	97	787	93	0.751671	0.958763	6.63038e-06	2.16203e-07	7.64321e-16	8.45322e-21	V_pos_P_HSC	V_neg_Multi_HSC	9.84162e-19	TRUE
Gcnt2	3.48608	4.53523	-1.04915	1047	97	1028	97	0.981853	1	0.356179	0.396799	4.82921e-22	9.77399e-21	V_pos_P_HSC	V_neg_Multi_HSC	1.09655e-18	TRUE
Dennd4a	2.8582	1.73665	1.12155	1047	97	974	71	0.930277	0.731959	1.06632e-10	2.05969e-08	9.43662e-15	9.91112e-21	V_pos_P_HSC	V_neg_Multi_HSC	1.10192e-18	TRUE
Gng11	3.06995	1.94014	1.12981	1047	97	1003	82	0.957975	0.845361	5.17248e-06	5.10416e-05	5.03695e-18	1.30379e-20	V_pos_P_HSC	V_neg_Multi_HSC	1.43661e-18	TRUE
Ccl4	0.683638	1.69454	-1.0109	1047	97	395	67	0.377268	0.690722	3.40137e-09	3.88846e-09	7.79818e-14	1.53275e-20	V_pos_P_HSC	V_neg_Multi_HSC	1.65927e-18	TRUE
Chd7	1.05065	0.288882	0.761771	1047	97	527	14	0.503343	0.14433	2.57629e-11	1.67169e-12	1.88194e-10	1.58908e-20	V_pos_P_HSC	V_neg_Multi_HSC	1.70529e-18	TRUE
Runx2	2.24976	3.42247	-1.17271	1047	97	893	94	0.852913	0.969072	0.00247454	0.000547712	1.26435e-18	3.44324e-20	V_pos_P_HSC	V_neg_Multi_HSC	3.66319e-18	TRUE
Anxa5	4.04458	3.13296	0.911615	1047	97	1046	91	0.999045	0.938144	2.42907e-11	2.09688e-06	3.48305e-16	3.62757e-20	V_pos_P_HSC	V_neg_Multi_HSC	3.82631e-18	TRUE
Gda	2.94796	1.80423	1.14373	1047	97	971	69	0.927412	0.71134	5.30801e-12	2.61013e-09	2.88769e-13	3.74127e-20	V_pos_P_HSC	V_neg_Multi_HSC	3.9128e-18	TRUE
Pdzk1ip1	4.09678	3.10728	0.989502	1047	97	1047	91	1	0.938144	2.2332e-13	3.21597e-07	3.2154e-15	5.10008e-20	V_pos_P_HSC	V_neg_Multi_HSC	5.28908e-18	TRUE
Nomo1	2.64888	1.58913	1.05976	1047	97	950	69	0.907354	0.71134	8.93271e-09	2.33739e-07	5.79561e-15	6.64469e-20	V_pos_P_HSC	V_neg_Multi_HSC	6.83351e-18	TRUE
Rexo2	1.62381	0.720432	0.903373	1047	97	747	38	0.713467	0.391753	1.38202e-10	4.18308e-10	4.06763e-12	8.30731e-20	V_pos_P_HSC	V_neg_Multi_HSC	8.41437e-18	TRUE
Plac8	2.96706	1.76109	1.20597	1047	97	928	59	0.886342	0.608247	8.61687e-14	3.86052e-11	9.09035e-11	1.68796e-19	V_pos_P_HSC	V_neg_Multi_HSC	1.67993e-17	TRUE
Fcer1g	0.341922	1.02278	-0.680862	1047	97	190	45	0.181471	0.463918	1.07701e-10	1.70343e-09	2.75461e-12	2.24331e-19	V_pos_P_HSC	V_neg_Multi_HSC	2.21477e-17	TRUE
Chst11	1.25507	2.31889	-1.06382	1047	97	587	81	0.560649	0.835052	2.78255e-07	4.3282e-08	3.2466e-13	6.56388e-19	V_pos_P_HSC	V_neg_Multi_HSC	6.37833e-17	TRUE
Frrs1	2.97862	1.96711	1.01151	1047	97	992	76	0.947469	0.783505	2.09475e-09	2.50007e-07	9.53001e-14	1.10035e-18	V_pos_P_HSC	V_neg_Multi_HSC	1.06089e-16	TRUE
Clca3a1	1.05433	0.361953	0.69238	1047	97	555	18	0.530086	0.185567	1.70239e-10	2.59241e-11	1.85925e-09	2.19206e-18	V_pos_P_HSC	V_neg_Multi_HSC	2.06505e-16	TRUE
Wdr66	0.836766	0.108118	0.728648	1047	97	395	7	0.377268	0.0721649	3.41405e-09	4.93203e-11	9.91508e-10	2.22328e-18	V_pos_P_HSC	V_neg_Multi_HSC	2.0786e-16	TRUE
St8sia4	0.665329	1.32041	-0.655077	1047	97	383	67	0.365807	0.690722	7.35277e-10	7.86473e-10	7.78265e-11	2.76907e-18	V_pos_P_HSC	V_neg_Multi_HSC	2.56941e-16	TRUE
Tgfbi	0.305816	0.981759	-0.675943	1047	97	184	43	0.17574	0.443299	6.0911e-10	1.17922e-08	7.52456e-12	3.98124e-18	V_pos_P_HSC	V_neg_Multi_HSC	3.63944e-16	TRUE
Cyp26b1	1.05949	0.297033	0.76246	1047	97	474	12	0.452722	0.123711	7.09956e-10	3.01964e-11	4.00928e-09	5.39444e-18	V_pos_P_HSC	V_neg_Multi_HSC	4.89506e-16	TRUE
Dapp1	3.77564	4.63356	-0.857927	1047	97	1040	97	0.993314	1	0.898708	1	1.65671e-19	7.33001e-18	V_pos_P_HSC	V_neg_Multi_HSC	6.55504e-16	TRUE
Vim	1.68943	2.76672	-1.07729	1047	97	724	89	0.6915	0.917526	4.66212e-06	4.85592e-07	3.81173e-13	8.16885e-18	V_pos_P_HSC	V_neg_Multi_HSC	7.25265e-16	TRUE
Gimap4	1.62356	0.731168	0.892396	1047	97	726	37	0.69341	0.381443	9.11916e-10	1.85143e-09	1.34964e-10	1.09529e-17	V_pos_P_HSC	V_neg_Multi_HSC	9.65497e-16	TRUE
Lhcgr	2.12206	1.20927	0.912798	1047	97	852	49	0.813754	0.505155	2.97001e-12	1.10128e-10	2.76762e-09	1.32994e-17	V_pos_P_HSC	V_neg_Multi_HSC	1.16403e-15	TRUE
Tns2	0.686476	0.138742	0.547734	1047	97	407	8	0.38873	0.0824742	3.83299e-09	7.37197e-11	6.07326e-09	1.93639e-17	V_pos_P_HSC	V_neg_Multi_HSC	1.65951e-15	TRUE
Lpar6	2.03101	1.19558	0.835424	1047	97	878	54	0.838586	0.556701	2.0999e-11	6.59493e-10	7.1297e-10	2.03131e-17	V_pos_P_HSC	V_neg_Multi_HSC	1.72885e-15	TRUE
Rarb	0.956534	0.283622	0.672912	1047	97	509	16	0.486151	0.164948	2.41914e-09	4.03807e-10	1.7203e-09	2.97395e-17	V_pos_P_HSC	V_neg_Multi_HSC	2.5138e-15	TRUE
Emcn	0.775569	1.55224	-0.776674	1047	97	437	69	0.417383	0.71134	4.50624e-08	2.72822e-08	2.67388e-11	3.11945e-17	V_pos_P_HSC	V_neg_Multi_HSC	2.61872e-15	TRUE
Kcnip3	0.917882	0.284989	0.632893	1047	97	500	15	0.477555	0.154639	1.86852e-09	1.90335e-10	4.57949e-09	3.71176e-17	V_pos_P_HSC	V_neg_Multi_HSC	3.05379e-15	TRUE
Rabgap1l	1.49186	2.36712	-0.875262	1047	97	752	90	0.718243	0.927835	1.30231e-05	9.49031e-07	1.18801e-12	4.77215e-17	V_pos_P_HSC	V_neg_Multi_HSC	3.9002e-15	TRUE
Tnfaip8l2	0.23637	0.766809	-0.530439	1047	97	146	37	0.139446	0.381443	1.2375e-09	2.30017e-08	5.40616e-11	5.25116e-17	V_pos_P_HSC	V_neg_Multi_HSC	4.26346e-15	TRUE
Nrxn1	2.79961	3.94184	-1.14223	1047	97	935	96	0.893028	0.989691	0.00404415	0.000553536	2.3515e-15	5.49069e-17	V_pos_P_HSC	V_neg_Multi_HSC	4.42879e-15	TRUE
Pde3b	0.965353	0.235637	0.729716	1047	97	475	14	0.453677	0.14433	7.27417e-09	6.6847e-10	2.04741e-09	5.76642e-17	V_pos_P_HSC	V_neg_Multi_HSC	4.621e-15	TRUE
Trp53cor1	0.243638	0.745315	-0.501677	1047	97	159	39	0.151862	0.402062	1.12172e-09	2.12385e-08	7.27338e-11	6.48977e-17	V_pos_P_HSC	V_neg_Multi_HSC	5.13399e-15	TRUE
Eef2k	1.5337	2.44849	-0.914784	1047	97	754	89	0.720153	0.917526	4.08025e-05	5.61865e-06	3.8175e-13	8.94077e-17	V_pos_P_HSC	V_neg_Multi_HSC	7.0279e-15	TRUE
Ndrg1	0.983768	1.8237	-0.83993	1047	97	517	76	0.493792	0.783505	8.46736e-08	3.06416e-08	7.09407e-11	9.05797e-17	V_pos_P_HSC	V_neg_Multi_HSC	7.07496e-15	TRUE
Pglyrp1	0.400702	0.914394	-0.513693	1047	97	252	51	0.240688	0.525773	2.4153e-09	1.13527e-08	2.94708e-10	1.37973e-16	V_pos_P_HSC	V_neg_Multi_HSC	1.06421e-14	TRUE
Il15	0.838152	1.62325	-0.785098	1047	97	485	71	0.463228	0.731959	7.05656e-07	3.82247e-07	9.95866e-12	1.56491e-16	V_pos_P_HSC	V_neg_Multi_HSC	1.19954e-14	TRUE
Xkr6	1.14766	0.458564	0.689099	1047	97	559	20	0.533906	0.206186	1.27961e-09	2.78564e-10	2.41182e-08	2.72378e-16	V_pos_P_HSC	V_neg_Multi_HSC	2.04965e-14	TRUE
Rps15a-ps7	1.41454	2.13936	-0.724819	1047	97	584	87	0.557784	0.896907	1.76348e-10	4.07751e-12	2.22804e-06	3.65575e-16	V_pos_P_HSC	V_neg_Multi_HSC	2.71781e-14	TRUE
Tmsb10	3.38778	4.3459	-0.958122	1047	97	1029	97	0.982808	1	0.381455	0.391378	2.33883e-17	3.68273e-16	V_pos_P_HSC	V_neg_Multi_HSC	2.72147e-14	TRUE
Tm4sf1	0.992264	0.307695	0.684569	1047	97	486	15	0.464183	0.154639	7.85254e-09	8.1108e-10	1.64083e-08	5.3045e-16	V_pos_P_HSC	V_neg_Multi_HSC	3.8966e-14	TRUE
Lat	0.611082	1.27391	-0.662828	1047	97	359	61	0.342884	0.628866	4.25408e-08	6.36653e-08	2.4956e-10	6.30465e-16	V_pos_P_HSC	V_neg_Multi_HSC	4.5768e-14	TRUE
Tnik	0.679281	1.31222	-0.632935	1047	97	383	65	0.365807	0.670103	8.15813e-09	7.70139e-09	2.50045e-09	7.60432e-16	V_pos_P_HSC	V_neg_Multi_HSC	5.488e-14	TRUE
Ldha	4.44911	3.54054	0.90857	1047	97	1043	96	0.99618	0.989691	0.902617	0.35842	5.66588e-17	8.00843e-16	V_pos_P_HSC	V_neg_Multi_HSC	5.71284e-14	TRUE
Mpp6	2.62715	1.73646	0.89069	1047	97	958	72	0.914995	0.742268	1.47133e-07	1.9594e-06	1.17745e-11	9.06876e-16	V_pos_P_HSC	V_neg_Multi_HSC	6.43204e-14	TRUE
Gramd1b	0.799893	1.53462	-0.734723	1047	97	464	70	0.443171	0.721649	2.56439e-07	1.90934e-07	1.78411e-10	1.32574e-15	V_pos_P_HSC	V_neg_Multi_HSC	9.296e-14	TRUE
Fchsd2	2.13312	3.09455	-0.961431	1047	97	894	92	0.853868	0.948454	0.0151313	0.0081899	4.57306e-15	1.45405e-15	V_pos_P_HSC	V_neg_Multi_HSC	1.01381e-13	TRUE
Bdh2	0.648184	1.30796	-0.659773	1047	97	358	62	0.341929	0.639175	1.19702e-08	1.69317e-08	2.23908e-09	1.4714e-15	V_pos_P_HSC	V_neg_Multi_HSC	1.01527e-13	TRUE
Cdk6	1.47793	2.45166	-0.973731	1047	97	737	87	0.703916	0.896907	8.39416e-05	1.61589e-05	2.34814e-12	1.4726e-15	V_pos_P_HSC	V_neg_Multi_HSC	1.01527e-13	TRUE
Arhgdib	3.63711	4.50064	-0.86353	1047	97	1028	97	0.981853	1	0.356179	0.396799	1.09118e-16	1.6747e-15	V_pos_P_HSC	V_neg_Multi_HSC	1.14819e-13	TRUE
Zfp608	2.08164	3.24232	-1.16068	1047	97	852	90	0.813754	0.927835	0.00736725	0.0032428	1.95213e-14	2.42445e-15	V_pos_P_HSC	V_neg_Multi_HSC	1.65304e-13	TRUE
Gata2	3.01225	2.13706	0.875181	1047	97	1012	85	0.966571	0.876289	5.86054e-05	0.000300341	2.17326e-13	2.49782e-15	V_pos_P_HSC	V_neg_Multi_HSC	1.69372e-13	TRUE
Icam2	1.57372	0.870722	0.702994	1047	97	789	45	0.753582	0.463918	1.7324e-09	7.38906e-09	1.07958e-08	3.03665e-15	V_pos_P_HSC	V_neg_Multi_HSC	2.02569e-13	TRUE
Pik3ap1	0.530814	1.18362	-0.652801	1047	97	319	56	0.30468	0.57732	8.34961e-08	1.9198e-07	5.13914e-10	3.73479e-15	V_pos_P_HSC	V_neg_Multi_HSC	2.46476e-13	TRUE
Pf4	0.788701	1.66425	-0.875546	1047	97	411	65	0.39255	0.670103	2.01618e-07	1.52129e-07	6.78117e-10	3.90055e-15	V_pos_P_HSC	V_neg_Multi_HSC	2.56046e-13	TRUE
Mllt3	4.16852	3.34636	0.822161	1047	97	1043	87	0.99618	0.896907	1.01739e-15	9.26831e-09	1.1774e-08	4.11992e-15	V_pos_P_HSC	V_neg_Multi_HSC	2.69015e-13	TRUE
Erp27	1.02899	0.316468	0.71252	1047	97	509	19	0.486151	0.195876	7.45768e-08	1.64549e-08	7.06523e-09	4.38184e-15	V_pos_P_HSC	V_neg_Multi_HSC	2.83122e-13	TRUE
Mef2c	3.21906	2.34178	0.87728	1047	97	1009	85	0.963706	0.876289	0.000163755	0.000561317	3.00073e-13	6.28604e-15	V_pos_P_HSC	V_neg_Multi_HSC	4.04042e-13	TRUE
Gp9	0.889926	0.297407	0.592519	1047	97	496	17	0.473734	0.175258	2.88965e-08	6.63911e-09	3.13196e-08	7.71629e-15	V_pos_P_HSC	V_neg_Multi_HSC	4.93403e-13	TRUE
Ncoa7	1.37481	0.716274	0.65854	1047	97	720	38	0.687679	0.391753	7.26324e-09	1.60616e-08	1.66683e-08	9.86723e-15	V_pos_P_HSC	V_neg_Multi_HSC	6.24469e-13	TRUE
Ptpre	2.0996	3.09435	-0.994751	1047	97	892	91	0.851958	0.938144	0.0290666	0.020842	1.35978e-14	1.04292e-14	V_pos_P_HSC	V_neg_Multi_HSC	6.53333e-13	TRUE
Hoxa10	0.526609	1.2011	-0.674491	1047	97	344	57	0.328558	0.587629	5.59463e-07	6.75169e-07	6.13741e-10	1.50916e-14	V_pos_P_HSC	V_neg_Multi_HSC	9.35904e-13	TRUE
Gm35551	1.29702	2.22122	-0.924197	1047	97	645	80	0.616046	0.824742	7.14899e-05	2.37457e-05	1.79527e-11	1.55137e-14	V_pos_P_HSC	V_neg_Multi_HSC	9.5727e-13	TRUE
Adcy6	0.811117	0.254762	0.556355	1047	97	476	16	0.454632	0.164948	6.45055e-08	1.13979e-08	4.12411e-08	1.70602e-14	V_pos_P_HSC	V_neg_Multi_HSC	1.04746e-12	TRUE
C7	1.07474	0.346901	0.727836	1047	97	474	16	0.452722	0.164948	7.77819e-08	1.19905e-08	4.27491e-08	1.85592e-14	V_pos_P_HSC	V_neg_Multi_HSC	1.13386e-12	TRUE
Rdh10	0.724261	0.179862	0.544399	1047	97	411	11	0.39255	0.113402	9.2389e-08	8.31189e-09	6.22869e-08	1.874e-14	V_pos_P_HSC	V_neg_Multi_HSC	1.13926e-12	TRUE
Cd93	0.859039	1.59809	-0.73905	1047	97	511	72	0.488061	0.742268	2.79903e-06	1.28594e-06	5.26171e-10	2.43108e-14	V_pos_P_HSC	V_neg_Multi_HSC	1.47068e-12	TRUE
Gadd45g	0.921928	0.301197	0.620732	1047	97	454	14	0.43362	0.14433	5.45237e-08	5.22815e-09	1.36587e-07	2.56186e-14	V_pos_P_HSC	V_neg_Multi_HSC	1.54224e-12	TRUE
Macroh2a1	1.77475	2.76622	-0.991466	1047	97	831	88	0.793696	0.907216	0.0105462	0.00704837	1.14307e-13	2.88068e-14	V_pos_P_HSC	V_neg_Multi_HSC	1.71742e-12	TRUE
Slc15a2	0.849519	1.64788	-0.798366	1047	97	350	60	0.334288	0.618557	4.37965e-08	5.85093e-08	1.47736e-08	3.08455e-14	V_pos_P_HSC	V_neg_Multi_HSC	1.82136e-12	TRUE
H2-D1	6.14174	5.62022	0.521523	1047	97	1047	97	1	1	#NUM!	1	9.41954e-16	3.35322e-14	V_pos_P_HSC	V_neg_Multi_HSC	1.95199e-12	TRUE
Myof	1.94595	1.1705	0.77545	1047	97	843	53	0.805158	0.546392	7.11519e-09	4.76428e-08	2.37643e-08	4.00963e-14	V_pos_P_HSC	V_neg_Multi_HSC	2.31228e-12	TRUE
Pdgfd	2.24291	1.40097	0.841938	1047	97	888	62	0.848138	0.639175	3.30477e-07	1.6149e-06	7.59822e-10	4.33564e-14	V_pos_P_HSC	V_neg_Multi_HSC	2.48866e-12	TRUE
Rfc2	1.46043	2.36363	-0.903208	1047	97	727	84	0.694365	0.865979	0.000575898	0.000249739	7.21187e-12	6.29486e-14	V_pos_P_HSC	V_neg_Multi_HSC	3.59652e-12	TRUE
Sox4	0.370929	0.92509	-0.554161	1047	97	241	46	0.230181	0.474227	2.1989e-07	5.86211e-07	3.77295e-09	7.68471e-14	V_pos_P_HSC	V_neg_Multi_HSC	4.35032e-12	TRUE
Rel	0.381441	0.89707	-0.515629	1047	97	214	44	0.204394	0.453608	3.98515e-08	1.77687e-07	1.3195e-08	8.13255e-14	V_pos_P_HSC	V_neg_Multi_HSC	4.58282e-12	TRUE
Pcgf5	1.92064	2.77705	-0.856415	1047	97	865	92	0.82617	0.948454	0.00295625	0.000843707	2.83149e-12	8.28199e-14	V_pos_P_HSC	V_neg_Multi_HSC	4.64582e-12	TRUE
Efna1	0.736732	0.216563	0.520169	1047	97	414	12	0.395415	0.123711	2.15248e-07	1.96893e-08	1.54583e-07	1.04779e-13	V_pos_P_HSC	V_neg_Multi_HSC	5.82469e-12	TRUE
Dtnbp1	1.39402	2.26585	-0.871835	1047	97	670	81	0.639924	0.835052	0.000170104	7.53018e-05	5.58796e-11	1.43495e-13	V_pos_P_HSC	V_neg_Multi_HSC	7.90567e-12	TRUE
Prdx4	2.08923	1.3031	0.786123	1047	97	878	62	0.838586	0.639175	1.84412e-06	5.92985e-06	7.28624e-10	1.47227e-13	V_pos_P_HSC	V_neg_Multi_HSC	8.07524e-12	TRUE
Cracr2b	1.12076	0.514329	0.606429	1047	97	570	24	0.544413	0.247423	3.91931e-08	1.67574e-08	3.62003e-07	2.04651e-13	V_pos_P_HSC	V_neg_Multi_HSC	1.11752e-11	TRUE
Cldnd1	1.5143	0.817683	0.696619	1047	97	735	41	0.702006	0.42268	3.37965e-08	8.40044e-08	7.38195e-08	2.09066e-13	V_pos_P_HSC	V_neg_Multi_HSC	1.1366e-11	TRUE
Il17ra	1.17346	2.00359	-0.83013	1047	97	599	77	0.572111	0.793814	3.46254e-05	1.2931e-05	5.87597e-10	2.54624e-13	V_pos_P_HSC	V_neg_Multi_HSC	1.37821e-11	TRUE
Rhoj	0.869636	0.31073	0.558905	1047	97	487	18	0.465138	0.185567	2.0152e-07	4.85262e-08	1.63526e-07	2.65573e-13	V_pos_P_HSC	V_neg_Multi_HSC	1.4312e-11	TRUE
Ghr	1.00434	0.449387	0.554948	1047	97	544	22	0.51958	0.226804	6.25803e-08	1.9012e-08	4.75743e-07	3.01523e-13	V_pos_P_HSC	V_neg_Multi_HSC	1.61787e-11	TRUE
Nfam1	0.733983	1.30981	-0.575824	1047	97	415	65	0.396371	0.670103	3.07549e-07	2.63209e-07	4.29209e-08	3.74097e-13	V_pos_P_HSC	V_neg_Multi_HSC	1.98143e-11	TRUE
Mindy1	1.95351	1.2173	0.736208	1047	97	870	61	0.830946	0.628866	1.98411e-06	7.41063e-06	1.91068e-09	4.65679e-13	V_pos_P_HSC	V_neg_Multi_HSC	2.45596e-11	TRUE
Itpr1	2.96277	2.12817	0.834601	1047	97	987	80	0.942693	0.824742	2.40276e-05	0.000108966	1.75997e-10	6.24909e-13	V_pos_P_HSC	V_neg_Multi_HSC	3.2817e-11	TRUE
Pvt1	1.59738	0.762056	0.835328	1047	97	626	31	0.597899	0.319588	2.03524e-07	1.55565e-07	1.25839e-07	6.37487e-13	V_pos_P_HSC	V_neg_Multi_HSC	3.33357e-11	TRUE
Parvg	1.22646	1.94962	-0.723156	1047	97	645	81	0.616046	0.835052	2.97989e-05	8.25402e-06	2.7146e-09	7.26625e-13	V_pos_P_HSC	V_neg_Multi_HSC	3.76776e-11	TRUE
Dock10	1.56861	2.41669	-0.848077	1047	97	736	86	0.702961	0.886598	0.000191927	4.94071e-05	4.90419e-10	7.83876e-13	V_pos_P_HSC	V_neg_Multi_HSC	4.03075e-11	TRUE
Gm2a	1.16627	1.98923	-0.822959	1047	97	630	77	0.601719	0.793814	0.000299324	0.000175512	1.40368e-10	7.96603e-13	V_pos_P_HSC	V_neg_Multi_HSC	4.0792e-11	TRUE
Coq8a	1.62229	0.911721	0.710569	1047	97	764	46	0.729704	0.474227	2.2478e-07	5.32905e-07	4.708e-08	8.10789e-13	V_pos_P_HSC	V_neg_Multi_HSC	4.13469e-11	TRUE
Foxo1	1.13341	0.507956	0.625456	1047	97	578	27	0.552053	0.278351	4.19279e-07	2.16865e-07	1.25893e-07	8.79988e-13	V_pos_P_HSC	V_neg_Multi_HSC	4.45079e-11	TRUE
Mamdc2	0.827758	1.68065	-0.852889	1047	97	453	64	0.432665	0.659794	2.74869e-05	2.54281e-05	1.21421e-09	9.91361e-13	V_pos_P_HSC	V_neg_Multi_HSC	4.99363e-11	TRUE
Ralgps1	0.50134	1.03694	-0.535603	1047	97	274	50	0.2617	0.515464	2.11545e-07	4.53743e-07	7.38686e-08	1.07345e-12	V_pos_P_HSC	V_neg_Multi_HSC	5.32027e-11	TRUE
Pfkp	1.82257	1.0395	0.783064	1047	97	786	50	0.750716	0.515464	1.07399e-06	2.09354e-06	1.70322e-08	1.13979e-12	V_pos_P_HSC	V_neg_Multi_HSC	5.62646e-11	TRUE
Taldo1	2.62503	3.44537	-0.82034	1047	97	955	93	0.91213	0.958763	0.163526	0.127341	2.82171e-13	1.14828e-12	V_pos_P_HSC	V_neg_Multi_HSC	5.64579e-11	TRUE
Klhl4	1.14651	0.536186	0.610323	1047	97	617	31	0.589303	0.319588	5.14217e-07	3.37732e-07	1.23703e-07	1.32882e-12	V_pos_P_HSC	V_neg_Multi_HSC	6.50754e-11	TRUE
Rps15a-ps6	2.8427	4.10064	-1.25795	1047	97	846	97	0.808023	1	3.95837e-06	4.65963e-09	9.11702e-06	1.35049e-12	V_pos_P_HSC	V_neg_Multi_HSC	6.56156e-11	TRUE
Prxl2a	2.40085	1.7008	0.700055	1047	97	957	69	0.91404	0.71134	1.02915e-09	5.99373e-08	7.34351e-07	1.39766e-12	V_pos_P_HSC	V_neg_Multi_HSC	6.76414e-11	TRUE
Wdfy2	0.67419	1.30439	-0.630204	1047	97	381	60	0.363897	0.618557	1.42954e-06	1.83404e-06	3.14645e-08	1.81682e-12	V_pos_P_HSC	V_neg_Multi_HSC	8.72425e-11	TRUE
Soga1	1.25938	0.644896	0.614488	1047	97	639	32	0.610315	0.329897	1.46067e-07	1.32032e-07	4.85055e-07	2.00962e-12	V_pos_P_HSC	V_neg_Multi_HSC	9.61267e-11	TRUE
Rnf220	1.98086	3.11451	-1.13365	1047	97	844	88	0.806113	0.907216	0.0206072	0.0133963	4.89511e-12	2.05618e-12	V_pos_P_HSC	V_neg_Multi_HSC	9.79743e-11	TRUE
Anxa2	0.476156	1.05425	-0.578091	1047	97	270	48	0.25788	0.494845	1.14299e-06	2.43942e-06	2.82772e-08	2.15942e-12	V_pos_P_HSC	V_neg_Multi_HSC	1.02498e-10	TRUE
Tmem246	1.06755	0.489797	0.577754	1047	97	578	27	0.552053	0.278351	4.19279e-07	2.16865e-07	3.4945e-07	2.36527e-12	V_pos_P_HSC	V_neg_Multi_HSC	1.11838e-10	TRUE
Rasa4	0.448013	1.01001	-0.561994	1047	97	270	48	0.25788	0.494845	1.14299e-06	2.43942e-06	3.82172e-08	2.89041e-12	V_pos_P_HSC	V_neg_Multi_HSC	1.33597e-10	TRUE
Khk	2.43733	1.66077	0.776554	1047	97	940	70	0.897803	0.721649	5.84758e-07	4.08966e-06	2.8617e-08	3.60188e-12	V_pos_P_HSC	V_neg_Multi_HSC	1.65244e-10	TRUE
Zfp800	0.877428	1.57215	-0.694719	1047	97	481	67	0.459408	0.690722	2.0763e-05	1.67283e-05	7.15694e-09	3.68192e-12	V_pos_P_HSC	V_neg_Multi_HSC	1.68291e-10	TRUE
Camk2a	0.48033	1.08615	-0.605815	1047	97	282	49	0.269341	0.505155	1.7286e-06	3.3073e-06	3.82867e-08	3.88709e-12	V_pos_P_HSC	V_neg_Multi_HSC	1.77013e-10	TRUE
Cd68	0.775382	0.219655	0.555727	1047	97	390	12	0.372493	0.123711	1.5964e-06	1.89816e-07	7.70276e-07	4.46728e-12	V_pos_P_HSC	V_neg_Multi_HSC	2.02687e-10	TRUE
Iqgap2	2.32454	3.18258	-0.858032	1047	97	865	95	0.82617	0.979381	0.000153778	8.1038e-06	2.06988e-08	5.102e-12	V_pos_P_HSC	V_neg_Multi_HSC	2.29795e-10	TRUE
Cd1d1	0.877346	1.51576	-0.638412	1047	97	460	67	0.439351	0.690722	3.39855e-06	2.10814e-06	8.93531e-08	5.70765e-12	V_pos_P_HSC	V_neg_Multi_HSC	2.56138e-10	TRUE
4930519L02Rik	1.04281	1.83149	-0.788683	1047	97	472	68	0.450812	0.701031	3.90722e-06	2.22961e-06	8.9568e-08	6.03936e-12	V_pos_P_HSC	V_neg_Multi_HSC	2.70042e-10	TRUE
Tfpi	1.06155	0.446308	0.615239	1047	97	503	21	0.48042	0.216495	1.0367e-06	3.55866e-07	9.61438e-07	1.01629e-11	V_pos_P_HSC	V_neg_Multi_HSC	4.44752e-10	TRUE
Chil5	0.968236	0.349739	0.618496	1047	97	498	22	0.475645	0.226804	4.18237e-06	1.89533e-06	2.47537e-07	1.37877e-11	V_pos_P_HSC	V_neg_Multi_HSC	5.9703e-10	TRUE
Rint1	1.67548	1.03565	0.639821	1047	97	793	50	0.757402	0.515464	4.27023e-07	9.38304e-07	5.08929e-07	1.40251e-11	V_pos_P_HSC	V_neg_Multi_HSC	6.05189e-10	TRUE
C030037D09Rik	0.323347	0.870746	-0.547399	1047	97	202	39	0.192932	0.402062	2.57677e-06	6.51159e-06	8.47393e-08	1.61263e-11	V_pos_P_HSC	V_neg_Multi_HSC	6.93433e-10	TRUE
Hbb-bt	0.532438	1.65696	-1.12452	1047	97	204	39	0.194842	0.402062	3.42125e-06	1.18379e-05	5.44953e-08	1.87529e-11	V_pos_P_HSC	V_neg_Multi_HSC	7.98032e-10	TRUE
Rpl22l1	4.82552	4.2623	0.563214	1047	97	1047	97	1	1	#NUM!	1	6.78428e-13	1.96873e-11	V_pos_P_HSC	V_neg_Multi_HSC	8.34917e-10	TRUE
Gng12	1.31617	2.08077	-0.764591	1047	97	663	80	0.633238	0.824742	0.000242117	8.94219e-05	7.93714e-09	2.05643e-11	V_pos_P_HSC	V_neg_Multi_HSC	8.69123e-10	TRUE
Slc48a1	2.64815	1.9603	0.687852	1047	97	986	77	0.941738	0.793814	1.72394e-07	3.73125e-06	2.61299e-07	2.79391e-11	V_pos_P_HSC	V_neg_Multi_HSC	1.17278e-09	TRUE
Hmgn1	1.97276	1.25406	0.7187	1047	97	847	61	0.808978	0.628866	4.85009e-05	0.000107435	1.01815e-08	3.122e-11	V_pos_P_HSC	V_neg_Multi_HSC	1.30164e-09	TRUE
Abhd15	0.7208	1.28833	-0.567532	1047	97	404	61	0.385864	0.628866	5.27863e-06	4.41726e-06	3.80807e-07	4.72861e-11	V_pos_P_HSC	V_neg_Multi_HSC	1.9517e-09	TRUE
Mlec	1.38249	2.2357	-0.85321	1047	97	681	79	0.65043	0.814433	0.00157815	0.00101557	1.75707e-09	5.00566e-11	V_pos_P_HSC	V_neg_Multi_HSC	2.04552e-09	TRUE
Slco3a1	0.817246	1.63657	-0.819328	1047	97	464	62	0.443171	0.639175	0.000319376	0.000262683	7.45868e-09	5.47781e-11	V_pos_P_HSC	V_neg_Multi_HSC	2.22374e-09	TRUE
Dynlt1b	0.682493	1.26629	-0.583799	1047	97	395	59	0.377268	0.608247	1.42603e-05	1.19916e-05	2.08084e-07	6.91605e-11	V_pos_P_HSC	V_neg_Multi_HSC	2.79839e-09	TRUE
Cux1	2.9906	3.74046	-0.749863	1047	97	1003	96	0.957975	0.989691	0.206143	0.170466	1.49403e-11	7.05369e-11	V_pos_P_HSC	V_neg_Multi_HSC	2.84476e-09	TRUE
Ezh1	1.30527	0.678741	0.626529	1047	97	673	40	0.642789	0.412371	1.23813e-05	1.47929e-05	1.86449e-07	7.61696e-11	V_pos_P_HSC	V_neg_Multi_HSC	3.06192e-09	TRUE
Ndrg3	1.56371	0.993049	0.570664	1047	97	775	47	0.74021	0.484536	1.61738e-07	3.97905e-07	9.23658e-06	1.00443e-10	V_pos_P_HSC	V_neg_Multi_HSC	3.98575e-09	TRUE
Ica1	2.75702	2.06735	0.689666	1047	97	975	75	0.931232	0.773196	1.70525e-07	2.94635e-06	1.46295e-06	1.17113e-10	V_pos_P_HSC	V_neg_Multi_HSC	4.60283e-09	TRUE
Fads1	1.71889	1.10147	0.617419	1047	97	819	55	0.782235	0.56701	3.30949e-06	8.01209e-06	6.06983e-07	1.31546e-10	V_pos_P_HSC	V_neg_Multi_HSC	5.12118e-09	TRUE
Cd84	1.87177	1.29435	0.577417	1047	97	864	58	0.825215	0.597938	1.28727e-07	6.47063e-07	8.46404e-06	1.47492e-10	V_pos_P_HSC	V_neg_Multi_HSC	5.7239e-09	TRUE
Nt5c3	3.00083	2.28801	0.71282	1047	97	1002	84	0.95702	0.865979	0.000244334	0.000666041	1.46799e-08	2.57644e-10	V_pos_P_HSC	V_neg_Multi_HSC	9.87447e-09	TRUE
Crip1	1.70462	2.49195	-0.787324	1047	97	781	85	0.745941	0.876289	0.00614847	0.00410984	2.69813e-09	2.90807e-10	V_pos_P_HSC	V_neg_Multi_HSC	1.10426e-08	TRUE
Plscr2	1.09139	0.538373	0.553019	1047	97	535	25	0.510984	0.257732	3.05326e-06	1.33431e-06	8.83601e-06	3.08471e-10	V_pos_P_HSC	V_neg_Multi_HSC	1.16062e-08	TRUE
Maml3	1.66512	2.52671	-0.861583	1047	97	721	82	0.688634	0.845361	0.00185616	0.00105059	1.17932e-08	3.23552e-10	V_pos_P_HSC	V_neg_Multi_HSC	1.21366e-08	TRUE
Npdc1	1.36299	0.772514	0.590476	1047	97	701	44	0.669532	0.453608	3.21787e-05	3.24482e-05	3.83123e-07	3.246e-10	V_pos_P_HSC	V_neg_Multi_HSC	1.21391e-08	TRUE
Nadk2	1.62313	0.983533	0.639597	1047	97	754	49	0.720153	0.505155	1.61315e-05	2.29065e-05	5.58703e-07	3.33792e-10	V_pos_P_HSC	V_neg_Multi_HSC	1.24076e-08	TRUE
Cpne8	1.82056	1.22085	0.599707	1047	97	850	59	0.811843	0.608247	3.89684e-06	9.81364e-06	1.43958e-06	3.67074e-10	V_pos_P_HSC	V_neg_Multi_HSC	1.35226e-08	TRUE
Selplg	1.42951	2.16068	-0.731171	1047	97	697	80	0.665712	0.824742	0.0019592	0.000945286	1.64259e-08	4.01974e-10	V_pos_P_HSC	V_neg_Multi_HSC	1.47642e-08	TRUE
Plscr1	2.10544	1.39459	0.710848	1047	97	869	64	0.82999	0.659794	6.39212e-05	0.000107374	1.46124e-07	4.06024e-10	V_pos_P_HSC	V_neg_Multi_HSC	1.48687e-08	TRUE
Ltb	2.36653	3.25909	-0.892554	1047	97	884	92	0.844317	0.948454	0.00873918	0.00394166	4.21257e-09	4.28751e-10	V_pos_P_HSC	V_neg_Multi_HSC	1.56545e-08	TRUE
Fam107b	2.62885	3.29488	-0.666025	1047	97	986	94	0.941738	0.969072	0.373605	0.356701	4.90027e-11	4.50442e-10	V_pos_P_HSC	V_neg_Multi_HSC	1.63497e-08	TRUE
Gm15614	0.410335	0.921333	-0.510997	1047	97	238	42	0.227316	0.43299	1.16598e-05	2.04742e-05	8.51618e-07	4.49373e-10	V_pos_P_HSC	V_neg_Multi_HSC	1.63497e-08	TRUE
Flywch1	1.18311	0.639677	0.543433	1047	97	624	35	0.595989	0.360825	1.20744e-05	8.92771e-06	2.35346e-06	5.37586e-10	V_pos_P_HSC	V_neg_Multi_HSC	1.93421e-08	TRUE
Coro2a	1.88239	2.76485	-0.882465	1047	97	779	86	0.744031	0.886598	0.00265988	0.00120214	1.91997e-08	5.88375e-10	V_pos_P_HSC	V_neg_Multi_HSC	2.09254e-08	TRUE
Itgb3	1.31322	0.693779	0.619436	1047	97	627	35	0.598854	0.360825	9.22624e-06	8.02947e-06	2.89776e-06	5.92947e-10	V_pos_P_HSC	V_neg_Multi_HSC	2.10275e-08	TRUE
Prcp	2.2174	1.60623	0.611166	1047	97	930	71	0.888252	0.731959	1.76844e-05	6.89542e-05	3.86682e-07	6.75855e-10	V_pos_P_HSC	V_neg_Multi_HSC	2.38989e-08	TRUE
Smtnl1	0.683928	0.166721	0.517208	1047	97	339	11	0.323782	0.113402	2.83331e-05	5.11195e-06	5.24614e-06	6.7962e-10	V_pos_P_HSC	V_neg_Multi_HSC	2.39634e-08	TRUE
Lcp1	2.84657	3.47587	-0.629299	1047	97	996	97	0.951289	1	0.0492186	0.0179278	1.56853e-09	7.11289e-10	V_pos_P_HSC	V_neg_Multi_HSC	2.50086e-08	TRUE
Fbxw4	0.623154	1.20592	-0.582766	1047	97	348	53	0.332378	0.546392	3.87265e-05	4.99788e-05	5.68146e-07	7.17969e-10	V_pos_P_HSC	V_neg_Multi_HSC	2.51718e-08	TRUE
Ncam2	1.65822	0.92588	0.732337	1047	97	600	31	0.573066	0.319588	2.65968e-06	1.90349e-06	1.5898e-05	7.63234e-10	V_pos_P_HSC	V_neg_Multi_HSC	2.65326e-08	TRUE
Antxr2	0.572093	1.10568	-0.533592	1047	97	347	53	0.331423	0.546392	3.53118e-05	4.93347e-05	6.13005e-07	7.62768e-10	V_pos_P_HSC	V_neg_Multi_HSC	2.65326e-08	TRUE
Elk3	1.0464	1.64703	-0.600631	1047	97	565	73	0.539637	0.752577	8.3959e-05	4.21062e-05	7.62008e-07	8.07349e-10	V_pos_P_HSC	V_neg_Multi_HSC	2.79873e-08	TRUE
Pbx1	3.84713	3.10763	0.739504	1047	97	1037	94	0.990449	0.969072	0.161638	0.09058	3.74428e-10	8.51526e-10	V_pos_P_HSC	V_neg_Multi_HSC	2.93539e-08	TRUE
Fut8	3.42542	4.20271	-0.777294	1047	97	1005	97	0.959885	1	0.0840519	0.043458	8.32765e-10	9.06286e-10	V_pos_P_HSC	V_neg_Multi_HSC	3.09819e-08	TRUE
Tgtp2	4.40776	3.51005	0.89771	1047	97	1036	93	0.989494	0.958763	0.0376277	0.0319968	1.13094e-09	9.06193e-10	V_pos_P_HSC	V_neg_Multi_HSC	3.09819e-08	TRUE
Tuba1b	4.20339	3.58217	0.621218	1047	97	1047	95	1	0.979381	0.000724782	0.00712149	6.04908e-09	1.07128e-09	V_pos_P_HSC	V_neg_Multi_HSC	3.64204e-08	TRUE
S100a1	2.40075	1.73805	0.662698	1047	97	936	71	0.893983	0.731959	5.66587e-06	2.36612e-05	1.91258e-06	1.12314e-09	V_pos_P_HSC	V_neg_Multi_HSC	3.79746e-08	TRUE
Cotl1	1.32775	1.93985	-0.612107	1047	97	675	81	0.644699	0.835052	0.00023665	0.000115086	5.19025e-07	1.46591e-09	V_pos_P_HSC	V_neg_Multi_HSC	4.90265e-08	TRUE
Ankrd13a	2.06466	2.75241	-0.687751	1047	97	893	89	0.852913	0.917526	0.110953	0.0933531	6.41881e-10	1.47035e-09	V_pos_P_HSC	V_neg_Multi_HSC	4.90423e-08	TRUE
Arhgap30	0.711547	1.22045	-0.508898	1047	97	423	61	0.404011	0.628866	2.90449e-05	2.33402e-05	2.59389e-06	1.48495e-09	V_pos_P_HSC	V_neg_Multi_HSC	4.93956e-08	TRUE
Gas2l3	1.49077	0.865922	0.62485	1047	97	645	36	0.616046	0.371134	4.36533e-06	4.10396e-06	1.48348e-05	1.49294e-09	V_pos_P_HSC	V_neg_Multi_HSC	4.95278e-08	TRUE
Mir142hg	2.02615	2.80044	-0.77429	1047	97	867	90	0.82808	0.927835	0.0164748	0.00928777	6.98546e-09	1.58685e-09	V_pos_P_HSC	V_neg_Multi_HSC	5.25022e-08	TRUE
Sec14l1	1.54447	0.935811	0.60866	1047	97	734	47	0.701051	0.484536	1.96287e-05	3.10911e-05	2.42165e-06	1.83032e-09	V_pos_P_HSC	V_neg_Multi_HSC	6.02347e-08	TRUE
Nrgn	1.49026	0.928912	0.561348	1047	97	730	45	0.69723	0.463918	4.45016e-06	6.77391e-06	1.25999e-05	2.06414e-09	V_pos_P_HSC	V_neg_Multi_HSC	6.75691e-08	TRUE
Pdlim1	2.45536	1.78305	0.672309	1047	97	941	78	0.898758	0.804124	0.00718776	0.00948344	1.02164e-08	2.33085e-09	V_pos_P_HSC	V_neg_Multi_HSC	7.56973e-08	TRUE
Exoc6b	1.99613	1.33711	0.659021	1047	97	859	64	0.820439	0.659794	0.000216015	0.000383235	2.72276e-07	2.50255e-09	V_pos_P_HSC	V_neg_Multi_HSC	8.10603e-08	TRUE
Zmynd8	2.42768	3.11015	-0.682469	1047	97	908	95	0.86724	0.979381	0.00226705	0.000309947	4.07227e-07	3.00312e-09	V_pos_P_HSC	V_neg_Multi_HSC	9.67663e-08	TRUE
Mlf2	1.51512	0.904193	0.610923	1047	97	735	49	0.702006	0.505155	0.000104602	0.000135802	9.66167e-07	3.11673e-09	V_pos_P_HSC	V_neg_Multi_HSC	1.00165e-07	TRUE
Camk1d	0.618	1.39076	-0.772764	1047	97	379	52	0.361987	0.536082	0.00105426	0.000955101	1.38492e-07	3.141e-09	V_pos_P_HSC	V_neg_Multi_HSC	1.00683e-07	TRUE
Impdh1	0.593273	1.0983	-0.505025	1047	97	358	53	0.341929	0.546392	9.43631e-05	9.39167e-05	1.92992e-06	4.24694e-09	V_pos_P_HSC	V_neg_Multi_HSC	1.35081e-07	TRUE
Sh3bgrl3	3.30034	3.84388	-0.543542	1047	97	1033	96	0.986628	0.989691	1	1	2.21087e-10	5.1364e-09	V_pos_P_HSC	V_neg_Multi_HSC	1.62118e-07	TRUE
Vav3	1.35639	2.03461	-0.678217	1047	97	671	78	0.640879	0.804124	0.00178789	0.00111112	2.38741e-07	6.11454e-09	V_pos_P_HSC	V_neg_Multi_HSC	1.92041e-07	TRUE
Coro7	1.5186	2.14286	-0.624261	1047	97	749	84	0.715377	0.865979	0.00214013	0.00115327	2.46144e-07	6.52407e-09	V_pos_P_HSC	V_neg_Multi_HSC	2.03832e-07	TRUE
Diaph1	2.96217	2.33766	0.624515	1047	97	1003	84	0.957975	0.865979	0.000184152	0.000555643	5.57059e-07	7.0869e-09	V_pos_P_HSC	V_neg_Multi_HSC	2.20857e-07	TRUE
Ampd2	1.83503	1.27692	0.558105	1047	97	864	63	0.825215	0.649485	4.35263e-05	0.000110986	3.00848e-06	7.61968e-09	V_pos_P_HSC	V_neg_Multi_HSC	2.36268e-07	TRUE
Snap23	2.41642	1.82172	0.594707	1047	97	953	74	0.91022	0.762887	1.05188e-05	5.758e-05	6.23562e-06	8.16744e-09	V_pos_P_HSC	V_neg_Multi_HSC	2.52618e-07	TRUE
Art4	1.42333	0.89582	0.527508	1047	97	675	39	0.644699	0.402062	4.01732e-06	5.01828e-06	7.32567e-05	8.35385e-09	V_pos_P_HSC	V_neg_Multi_HSC	2.57737e-07	TRUE
Rpl13-ps6	3.67513	2.96154	0.71359	1047	97	1016	91	0.970392	0.938144	0.156335	0.121457	3.22456e-09	8.87494e-09	V_pos_P_HSC	V_neg_Multi_HSC	2.73131e-07	TRUE
Myc	1.1491	1.88432	-0.735223	1047	97	547	69	0.522445	0.71134	0.000532812	0.000397588	1.08122e-06	9.70132e-09	V_pos_P_HSC	V_neg_Multi_HSC	2.95615e-07	TRUE
Col16a1	1.14351	0.639856	0.503657	1047	97	613	36	0.585482	0.371134	7.21136e-05	6.23155e-05	8.02468e-06	1.12095e-08	V_pos_P_HSC	V_neg_Multi_HSC	3.35769e-07	TRUE
Map4k4	1.39593	2.02725	-0.631318	1047	97	702	80	0.670487	0.824742	0.0026045	0.00134503	4.2902e-07	1.28526e-08	V_pos_P_HSC	V_neg_Multi_HSC	3.82202e-07	TRUE
BC028528	1.03741	1.62498	-0.587565	1047	97	559	70	0.533906	0.721649	0.000562898	0.000389343	1.48636e-06	1.28879e-08	V_pos_P_HSC	V_neg_Multi_HSC	3.8233e-07	TRUE
Sirt3	2.01896	2.65758	-0.638627	1047	97	865	90	0.82617	0.927835	0.0148318	0.0093948	6.91315e-08	1.43891e-08	V_pos_P_HSC	V_neg_Multi_HSC	4.24821e-07	TRUE
Rassf2	1.00939	1.57224	-0.562854	1047	97	569	72	0.543457	0.742268	0.000245358	0.000158524	4.28623e-06	1.50229e-08	V_pos_P_HSC	V_neg_Multi_HSC	4.41422e-07	TRUE
Ifitm3	5.67136	5.1458	0.525556	1047	97	1047	97	1	1	#NUM!	1	7.30015e-10	1.6088e-08	V_pos_P_HSC	V_neg_Multi_HSC	4.69368e-07	TRUE
Ptk2b	2.91091	2.34027	0.57064	1047	97	995	80	0.950334	0.824742	2.05787e-06	2.35037e-05	4.25169e-05	2.17088e-08	V_pos_P_HSC	V_neg_Multi_HSC	6.23044e-07	TRUE
Ctcf	1.03369	1.59192	-0.558226	1047	97	572	71	0.546323	0.731959	0.000629786	0.000384693	3.04939e-06	2.52958e-08	V_pos_P_HSC	V_neg_Multi_HSC	7.19298e-07	TRUE
Gabarapl1	3.89139	3.34594	0.545455	1047	97	1044	96	0.997135	0.989691	0.772433	0.298753	4.09957e-09	2.63574e-08	V_pos_P_HSC	V_neg_Multi_HSC	7.46048e-07	TRUE
Pbx3	2.05918	1.42804	0.631139	1047	97	823	57	0.786055	0.587629	1.62189e-05	4.03415e-05	3.23481e-05	2.80009e-08	V_pos_P_HSC	V_neg_Multi_HSC	7.90752e-07	TRUE
Sept6	1.43254	2.01866	-0.586118	1047	97	729	83	0.696275	0.85567	0.00141242	0.000637745	2.076e-06	2.83892e-08	V_pos_P_HSC	V_neg_Multi_HSC	7.99887e-07	TRUE
Deptor	1.47537	0.942018	0.533353	1047	97	705	45	0.673352	0.463918	5.31929e-05	7.56943e-05	1.7629e-05	2.86028e-08	V_pos_P_HSC	V_neg_Multi_HSC	8.04071e-07	TRUE
Rab31	1.23235	1.83108	-0.59873	1047	97	644	76	0.615091	0.783505	0.00149511	0.000907619	1.58613e-06	3.07483e-08	V_pos_P_HSC	V_neg_Multi_HSC	8.60465e-07	TRUE
Plxnc1	2.84081	2.21969	0.621125	1047	97	985	83	0.940783	0.85567	0.00263785	0.00412022	3.63295e-07	3.19128e-08	V_pos_P_HSC	V_neg_Multi_HSC	8.8902e-07	TRUE
Anxa4	1.49858	2.08193	-0.58335	1047	97	739	84	0.705826	0.865979	0.00119335	0.000545107	2.86991e-06	3.3284e-08	V_pos_P_HSC	V_neg_Multi_HSC	9.24404e-07	TRUE
Hoxa9	1.61323	2.27491	-0.661682	1047	97	758	82	0.723973	0.845361	0.0135457	0.00819648	1.96771e-07	3.42651e-08	V_pos_P_HSC	V_neg_Multi_HSC	9.48128e-07	TRUE
Rbfox2	1.3905	0.886087	0.50441	1047	97	663	40	0.633238	0.412371	3.09107e-05	2.85997e-05	6.44921e-05	3.89384e-08	V_pos_P_HSC	V_neg_Multi_HSC	1.07024e-06	TRUE
Unc13d	2.90705	2.28349	0.62356	1047	97	1001	86	0.956065	0.886598	0.00570535	0.00625848	3.06729e-07	4.04493e-08	V_pos_P_HSC	V_neg_Multi_HSC	1.10684e-06	TRUE
Ptpn7	1.20984	1.75088	-0.54104	1047	97	585	75	0.558739	0.773196	6.8186e-05	3.63118e-05	5.33547e-05	4.08055e-08	V_pos_P_HSC	V_neg_Multi_HSC	1.11412e-06	TRUE
Gmfg	2.19642	2.95025	-0.753827	1047	97	855	88	0.816619	0.907216	0.0354145	0.0250295	8.50318e-08	4.46262e-08	V_pos_P_HSC	V_neg_Multi_HSC	1.21307e-06	TRUE
Tmod3	2.49296	1.90134	0.59162	1047	97	959	81	0.91595	0.835052	0.0136311	0.0146926	1.45557e-07	4.48318e-08	V_pos_P_HSC	V_neg_Multi_HSC	1.21598e-06	TRUE
Tbc1d9b	1.15764	1.71907	-0.56143	1047	97	632	76	0.603629	0.783505	0.000723785	0.000424181	5.48616e-06	4.85872e-08	V_pos_P_HSC	V_neg_Multi_HSC	1.31494e-06	TRUE
Fndc3a	1.20681	1.75395	-0.547138	1047	97	661	78	0.631328	0.804124	0.000989287	0.000531391	4.77482e-06	5.27558e-08	V_pos_P_HSC	V_neg_Multi_HSC	1.42464e-06	TRUE
Rhoh	1.08399	1.62549	-0.541492	1047	97	597	73	0.570201	0.752577	0.000723321	0.000508955	6.84724e-06	7.13535e-08	V_pos_P_HSC	V_neg_Multi_HSC	1.88964e-06	TRUE
Tgfbr3	2.11665	1.46989	0.64676	1047	97	864	67	0.825215	0.690722	0.00181405	0.00240503	1.52118e-06	7.4729e-08	V_pos_P_HSC	V_neg_Multi_HSC	1.96219e-06	TRUE
Lap3	1.53067	0.978644	0.552031	1047	97	733	50	0.700096	0.515464	0.0002845	0.000348458	1.09321e-05	7.7657e-08	V_pos_P_HSC	V_neg_Multi_HSC	2.03475e-06	TRUE
Anapc11	2.26791	1.71255	0.555362	1047	97	935	74	0.893028	0.762887	0.000276578	0.000466343	8.27401e-06	7.86097e-08	V_pos_P_HSC	V_neg_Multi_HSC	2.051e-06	TRUE
Ucp2	2.99029	3.6145	-0.62421	1047	97	996	94	0.951289	0.969072	0.589313	0.616452	6.50097e-09	8.14935e-08	V_pos_P_HSC	V_neg_Multi_HSC	2.11284e-06	TRUE
Elf2	1.92468	2.4634	-0.538728	1047	97	855	92	0.816619	0.948454	0.00163589	0.000376922	1.08805e-05	8.33014e-08	V_pos_P_HSC	V_neg_Multi_HSC	2.15518e-06	TRUE
Ndufab1	1.66702	1.1663	0.500721	1047	97	810	57	0.773639	0.587629	7.26606e-05	0.000103016	4.05511e-05	8.47748e-08	V_pos_P_HSC	V_neg_Multi_HSC	2.18871e-06	TRUE
Pygm	1.75526	1.18281	0.572449	1047	97	771	52	0.73639	0.536082	4.45469e-05	7.67069e-05	5.82812e-05	9.04206e-08	V_pos_P_HSC	V_neg_Multi_HSC	2.3151e-06	TRUE
Gm11223	1.80419	2.39041	-0.586217	1047	97	844	91	0.806113	0.938144	0.00205587	0.000539901	8.69465e-06	9.47156e-08	V_pos_P_HSC	V_neg_Multi_HSC	2.40511e-06	TRUE
Pfn1	3.95893	3.37385	0.585078	1047	97	1037	96	0.990449	0.989691	1	1	5.16088e-09	1.03642e-07	V_pos_P_HSC	V_neg_Multi_HSC	2.61269e-06	TRUE
Tgif1	1.11778	1.71581	-0.59803	1047	97	581	70	0.554919	0.721649	0.00217571	0.00176019	2.93484e-06	1.03737e-07	V_pos_P_HSC	V_neg_Multi_HSC	2.61269e-06	TRUE
Epb41	2.52797	1.8967	0.631274	1047	97	947	79	0.904489	0.814433	0.00891474	0.00854584	6.07386e-07	1.04209e-07	V_pos_P_HSC	V_neg_Multi_HSC	2.61923e-06	TRUE
Tgtp1	3.21246	2.38931	0.823152	1047	97	970	84	0.926457	0.865979	0.0549326	0.0462804	1.17256e-07	1.08706e-07	V_pos_P_HSC	V_neg_Multi_HSC	2.72118e-06	TRUE
Kctd1	1.3514	2.02488	-0.673482	1047	97	659	76	0.629417	0.783505	0.00351692	0.00261915	2.09518e-06	1.09866e-07	V_pos_P_HSC	V_neg_Multi_HSC	2.74464e-06	TRUE
Fcho1	1.11377	1.70296	-0.589189	1047	97	581	70	0.554919	0.721649	0.00217571	0.00176019	3.13001e-06	1.10281e-07	V_pos_P_HSC	V_neg_Multi_HSC	2.74945e-06	TRUE
Mpp7	1.37283	1.90065	-0.527815	1047	97	667	80	0.637058	0.824742	0.00031409	0.000131751	4.27458e-05	1.12607e-07	V_pos_P_HSC	V_neg_Multi_HSC	2.80177e-06	TRUE
Eif4ebp1	2.16821	1.55068	0.617528	1047	97	875	69	0.835721	0.71134	0.00322143	0.00325236	1.73636e-06	1.12901e-07	V_pos_P_HSC	V_neg_Multi_HSC	2.80345e-06	TRUE
Parp8	1.87257	2.54902	-0.67645	1047	97	812	87	0.775549	0.896907	0.00786278	0.00418804	1.55642e-06	1.2938e-07	V_pos_P_HSC	V_neg_Multi_HSC	3.19976e-06	TRUE
Gm4951	1.69288	1.15615	0.536733	1047	97	750	49	0.716332	0.505155	2.44461e-05	4.00439e-05	0.000179691	1.42111e-07	V_pos_P_HSC	V_neg_Multi_HSC	3.48665e-06	TRUE
Foxn3	3.08153	3.70176	-0.620232	1047	97	995	96	0.950334	0.989691	0.130612	0.0797929	1.00438e-07	1.57415e-07	V_pos_P_HSC	V_neg_Multi_HSC	3.82414e-06	TRUE
Anxa1	1.71003	2.33674	-0.626705	1047	97	770	84	0.735435	0.865979	0.00681978	0.0046914	1.9187e-06	1.7576e-07	V_pos_P_HSC	V_neg_Multi_HSC	4.26141e-06	TRUE
Zfand1	0.998194	1.50223	-0.504041	1047	97	548	69	0.5234	0.71134	0.000568711	0.000400359	2.61925e-05	2.03155e-07	V_pos_P_HSC	V_neg_Multi_HSC	4.87769e-06	TRUE
Pgam1	1.88099	2.50906	-0.628075	1047	97	821	88	0.784145	0.907216	0.00616534	0.00352016	3.12421e-06	2.12537e-07	V_pos_P_HSC	V_neg_Multi_HSC	5.07336e-06	TRUE
Sat1	2.10273	1.46471	0.638019	1047	97	859	68	0.820439	0.701031	0.00625037	0.00642325	1.95914e-06	2.41498e-07	V_pos_P_HSC	V_neg_Multi_HSC	5.69852e-06	TRUE
Cdc42se2	1.8065	2.42708	-0.620586	1047	97	847	89	0.808978	0.917526	0.0119335	0.005795	2.21655e-06	2.46241e-07	V_pos_P_HSC	V_neg_Multi_HSC	5.79934e-06	TRUE
Znrf1	2.49419	3.16372	-0.669528	1047	97	937	91	0.894938	0.938144	0.240862	0.218724	5.97987e-08	2.505e-07	V_pos_P_HSC	V_neg_Multi_HSC	5.87721e-06	TRUE
Aff1	3.11928	2.52452	0.59476	1047	97	994	83	0.949379	0.85567	0.000409039	0.000872095	1.61354e-05	2.68474e-07	V_pos_P_HSC	V_neg_Multi_HSC	6.2632e-06	TRUE
Hjurp	1.53411	2.04412	-0.510006	1047	97	745	84	0.711557	0.865979	0.00169847	0.000796427	1.79563e-05	2.72617e-07	V_pos_P_HSC	V_neg_Multi_HSC	6.34786e-06	TRUE
Kcnh6	2.05539	2.70274	-0.64735	1047	97	804	87	0.767908	0.896907	0.00509873	0.00298456	5.11574e-06	2.90058e-07	V_pos_P_HSC	V_neg_Multi_HSC	6.74126e-06	TRUE
Foxp1	3.55396	4.14566	-0.591701	1047	97	1027	97	0.980898	1	0.332859	0.404243	4.26012e-08	3.25088e-07	V_pos_P_HSC	V_neg_Multi_HSC	7.48491e-06	TRUE
Myb	1.68646	2.24976	-0.563301	1047	97	781	87	0.745941	0.896907	0.00137162	0.000469134	3.75409e-05	3.32064e-07	V_pos_P_HSC	V_neg_Multi_HSC	7.58889e-06	TRUE
Cltb	1.75326	1.18088	0.572378	1047	97	792	59	0.756447	0.608247	0.00208766	0.00221343	7.95306e-06	3.31917e-07	V_pos_P_HSC	V_neg_Multi_HSC	7.58889e-06	TRUE
Igtp	2.01115	1.40519	0.605965	1047	97	831	61	0.793696	0.628866	0.000295374	0.00045754	4.14697e-05	3.56337e-07	V_pos_P_HSC	V_neg_Multi_HSC	8.02473e-06	TRUE
Nfic	1.59157	2.1045	-0.512935	1047	97	783	87	0.747851	0.896907	0.00154364	0.000684309	2.78884e-05	3.58296e-07	V_pos_P_HSC	V_neg_Multi_HSC	8.05415e-06	TRUE
Acly	1.33408	1.95956	-0.625479	1047	97	729	78	0.696275	0.804124	0.034625	0.0267796	7.41327e-07	3.71934e-07	V_pos_P_HSC	V_neg_Multi_HSC	8.33038e-06	TRUE
Taok3	1.69384	2.24274	-0.5489	1047	97	793	87	0.757402	0.896907	0.00275533	0.00145825	1.59734e-05	4.32674e-07	V_pos_P_HSC	V_neg_Multi_HSC	9.55212e-06	TRUE
Map7	1.65522	2.23	-0.574779	1047	97	803	86	0.766953	0.886598	0.00984876	0.00500144	4.67941e-06	4.34617e-07	V_pos_P_HSC	V_neg_Multi_HSC	9.57787e-06	TRUE
Lgals1	1.20953	1.81055	-0.601028	1047	97	564	70	0.538682	0.721649	0.000775102	0.000575248	4.3599e-05	4.64015e-07	V_pos_P_HSC	V_neg_Multi_HSC	1.01372e-05	TRUE
Mgat5	1.4594	2.10684	-0.647444	1047	97	718	75	0.685769	0.773196	0.0946978	0.0841278	3.17599e-07	4.9264e-07	V_pos_P_HSC	V_neg_Multi_HSC	1.06848e-05	TRUE
Plppr3	0.846729	1.3638	-0.517075	1047	97	474	61	0.452722	0.628866	0.0012824	0.000943151	2.9488e-05	5.11673e-07	V_pos_P_HSC	V_neg_Multi_HSC	1.10588e-05	TRUE
Slc12a6	0.82006	1.33428	-0.514219	1047	97	500	62	0.477555	0.639175	0.00328307	0.00281214	1.07975e-05	5.55967e-07	V_pos_P_HSC	V_neg_Multi_HSC	1.19118e-05	TRUE
Prdx1	4.19707	3.66066	0.536407	1047	97	1040	95	0.993314	0.979381	0.376026	0.173419	2.2038e-07	6.90982e-07	V_pos_P_HSC	V_neg_Multi_HSC	1.46017e-05	TRUE
Ahsa1	3.01342	2.4907	0.522716	1047	97	1014	87	0.968481	0.896907	0.00108818	0.00217439	1.89896e-05	7.43342e-07	V_pos_P_HSC	V_neg_Multi_HSC	1.56279e-05	TRUE
Arhgap18	1.8706	2.46585	-0.595253	1047	97	836	87	0.798472	0.896907	0.0267725	0.0214069	2.13233e-06	8.17181e-07	V_pos_P_HSC	V_neg_Multi_HSC	1.7122e-05	TRUE
Snx29	1.25901	1.78782	-0.52881	1047	97	614	74	0.586437	0.762887	0.00101188	0.000707125	6.93285e-05	8.74143e-07	V_pos_P_HSC	V_neg_Multi_HSC	1.82535e-05	TRUE
9530026P05Rik	1.39153	0.885751	0.505781	1047	97	600	36	0.573066	0.371134	0.000197282	0.000163356	0.000347488	1.00384e-06	V_pos_P_HSC	V_neg_Multi_HSC	2.08558e-05	TRUE
Il18bp	1.21044	0.695664	0.514775	1047	97	581	36	0.554919	0.371134	0.000758341	0.000608517	0.000121584	1.28879e-06	V_pos_P_HSC	V_neg_Multi_HSC	2.59339e-05	TRUE
Nlrc5	2.4393	1.90656	0.532738	1047	97	960	79	0.916905	0.814433	0.00157617	0.00254892	3.04796e-05	1.34952e-06	V_pos_P_HSC	V_neg_Multi_HSC	2.69489e-05	TRUE
Tmtc2	1.57622	1.05914	0.517077	1047	97	715	48	0.682904	0.494845	0.000265334	0.000279456	0.000289342	1.40132e-06	V_pos_P_HSC	V_neg_Multi_HSC	2.7893e-05	TRUE
Atp2b4	1.46548	1.97894	-0.513464	1047	97	723	82	0.690544	0.845361	0.00208253	0.00105519	8.41052e-05	1.52977e-06	V_pos_P_HSC	V_neg_Multi_HSC	3.03032e-05	TRUE
Git2	1.75172	2.33278	-0.581056	1047	97	815	84	0.778415	0.865979	0.0598673	0.0514916	2.06751e-06	1.81572e-06	V_pos_P_HSC	V_neg_Multi_HSC	3.53993e-05	TRUE
Aff3	3.13813	3.71944	-0.581309	1047	97	1002	94	0.95702	0.969072	0.762881	0.791781	1.51663e-07	2.03363e-06	V_pos_P_HSC	V_neg_Multi_HSC	3.9337e-05	TRUE
Inpp5d	1.68459	2.27803	-0.593441	1047	97	800	81	0.764088	0.835052	0.143482	0.129974	9.90365e-07	2.17098e-06	V_pos_P_HSC	V_neg_Multi_HSC	4.18625e-05	TRUE
Gm19590	2.60104	3.31874	-0.717695	1047	97	897	91	0.856734	0.938144	0.0374751	0.0289112	4.52063e-06	2.2023e-06	V_pos_P_HSC	V_neg_Multi_HSC	4.23342e-05	TRUE
Snrpf	3.006	2.46061	0.545393	1047	97	998	91	0.9532	0.938144	0.678126	0.458202	2.90741e-07	2.24223e-06	V_pos_P_HSC	V_neg_Multi_HSC	4.30348e-05	TRUE
Tspan5	0.969911	1.50901	-0.539097	1047	97	482	60	0.460363	0.618557	0.00399125	0.00291885	5.35658e-05	2.60654e-06	V_pos_P_HSC	V_neg_Multi_HSC	4.97177e-05	TRUE
Terf1	1.7224	1.20407	0.518326	1047	97	787	57	0.751671	0.587629	0.000690525	0.000996777	0.000160617	2.66525e-06	V_pos_P_HSC	V_neg_Multi_HSC	5.05531e-05	TRUE
Ddah2	0.832949	1.33407	-0.501124	1047	97	427	56	0.407832	0.57732	0.00177332	0.00171253	9.61751e-05	2.73721e-06	V_pos_P_HSC	V_neg_Multi_HSC	5.17303e-05	TRUE
Plcl1	1.88702	1.36193	0.52509	1047	97	797	58	0.761223	0.597938	0.000629588	0.000857186	0.000203071	2.88325e-06	V_pos_P_HSC	V_neg_Multi_HSC	5.41586e-05	TRUE
Pim2	2.52281	1.96013	0.56268	1047	97	899	68	0.858644	0.701031	7.50489e-05	0.000175761	0.00134083	3.83214e-06	V_pos_P_HSC	V_neg_Multi_HSC	7.0271e-05	TRUE
Arhgef18	1.18552	1.74998	-0.564468	1047	97	619	70	0.591213	0.721649	0.0162778	0.0125001	2.47074e-05	4.93858e-06	V_pos_P_HSC	V_neg_Multi_HSC	8.91038e-05	TRUE
Arhgap15	2.18938	2.77995	-0.590569	1047	97	892	88	0.851958	0.907216	0.18211	0.171886	2.00106e-06	5.46294e-06	V_pos_P_HSC	V_neg_Multi_HSC	9.78492e-05	TRUE
Palld	1.91647	1.30989	0.606577	1047	97	718	51	0.685769	0.525773	0.00194566	0.0021096	0.000175482	5.85254e-06	V_pos_P_HSC	V_neg_Multi_HSC	0.000104072	TRUE
Gramd3	0.808405	1.35502	-0.546612	1047	97	400	53	0.382044	0.546392	0.00222996	0.00223204	0.000181598	6.37128e-06	V_pos_P_HSC	V_neg_Multi_HSC	0.000112326	TRUE
Lgals3bp	3.0297	2.48771	0.541983	1047	97	998	87	0.9532	0.896907	0.0309097	0.027088	1.51327e-05	6.43867e-06	V_pos_P_HSC	V_neg_Multi_HSC	0.00011319	TRUE
Pan3	2.92102	3.42421	-0.503188	1047	97	988	93	0.943649	0.958763	0.695318	0.814623	6.42385e-07	8.09187e-06	V_pos_P_HSC	V_neg_Multi_HSC	0.000139083	TRUE
Emb	1.48244	1.98498	-0.502546	1047	97	747	80	0.713467	0.824742	0.0261499	0.0178323	3.55635e-05	9.68452e-06	V_pos_P_HSC	V_neg_Multi_HSC	0.000162608	TRUE
Arid5b	1.45718	2.02688	-0.569701	1047	97	635	73	0.606495	0.752577	0.00643397	0.00439677	0.000163971	1.0917e-05	V_pos_P_HSC	V_neg_Multi_HSC	0.000181085	TRUE
Ikzf1	1.35529	1.8846	-0.529308	1047	97	697	74	0.665712	0.762887	0.06577	0.0543697	2.43224e-05	1.92225e-05	V_pos_P_HSC	V_neg_Multi_HSC	0.000302969	TRUE
Rps15a-ps4	2.86224	3.46231	-0.600074	1047	97	989	96	0.944604	0.989691	0.0927896	0.0539868	2.8548e-05	2.21672e-05	V_pos_P_HSC	V_neg_Multi_HSC	0.000344107	TRUE
Sdsl	2.81779	2.25997	0.557819	1047	97	936	79	0.893983	0.814433	0.0276743	0.027441	6.03852e-05	2.37129e-05	V_pos_P_HSC	V_neg_Multi_HSC	0.000366258	TRUE
Ikzf2	2.05106	2.66642	-0.615357	1047	97	832	83	0.794651	0.85567	0.192161	0.184183	9.58566e-06	2.51534e-05	V_pos_P_HSC	V_neg_Multi_HSC	0.000383707	TRUE
Atp11b	1.85301	2.35798	-0.504967	1047	97	835	84	0.797517	0.865979	0.136398	0.110572	1.67631e-05	2.63172e-05	V_pos_P_HSC	V_neg_Multi_HSC	0.000399484	TRUE
Gm8995	2.31535	2.83944	-0.524092	1047	97	913	91	0.872015	0.938144	0.0819823	0.0727653	3.2594e-05	3.30899e-05	V_pos_P_HSC	V_neg_Multi_HSC	0.000488472	TRUE
Phf14	1.33834	1.88215	-0.543813	1047	97	682	74	0.651385	0.762887	0.0351168	0.0326303	7.40704e-05	3.36752e-05	V_pos_P_HSC	V_neg_Multi_HSC	0.000492985	TRUE
Gm47283	2.92819	3.43101	-0.502822	1047	97	1000	92	0.95511	0.948454	0.963055	0.796909	3.70378e-06	4.05344e-05	V_pos_P_HSC	V_neg_Multi_HSC	0.000579647	TRUE
Dock8	1.73719	2.25197	-0.514784	1047	97	827	80	0.789876	0.824742	0.496725	0.512463	6.89229e-06	4.7872e-05	V_pos_P_HSC	V_neg_Multi_HSC	0.00066907	TRUE
Foxo3	1.96912	2.49673	-0.527614	1047	97	852	84	0.813754	0.865979	0.255026	0.218645	2.18649e-05	6.3348e-05	V_pos_P_HSC	V_neg_Multi_HSC	0.000853469	TRUE
Man1a	2.17865	2.70962	-0.53097	1047	97	903	91	0.862464	0.938144	0.0505395	0.0394033	0.000122508	6.39182e-05	V_pos_P_HSC	V_neg_Multi_HSC	0.00085834	TRUE
Rtp4	2.14519	1.58117	0.564018	1047	97	778	59	0.743075	0.608247	0.00601082	0.00568949	0.000866893	6.52021e-05	V_pos_P_HSC	V_neg_Multi_HSC	0.000870843	TRUE
Stmn1	2.57925	3.15926	-0.580004	1047	97	956	92	0.913085	0.948454	0.312247	0.33577	1.64881e-05	7.25478e-05	V_pos_P_HSC	V_neg_Multi_HSC	0.000953474	TRUE
Pitpnc1	3.29348	3.82214	-0.528653	1047	97	995	94	0.950334	0.969072	0.563795	0.617824	1.52473e-05	0.000118436	V_pos_P_HSC	V_neg_Multi_HSC	0.00147045	TRUE
mt-Nd3	3.74327	4.24779	-0.504521	1047	97	1037	97	0.990449	1	0.69161	1	1.04617e-05	0.000130434	V_pos_P_HSC	V_neg_Multi_HSC	0.0015906	TRUE
Platr25	0.84604	1.42784	-0.581803	1047	97	436	53	0.416428	0.546392	0.0178853	0.0178776	0.000980578	0.000209516	V_pos_P_HSC	V_neg_Multi_HSC	0.00235057	TRUE

## Sheet: tradeSeq trajectory DEGs
gene	waldStat	df	pvalue	fcMedian	pvalue.adj
Vwf	1003.49	4	0	2.41395	0
Mt1	703.772	4	0	2.25075	0
Clu	642.815	4	0	3.67421	0
Nupr1	535.105	4	0	1.47543	0
Cd48	481.572	4	0	2.3548	0
Cavin2	468.072	4	0	2.81397	0
Bex4	440.579	4	0	1.61696	0
Gstm2	411.291	4	0	2.37255	0
2610307P16Rik	399.669	4	0	1.6065	0
Rnf220	391.138	4	0	1.10014	0
Phactr1	370.294	4	0	1.51843	0
Gm10419	368.667	4	0	1.65819	0
Tgm2	353.434	4	0	1.27059	0
Cd34	340.869	4	0	1.82507	0
Cd52	316.954	4	0	1.63588	0
Lat2	287.057	4	0	1.71874	0
Aldh1a1	274.668	4	0	1.09162	0
Vill	274.631	2	0	2.15273	0
Sell	274.046	4	0	2.23955	0
Fhl1	262.139	4	0	1.21103	0
Flt3	237.719	4	0	1.61545	0
Ctnnal1	233.115	4	0	1.8298	0
Neo1	231.37	4	0	2.61729	0
Mdga1	225.953	4	0	1.59038	0
Selenom	205.76	4	0	1.24034	0
Rhoj	205.637	4	0	1.62008	0
Clnk	204.557	4	0	1.56549	0
Cst7	204.02	4	0	1.72872	0
Nkg7	194.643	4	0	1.0495	0
Dnajc6	184.95	4	0	1.66113	0
Plscr2	179.367	2	0	1.52994	0
Tespa1	178.035	4	0	2.69959	0
Xlr4a	170.946	2	0	1.90725	0
Gkn3	167.528	2	0	3.9555	0
Nbea	161.166	4	0	1.08004	0
Enpp5	157.82	4	0	1.182	0
Reep2	150.012	4	0	1.5642	0
Ndn	148.841	2	0	2.71336	0
Ehd3	146.771	4	0	1.39275	0
Adgrg2	145.447	4	0	2.06554	0
Clec1a	144.78	4	0	1.56786	0
Clca3a1	144.65	4	0	1.58774	0
Ces2g	143.634	4	0	1.48249	0
Cd53	139.448	4	0	1.29441	0
Lbhd2	134.091	4	0	5.29575	0
Plac8	131.657	4	0	1.19192	0
Mtss2	131.459	4	0	1.61623	0
Satb1	131.189	4	0	2.37148	0
BC035044	129.558	4	0	2.26756	0
Apoe	129.04	4	0	1.06994	0
Rarb	125.287	4	0	1.67983	0
Cpt1c	124.866	4	0	1.91963	0
Evc2	122.62	4	0	3.48335	0
Hk3	122.229	4	0	1.59146	0
Obsl1	121.053	4	0	1.48266	0
Aqp1	119.546	4	0	1.80148	0
Sox5	119.44	4	0	1.03229	0
Spns3	117.785	4	0	1.15619	0
Ubash3a	113.522	4	0	1.86093	0
Wfdc17	112.92	4	0	3.10194	0
Cd244a	111.667	4	0	1.94337	0
Il1rapl2	111.551	4	0	1.89547	0
Erp27	110.327	4	0	1.52812	0
Art4	108.84	4	0	1.18042	0
Clec4d	108.548	4	0	1.68058	0
Tm4sf1	105.315	4	0	1.98842	0
Gpx8	102.812	2	0	4.5713	0
Tmem246	102.04	4	0	1.09587	0
Cpne8	101.137	4	0	1.00256	0
Lhfp	100.786	4	0	2.06597	0
Wwtr1	100.615	4	0	1.90176	0
Rbm47	95.176	4	0	1.52143	0
Gm42517	94.9882	4	0	1.67546	0
Itga2	94.8157	2	0	1.9732	0
C7	91.5702	2	0	1.556	0
Amotl2	90.3817	4	0	2.76426	0
Exoc3l4	90.2509	4	0	1.44965	0
Obscn	90.1217	4	0	1.33394	0
Apol9b	89.9512	4	0	1.48069	0
Pf4	89.2051	4	0	1.43819	0
Npas3	87.9859	2	0	3.09188	0
Myom1	86.6069	4	0	1.76891	0
Runx1t1	84.6403	4	0	1.95225	0
Epor	84.3617	4	0	2.76866	0
Evc	83.8025	4	0	3.14648	0
Kalrn	83.598	4	0	1.36717	0
Magi1	82.9399	4	0	1.66488	0
Gm43904	82.4984	4	0	2.1038	0
Bex1	82.1308	4	1.11022e-16	1.22917	1.31787e-14
Pde10a	81.6321	4	1.11022e-16	1.73574	1.31787e-14
Jam2	80.9153	4	1.11022e-16	1.26305	1.31787e-14
Pls1	80.5507	4	1.11022e-16	2.40291	1.31787e-14
Slamf1	79.8975	4	2.22045e-16	1.17478	2.60989e-14
Chrm3	78.8197	4	3.33067e-16	2.65264	3.83956e-14
Itgb3	78.2101	4	4.44089e-16	1.14781	5.07065e-14
Tnfaip8l2	77.8075	4	5.55112e-16	1.21183	6.16225e-14
Rhbdl2	77.4978	4	5.55112e-16	2.01219	6.16225e-14
Ncam2	75.6073	4	1.44329e-15	1.37698	1.58749e-13
Atp8b4	73.6006	4	3.88578e-15	2.03889	4.23515e-13
Tmod1	73.2974	4	4.55191e-15	2.46838	4.91648e-13
Tent5a	73.2181	4	4.77396e-15	1.42846	5.11027e-13
Ramp2	73.0798	4	5.10703e-15	2.54682	5.41842e-13
Kcnip3	72.5714	4	6.55032e-15	1.46614	6.88875e-13
Fkbp11	72.4451	4	6.88338e-15	1.12115	7.17608e-13
Pfkp	72.3293	4	7.32747e-15	1.06245	7.57319e-13
Npr1	71.4967	2	3.33067e-16	2.02017	3.83956e-14
Sbspon	70.5335	4	1.75415e-14	2.28735	1.79748e-12
Il10rb	69.5962	4	2.76446e-14	1.26538	2.80873e-12
Rasl11a	69.3231	4	3.15303e-14	2.03191	3.17661e-12
Adgrl1	69.2084	4	3.33067e-14	1.0865	3.32762e-12
Lpl	67.2434	4	8.65974e-14	1.54341	8.50997e-12
Gp9	65.8933	4	1.66867e-13	1.37081	1.62647e-11
Gm12020	64.7173	4	2.95097e-13	2.1642	2.83034e-11
Slc9a9	64.5441	4	3.20965e-13	1.0454	3.05401e-11
Plk2	64.3971	4	3.44724e-13	2.80432	3.23195e-11
Sfrp1	64.3948	4	3.45057e-13	2.77595	3.23195e-11
Haao	62.9565	4	6.93001e-13	1.31998	6.29424e-11
Serpinb8	61.8114	4	1.20692e-12	1.37529	1.08796e-10
Csf2rb	61.0149	4	1.77491e-12	1.80392	1.58802e-10
Tent5c	59.6017	4	3.51741e-12	1.98247	3.12372e-10
Gm47754	59.0188	4	4.66305e-12	1.30328	4.11068e-10
Gbp4	57.6982	4	8.82938e-12	1.40716	7.72668e-10
Nrg4	57.6207	4	9.16645e-12	1.6116	7.96352e-10
Kcnk12	56.9386	4	1.27438e-11	1.23825	1.09918e-09
A930004D18Rik	56.4254	4	1.63289e-11	2.05976	1.39801e-09
Rasa4	56.4111	4	1.64417e-11	1.27599	1.39801e-09
Zg16	56.0526	4	1.95489e-11	1.86379	1.65051e-09
1500009L16Rik	55.8507	4	2.15507e-11	1.08776	1.80679e-09
Jakmip1	54.987	4	3.2695e-11	1.35346	2.72208e-09
Emid1	53.9575	4	5.37161e-11	1.06092	4.41098e-09
Pclaf	53.3482	4	7.20535e-11	1.72679	5.87652e-09
Rorc	52.2841	4	1.20306e-10	2.88053	9.74556e-09
Ptn	51.9934	4	1.38381e-10	1.90189	1.11346e-08
Klrb1c	51.1915	4	2.03575e-10	2.40028	1.62711e-08
Slc24a5	51.1662	4	2.06071e-10	1.10407	1.63615e-08
Il1r1	50.4254	4	2.94286e-10	1.06618	2.29104e-08
Gpr160	50.1724	4	3.32366e-10	1.51477	2.53805e-08
Otulinl	49.3813	4	4.86133e-10	1.61739	3.68877e-08
Vldlr	49.1571	4	5.41446e-10	1.18408	4.03192e-08
Mfsd2b	48.3476	4	7.98746e-10	1.34593	5.87495e-08
Myo5c	47.5951	4	1.14623e-09	1.39406	8.37934e-08
Ugt1a7c	47.5669	4	1.16182e-09	1.28362	8.44182e-08
Kcnk6	47.0858	4	1.46346e-09	2.60733	1.05695e-07
Hoxb6	47.0605	4	1.48132e-09	1.33638	1.06345e-07
Ryk	46.6389	4	1.81323e-09	1.27863	1.28632e-07
Slc16a2	46.366	4	2.06658e-09	1.22271	1.4489e-07
Arap2	46.2176	4	2.21893e-09	1.1989	1.54667e-07
Tc2n	46.0609	4	2.39203e-09	1.7683	1.65769e-07
Apol9a	45.7025	4	2.84007e-09	1.184	1.94569e-07
Nsg1	45.0539	4	3.87459e-09	1.66679	2.59511e-07
Xkr6	44.178	4	5.89203e-09	1.12232	3.92442e-07
Arl11	43.4461	4	8.36103e-09	1.34475	5.50771e-07
Gadd45g	42.9161	4	1.0771e-08	1.25048	6.94269e-07
Chd7	42.8181	4	1.12873e-08	1.26618	7.23657e-07
Rbpms2	42.3519	4	1.41021e-08	1.07891	8.99311e-07
Slc27a6	42.1584	4	1.54668e-08	1.281	9.8112e-07
Neil3	41.9769	4	1.68666e-08	1.64454	1.06428e-06
Ablim1	41.8448	4	1.79637e-08	1.06928	1.1217e-06
Cd38	41.6889	4	1.93517e-08	1.64195	1.20211e-06
Ttc23	41.1278	3	6.14347e-09	1.3981	4.06929e-07
E2f7	40.2608	4	3.82281e-08	1.22531	2.33835e-06
Fads3	39.9295	4	4.47619e-08	1.55317	2.72411e-06
Birc5	39.6647	2	2.4373e-09	1.90236	1.67936e-07
Akna	39.0843	4	6.69253e-08	1.08123	3.99188e-06
Gm38708	39.03	4	6.86787e-08	1.07461	4.07618e-06
Gm5111	38.3148	4	9.6492e-08	1.0128	5.69873e-06
Paqr5	37.4212	4	1.47499e-07	1.16393	8.4208e-06
Adcy6	37.346	4	1.52862e-07	1.19725	8.6856e-06
Gfi1	37.167	4	1.66411e-07	2.22626	9.36666e-06
Rnf150	36.9726	4	1.8249e-07	1.17263	1.02237e-05
Rad51ap1	36.8215	3	5.01941e-08	1.50944	3.02401e-06
Mgll	36.408	4	2.38504e-07	2.23505	1.32381e-05
Hba-a1	36.2972	4	2.51363e-07	2.11654	1.38875e-05
Rad51	35.464	4	3.72969e-07	1.25074	2.04179e-05
Podxl	34.91	3	1.27278e-07	1.48715	7.3373e-06
Gm13431	34.2048	4	6.76471e-07	1.19161	3.60454e-05
Gm35021	34.1193	4	7.04376e-07	1.55324	3.72016e-05
Srd5a1	33.2326	2	6.07619e-08	1.66623	3.64237e-06
Tcf15	33.112	4	1.13303e-06	1.19133	5.85079e-05
Gm5833	32.841	4	1.28741e-06	1.45597	6.54017e-05
Mc5r	32.4244	4	1.56664e-06	1.02359	7.9251e-05
Fcor	32.1745	4	1.76227e-06	1.18521	8.84011e-05
P3h2	31.9844	2	1.13416e-07	1.75146	6.60072e-06
Tnfsf4	31.7055	2	1.30391e-07	1.22821	7.47972e-06
P2ry1	31.5114	4	2.40746e-06	2.09155	0.000118778
Bsn	31.4849	4	2.43758e-06	1.15849	0.000119771
Inhba	31.4743	4	2.44981e-06	2.53816	0.000119881
Slc6a15	30.9965	4	3.0665e-06	1.05885	0.000147057
Shtn1	30.8701	4	3.254e-06	1.30131	0.00015481
Gm2629	30.5149	4	3.84429e-06	1.20843	0.000182171
AA986860	29.7936	4	5.39165e-06	1.33654	0.000251519
Exo1	29.7403	4	5.52783e-06	1.14277	0.000254897
Mpdz	28.5193	4	9.78708e-06	1.12346	0.000444459
Efna1	28.4876	4	9.93302e-06	1.28476	0.000449385
Cpa3	28.4494	4	1.0112e-05	1.08653	0.000454054
Skint3	28.3473	2	6.9897e-07	1.95891	3.70794e-05
Serpine2	27.713	4	1.42597e-05	1.24488	0.000635539
Cyp26b1	26.9242	4	2.05926e-05	1.67506	0.000911014
Glipr1l1	26.5586	4	2.44109e-05	1.00041	0.00106356
Gm12963	26.5467	2	1.71974e-06	1.31944	8.66302e-05
Ache	26.4299	4	2.59157e-05	1.12952	0.00112167
Ccl4	26.25	4	2.81755e-05	1.21508	0.00121509
Clec1b	25.8814	4	3.34351e-05	1.9186	0.00142653
Alox12	25.6808	4	3.6698e-05	1.43038	0.00154823
Pdgfb	24.5287	4	6.25678e-05	1.88145	0.00252567
Hbb-bs	23.9226	4	8.2779e-05	1.29814	0.00330813
Fam20c	23.8683	4	8.48794e-05	1.36279	0.00338079
Fhdc1	23.764	4	8.90646e-05	1.16938	0.00353574
Adamtsl5	23.0031	4	0.000126445	1.29406	0.00489015
F630028O10Rik	22.9034	4	0.000132377	1.25353	0.0051031
Cnrip1	22.255	4	0.000178301	1.12412	0.00674337
Ntn4	21.8283	4	0.000216821	1.22725	0.00814879
Cox4i2	21.5802	4	0.000242906	1.4136	0.00901611
Gbp9	21.4915	4	0.000252969	1.02338	0.00933183
Ccnb2	20.7393	2	3.13702e-05	1.36038	0.00134802
Mir8116	19.2698	2	6.54045e-05	1.73697	0.00263132
Aspm	18.1423	2	0.000114934	1.77137	0.00448841

## Sheet: tradeSeq random variable genes
gene
Gm11476
Dnah17
Rbm18
Ccdc28b
Borcs6
Nceh1
Max
Gch1
Emc9
Crtap
Gm13340
Trappc4
Gan
Rpl13-ps3
Mrnip
Mnd1
Hnmt
Nsd3
Gm12242
Plec
Gatm
Cavin1
Rnf7
S100a13
Map3k14
Polr2e
Ttc33
Eif3l
Usp12
Fem1b
Erc1
Pstpip2
Gm6430
Ripk3
Creb3l2
Lsm4
Gm10222
Gpatch8
Plekhj1
Plod3
CAAA01118383.1
Clpp
Map7
Ppme1
Clcn3
Faim
Zfp407
Rps2-ps13
Kif14
Mycn
Dhx35
Gng10
Sh3yl1
Rcn2
Hnrnpm
Tgfbi
Rpl35
Prkrip1
Ddit4
Zfp931
Atxn10
Gm11478
Gm28039
Hspd1-ps3
Mfsd11
Htra2
Prkag2
Pip5k1c
Psrc1
Gm6109

## Sheet: MkP DEGs
gene	meanA	meanB	log2fc	nCellA	nCellB	expCellA	expCellB	expFractionCellA	expFractionCellB	chisq.test.p	fisher.test.p	wilcox	fisher_combined	groupA	groupB
Phactr1	2.01462	0.277553	1.73706	119	177	107	36	0.89916	0.20339	3.02178e-31	1.12057e-34	2.23164e-36	4.03273e-68	V_pos_P_HSC	V_neg_Multi_HSC
Clu	2.86985	0.427837	2.44201	119	177	108	49	0.907563	0.276836	5.52856e-26	5.73115e-29	1.08791e-37	9.42354e-64	V_pos_P_HSC	V_neg_Multi_HSC
Cd24a	2.40378	0.580646	1.82313	119	177	111	59	0.932773	0.333333	5.14508e-24	3.44344e-27	1.07167e-30	4.83204e-55	V_pos_P_HSC	V_neg_Multi_HSC
Tgm2	1.94102	0.43987	1.50115	119	177	107	49	0.89916	0.276836	2.5868e-25	4.16878e-28	4.20412e-29	2.26759e-54	V_pos_P_HSC	V_neg_Multi_HSC
Gm10419	2.38698	0.585232	1.80174	119	177	110	65	0.92437	0.367232	3.7487e-21	9.04291e-24	1.509e-31	1.70611e-52	V_pos_P_HSC	V_neg_Multi_HSC
Rhoj	1.1276	0.127826	0.999779	119	177	83	17	0.697479	0.0960452	2.93643e-26	1.50995e-27	9.18184e-27	1.70127e-51	V_pos_P_HSC	V_neg_Multi_HSC
Samd14	0.3241	1.88796	-1.56386	119	177	30	147	0.252101	0.830508	8.32773e-23	6.79856e-24	5.84857e-28	4.65418e-49	V_pos_P_HSC	V_neg_Multi_HSC
Cd48	0.0467277	1.07554	-1.02881	119	177	3	105	0.0252101	0.59322	8.33954e-23	2.26315e-27	9.31928e-22	2.3364e-46	V_pos_P_HSC	V_neg_Multi_HSC
Bex4	2.48178	0.73579	1.74599	119	177	109	64	0.915966	0.361582	7.30954e-21	1.89217e-23	1.32507e-25	2.77316e-46	V_pos_P_HSC	V_neg_Multi_HSC
Selenom	1.86801	0.50595	1.36206	119	177	105	63	0.882353	0.355932	9.24408e-19	1.93513e-20	1.61464e-26	3.30513e-44	V_pos_P_HSC	V_neg_Multi_HSC
Tmem246	1.34657	0.422487	0.924086	119	177	102	47	0.857143	0.265537	6.03756e-23	6.96218e-25	4.55197e-20	3.20594e-42	V_pos_P_HSC	V_neg_Multi_HSC
Casp12	1.45781	0.407736	1.05008	119	177	101	49	0.848739	0.276836	1.55802e-21	3.26087e-23	1.49219e-21	4.90142e-42	V_pos_P_HSC	V_neg_Multi_HSC
Hdac9	1.32893	0.285694	1.04323	119	177	87	37	0.731092	0.20904	1.30122e-18	2.0063e-19	2.49174e-21	4.57394e-38	V_pos_P_HSC	V_neg_Multi_HSC
Cst7	0.135049	1.15156	-1.01651	119	177	13	113	0.109244	0.638418	5.187e-19	5.65065e-21	9.08233e-20	4.69423e-38	V_pos_P_HSC	V_neg_Multi_HSC
Lpl	0.728063	0.0682321	0.659831	119	177	59	7	0.495798	0.039548	8.70555e-20	5.28277e-21	1.02382e-19	4.94432e-38	V_pos_P_HSC	V_neg_Multi_HSC
Enpp5	1.16721	0.365544	0.801662	119	177	96	45	0.806723	0.254237	3.17669e-20	1.68365e-21	3.36822e-18	5.05083e-37	V_pos_P_HSC	V_neg_Multi_HSC
Ctnnal1	1.81389	0.635334	1.17856	119	177	106	69	0.890756	0.389831	2.35359e-17	3.95118e-19	1.55143e-20	5.45492e-37	V_pos_P_HSC	V_neg_Multi_HSC
Plscr2	0.786308	0.0613245	0.724984	119	177	58	8	0.487395	0.0451977	1.1527e-18	1.09449e-19	3.85771e-19	3.67579e-36	V_pos_P_HSC	V_neg_Multi_HSC
Grb10	1.26152	0.31504	0.946481	119	177	88	38	0.739496	0.214689	1.0129e-18	1.86883e-19	2.48543e-19	4.03928e-36	V_pos_P_HSC	V_neg_Multi_HSC
Snca	0.0631169	1.03788	-0.974759	119	177	5	93	0.0420168	0.525424	1.35223e-17	9.71842e-21	7.27833e-18	6.12144e-36	V_pos_P_HSC	V_neg_Multi_HSC
Ppp1r16b	0.868295	0.14468	0.723616	119	177	71	19	0.596639	0.107345	9.25142e-19	1.99042e-19	7.82367e-19	1.33537e-35	V_pos_P_HSC	V_neg_Multi_HSC
Adgrg2	0.9445	0.217139	0.72736	119	177	81	29	0.680672	0.163842	5.6195e-19	1.62922e-19	1.0057e-18	1.40423e-35	V_pos_P_HSC	V_neg_Multi_HSC
Nkg7	1.40773	3.48625	-2.07852	119	177	82	170	0.689076	0.960452	3.64721e-10	1.38486e-10	3.07211e-27	3.60554e-35	V_pos_P_HSC	V_neg_Multi_HSC
Mtss2	0.858977	0.15556	0.703418	119	177	72	21	0.605042	0.118644	3.0011e-18	1.11479e-18	1.97614e-18	1.83075e-34	V_pos_P_HSC	V_neg_Multi_HSC
Ldhb	1.04207	0.241788	0.800283	119	177	80	30	0.672269	0.169492	4.97276e-18	1.95414e-18	5.15036e-18	8.21105e-34	V_pos_P_HSC	V_neg_Multi_HSC
Nbea	1.15251	0.275565	0.87695	119	177	82	34	0.689076	0.19209	2.53034e-17	6.56033e-18	4.77913e-18	2.52225e-33	V_pos_P_HSC	V_neg_Multi_HSC
Ccbe1	0.794074	0.0980445	0.696029	119	177	57	10	0.478992	0.0564972	5.51925e-17	1.14875e-17	4.19998e-17	3.7495e-32	V_pos_P_HSC	V_neg_Multi_HSC
4631405J19Rik	0.619013	0.0574449	0.561569	119	177	54	8	0.453782	0.0451977	8.48021e-17	1.16699e-17	9.15414e-17	8.21711e-32	V_pos_P_HSC	V_neg_Multi_HSC
Npdc1	0.675676	0.13928	0.536396	119	177	65	16	0.546218	0.0903955	2.0367e-17	5.10509e-18	2.57765e-16	1.00945e-31	V_pos_P_HSC	V_neg_Multi_HSC
Lat2	0.207686	1.18275	-0.975068	119	177	20	115	0.168067	0.649718	9.09367e-16	6.19451e-17	2.2086e-17	1.04896e-31	V_pos_P_HSC	V_neg_Multi_HSC
Abcg3	0.612123	0.0960156	0.516108	119	177	57	10	0.478992	0.0564972	5.51925e-17	1.14875e-17	2.4186e-16	2.11055e-31	V_pos_P_HSC	V_neg_Multi_HSC
Gm1968	1.22699	0.312737	0.914254	119	177	84	40	0.705882	0.225989	6.22593e-16	1.70221e-16	1.74456e-17	2.25383e-31	V_pos_P_HSC	V_neg_Multi_HSC
S100a6	1.6797	0.675332	1.00437	119	177	104	70	0.87395	0.39548	6.50729e-16	2.02076e-17	7.41248e-16	1.11261e-30	V_pos_P_HSC	V_neg_Multi_HSC
Clec1a	0.822805	0.220008	0.602797	119	177	78	30	0.655462	0.169492	4.75235e-17	1.60449e-17	1.63616e-15	1.93523e-30	V_pos_P_HSC	V_neg_Multi_HSC
Fads2	2.58076	1.32952	1.25124	119	177	118	122	0.991597	0.689266	2.01381e-10	3.6356e-13	1.10238e-19	2.93752e-30	V_pos_P_HSC	V_neg_Multi_HSC
Gng11	3.12168	1.70956	1.41212	119	177	117	153	0.983193	0.864407	0.000866562	0.000232355	1.89577e-28	3.22439e-30	V_pos_P_HSC	V_neg_Multi_HSC
Gstm2	1.30995	0.393478	0.916475	119	177	88	46	0.739496	0.259887	1.15729e-15	3.20062e-16	1.54564e-16	3.61546e-30	V_pos_P_HSC	V_neg_Multi_HSC
Ubash3a	0.304758	1.27331	-0.968554	119	177	32	127	0.268908	0.717514	7.98189e-14	2.37703e-14	8.44151e-18	1.43839e-29	V_pos_P_HSC	V_neg_Multi_HSC
Mboat2	0.683817	0.123813	0.560004	119	177	55	10	0.462185	0.0564972	4.52647e-16	9.9579e-17	2.20666e-15	1.57316e-29	V_pos_P_HSC	V_neg_Multi_HSC
Gpx8	0.617395	0.0939382	0.523457	119	177	61	16	0.512605	0.0903955	1.42564e-15	5.62057e-16	4.16176e-16	1.6732e-29	V_pos_P_HSC	V_neg_Multi_HSC
Ces2g	1.55543	0.538684	1.01675	119	177	96	64	0.806723	0.361582	1.20801e-13	2.16441e-14	1.37452e-17	2.12088e-29	V_pos_P_HSC	V_neg_Multi_HSC
Car2	5.15456	3.30754	1.84702	119	177	119	173	1	0.977401	0.255234	0.151445	2.03931e-30	2.20058e-29	V_pos_P_HSC	V_neg_Multi_HSC
Slc24a5	1.18937	0.397579	0.791789	119	177	93	56	0.781513	0.316384	1.08502e-14	1.70883e-15	3.65331e-16	4.40428e-29	V_pos_P_HSC	V_neg_Multi_HSC
Xlr4a	0.172386	1.06355	-0.891167	119	177	14	101	0.117647	0.570621	1.18217e-14	5.06247e-16	2.09956e-15	7.44202e-29	V_pos_P_HSC	V_neg_Multi_HSC
Obscn	0.710503	0.10458	0.605923	119	177	61	17	0.512605	0.0960452	4.43885e-15	2.74658e-15	8.53838e-16	1.62342e-28	V_pos_P_HSC	V_neg_Multi_HSC
Sdc2	1.00462	0.308362	0.696257	119	177	86	44	0.722689	0.248588	2.03787e-15	7.08563e-16	3.69567e-15	1.80985e-28	V_pos_P_HSC	V_neg_Multi_HSC
Rhbdl2	0.579798	0.0552481	0.52455	119	177	51	9	0.428571	0.0508475	7.34096e-15	1.90176e-15	1.66891e-15	2.18751e-28	V_pos_P_HSC	V_neg_Multi_HSC
Obsl1	0.667757	0.14986	0.517896	119	177	65	20	0.546218	0.112994	1.92127e-15	8.13287e-16	4.07009e-15	2.28005e-28	V_pos_P_HSC	V_neg_Multi_HSC
Itih5	2.06893	0.964342	1.10458	119	177	111	96	0.932773	0.542373	1.75629e-12	3.17522e-14	1.19597e-16	2.61051e-28	V_pos_P_HSC	V_neg_Multi_HSC
Exoc3l4	0.836825	0.183129	0.653696	119	177	72	30	0.605042	0.169492	2.81799e-14	1.43657e-14	1.04001e-15	1.00659e-27	V_pos_P_HSC	V_neg_Multi_HSC
Rbfox2	0.858808	0.184788	0.67402	119	177	63	19	0.529412	0.107345	5.15097e-15	3.15301e-15	6.01948e-15	1.27417e-27	V_pos_P_HSC	V_neg_Multi_HSC
Vill	0.632004	0.0335079	0.598496	119	177	44	5	0.369748	0.0282486	3.16538e-14	4.01043e-15	6.42779e-15	1.72271e-27	V_pos_P_HSC	V_neg_Multi_HSC
Ppic	3.17569	1.81249	1.3632	119	177	116	146	0.97479	0.824859	0.000156443	2.82087e-05	1.41705e-24	2.6538e-27	V_pos_P_HSC	V_neg_Multi_HSC
Gm42517	0.775798	0.162805	0.612994	119	177	64	21	0.537815	0.118644	1.53825e-14	8.34642e-15	6.68409e-15	3.68515e-27	V_pos_P_HSC	V_neg_Multi_HSC
Ttc23	0.703932	0.10901	0.594921	119	177	57	15	0.478992	0.0847458	2.67193e-14	1.3292e-14	1.00351e-14	8.69475e-27	V_pos_P_HSC	V_neg_Multi_HSC
Atp2b4	1.85631	0.834697	1.02161	119	177	106	86	0.890756	0.485876	2.06362e-12	1.53382e-13	1.34836e-15	1.33903e-26	V_pos_P_HSC	V_neg_Multi_HSC
Slc6a15	0.756349	0.195823	0.560527	119	177	69	26	0.579832	0.146893	1.40359e-14	1.00058e-14	4.07635e-14	2.61308e-26	V_pos_P_HSC	V_neg_Multi_HSC
Amotl2	0.621449	0.120126	0.501323	119	177	59	17	0.495798	0.0960452	3.35974e-14	1.7519e-14	3.3501e-14	3.73874e-26	V_pos_P_HSC	V_neg_Multi_HSC
Mdga1	0.412795	1.48492	-1.07212	119	177	38	130	0.319328	0.734463	3.67876e-12	1.71291e-12	4.67597e-16	5.07736e-26	V_pos_P_HSC	V_neg_Multi_HSC
Pfkp	2.29316	1.16177	1.13138	119	177	115	124	0.966387	0.700565	3.08795e-08	1.13031e-09	7.44305e-19	5.32898e-26	V_pos_P_HSC	V_neg_Multi_HSC
Esam	1.93168	0.916055	1.01562	119	177	109	92	0.915966	0.519774	2.03547e-12	8.98421e-14	1.17718e-14	6.67494e-26	V_pos_P_HSC	V_neg_Multi_HSC
Tfr2	1.61459	0.830368	0.784221	119	177	109	83	0.915966	0.468927	7.54038e-15	1.05024e-16	3.95112e-11	2.56225e-25	V_pos_P_HSC	V_neg_Multi_HSC
Hmga2	1.14111	0.33194	0.809173	119	177	78	40	0.655462	0.225989	3.38171e-13	1.39874e-13	3.05852e-14	2.64026e-25	V_pos_P_HSC	V_neg_Multi_HSC
Ptk2	0.954208	0.249588	0.70462	119	177	70	30	0.588235	0.169492	2.08768e-13	9.99171e-14	4.73844e-14	2.91717e-25	V_pos_P_HSC	V_neg_Multi_HSC
Dapp1	4.30487	5.09343	-0.78856	119	177	119	177	1	1	#NUM!	1	1.63037e-26	9.84389e-25	V_pos_P_HSC	V_neg_Multi_HSC
Hmgn3	2.76574	1.66571	1.10003	119	177	119	144	1	0.813559	1.51914e-06	1.40679e-08	2.27636e-18	1.91191e-24	V_pos_P_HSC	V_neg_Multi_HSC
Ifitm1	2.19838	1.16032	1.03806	119	177	115	111	0.966387	0.627119	4.23447e-11	3.4599e-13	9.26993e-14	1.91482e-24	V_pos_P_HSC	V_neg_Multi_HSC
Epb41l4b	1.01529	0.311653	0.703635	119	177	76	37	0.638655	0.20904	2.173e-13	8.9414e-14	4.04878e-13	2.15692e-24	V_pos_P_HSC	V_neg_Multi_HSC
Pls1	1.5152	0.603676	0.911522	119	177	95	71	0.798319	0.40113	3.31798e-11	1.06616e-11	3.99397e-15	2.53016e-24	V_pos_P_HSC	V_neg_Multi_HSC
Fam110c	0.731005	0.203596	0.527409	119	177	67	26	0.563025	0.146893	1.04956e-13	6.16325e-14	7.77342e-13	2.84106e-24	V_pos_P_HSC	V_neg_Multi_HSC
Myom1	1.79279	0.845609	0.947177	119	177	105	85	0.882353	0.480226	3.61209e-12	2.48274e-13	2.33698e-13	3.42957e-24	V_pos_P_HSC	V_neg_Multi_HSC
Pdgfd	0.959177	0.213352	0.745825	119	177	68	30	0.571429	0.169492	1.45419e-12	1.18541e-12	5.44026e-14	3.80509e-24	V_pos_P_HSC	V_neg_Multi_HSC
Cdcp1	0.821089	0.256109	0.56498	119	177	72	31	0.605042	0.175141	6.94359e-14	4.58446e-14	1.71921e-12	4.63462e-24	V_pos_P_HSC	V_neg_Multi_HSC
Mecom	1.90867	0.959829	0.948842	119	177	106	83	0.890756	0.468927	3.2587e-13	1.4139e-14	6.99998e-12	5.7973e-24	V_pos_P_HSC	V_neg_Multi_HSC
Tmsb10	3.86778	4.86055	-0.992774	119	177	119	177	1	1	#NUM!	1	1.06343e-25	6.22141e-24	V_pos_P_HSC	V_neg_Multi_HSC
Npr1	0.714249	0.143212	0.571037	119	177	58	20	0.487395	0.112994	1.99845e-12	1.19331e-12	2.08946e-13	1.43745e-23	V_pos_P_HSC	V_neg_Multi_HSC
Slc14a1	3.34209	4.43007	-1.08798	119	177	119	176	1	0.99435	1	1	2.99373e-25	1.72044e-23	V_pos_P_HSC	V_neg_Multi_HSC
Itga2	0.119401	0.783236	-0.663835	119	177	11	85	0.092437	0.480226	6.82134e-12	3.41971e-13	2.21705e-12	4.28659e-23	V_pos_P_HSC	V_neg_Multi_HSC
F11r	1.56911	0.676182	0.892924	119	177	100	83	0.840336	0.468927	2.49937e-10	5.00705e-11	1.63834e-14	4.63157e-23	V_pos_P_HSC	V_neg_Multi_HSC
Rps15a-ps6	1.9925	3.70664	-1.71413	119	177	100	177	0.840336	1	1.49223e-07	1.19662e-08	8.94071e-17	6.01204e-23	V_pos_P_HSC	V_neg_Multi_HSC
Gda	1.78061	0.799072	0.981539	119	177	101	85	0.848739	0.480226	2.78605e-10	4.40351e-11	1.07582e-13	2.59167e-22	V_pos_P_HSC	V_neg_Multi_HSC
Clec4d	0.0928694	0.809345	-0.716476	119	177	9	78	0.0756303	0.440678	3.36786e-11	1.33581e-12	4.51384e-12	3.28407e-22	V_pos_P_HSC	V_neg_Multi_HSC
Rps15a-ps7	0.98419	1.91137	-0.927177	119	177	61	159	0.512605	0.898305	2.62649e-13	1.87725e-13	1.13342e-10	1.13204e-21	V_pos_P_HSC	V_neg_Multi_HSC
Tns1	1.08708	2.29809	-1.21101	119	177	86	161	0.722689	0.909605	4.4486e-05	4.65714e-05	4.88888e-19	1.20983e-21	V_pos_P_HSC	V_neg_Multi_HSC
Cdk6	3.64117	4.86266	-1.22149	119	177	119	177	1	1	#NUM!	1	2.48954e-23	1.32063e-21	V_pos_P_HSC	V_neg_Multi_HSC
Gm12020	1.04281	0.295728	0.747082	119	177	69	34	0.579832	0.19209	1.55889e-11	8.32544e-12	3.33833e-12	1.47129e-21	V_pos_P_HSC	V_neg_Multi_HSC
Il10rb	0.185204	0.864499	-0.679295	119	177	23	100	0.193277	0.564972	4.31847e-10	1.08877e-10	1.24963e-12	6.98636e-21	V_pos_P_HSC	V_neg_Multi_HSC
Art4	0.906931	0.303641	0.60329	119	177	74	41	0.621849	0.231638	3.31842e-11	2.32834e-11	7.12659e-12	8.48747e-21	V_pos_P_HSC	V_neg_Multi_HSC
Sec14l1	1.50186	0.680386	0.821474	119	177	99	83	0.831933	0.468927	6.79356e-10	1.40378e-10	1.79286e-12	1.27686e-20	V_pos_P_HSC	V_neg_Multi_HSC
Jam2	0.710466	0.189521	0.520945	119	177	59	24	0.495798	0.135593	3.30247e-11	2.85597e-11	2.76481e-11	3.91577e-20	V_pos_P_HSC	V_neg_Multi_HSC
Fhl1	1.87209	0.981654	0.890433	119	177	108	107	0.907563	0.60452	2.132e-08	2.63826e-09	5.268e-13	6.81369e-20	V_pos_P_HSC	V_neg_Multi_HSC
Slc22a3	1.6895	2.95071	-1.26121	119	177	96	171	0.806723	0.966102	1.53813e-05	1.06762e-05	1.31307e-16	6.87138e-20	V_pos_P_HSC	V_neg_Multi_HSC
Eya2	1.11299	0.575745	0.537243	119	177	93	63	0.781513	0.355932	1.52918e-12	4.22958e-13	4.50547e-09	9.28221e-20	V_pos_P_HSC	V_neg_Multi_HSC
F2r	2.26023	3.28846	-1.02823	119	177	109	177	0.915966	1	0.000323828	8.71993e-05	3.20023e-17	1.34863e-19	V_pos_P_HSC	V_neg_Multi_HSC
Aldh1a1	3.58098	2.41178	1.1692	119	177	119	149	1	0.841808	1.31707e-05	2.42007e-07	1.20995e-14	1.41372e-19	V_pos_P_HSC	V_neg_Multi_HSC
Agpat3	1.33451	0.58522	0.749291	119	177	91	70	0.764706	0.39548	8.54702e-10	3.6381e-10	8.20703e-12	1.44096e-19	V_pos_P_HSC	V_neg_Multi_HSC
Zfp827	0.787286	0.267857	0.519429	119	177	67	34	0.563025	0.19209	9.49981e-11	7.78585e-11	4.79268e-11	1.79252e-19	V_pos_P_HSC	V_neg_Multi_HSC
Tmod1	0.700797	0.19734	0.503457	119	177	59	25	0.495798	0.141243	7.89261e-11	4.68271e-11	8.10209e-11	1.8219e-19	V_pos_P_HSC	V_neg_Multi_HSC
St3gal2	1.47341	0.697523	0.775884	119	177	98	80	0.823529	0.451977	3.37843e-10	7.65607e-11	6.60791e-11	2.41485e-19	V_pos_P_HSC	V_neg_Multi_HSC
Rps15a-ps4	1.89268	3.11857	-1.22589	119	177	112	177	0.941176	1	0.00403395	0.00152318	4.00965e-18	2.90376e-19	V_pos_P_HSC	V_neg_Multi_HSC
Gm2629	0.293524	0.966824	-0.6733	119	177	26	105	0.218487	0.59322	4.23913e-10	1.45964e-10	4.74722e-11	3.28575e-19	V_pos_P_HSC	V_neg_Multi_HSC
Nck2	1.15629	0.560749	0.595546	119	177	92	65	0.773109	0.367232	1.5671e-11	6.05231e-12	1.27369e-09	3.64715e-19	V_pos_P_HSC	V_neg_Multi_HSC
Rgs10	1.39282	2.66365	-1.27084	119	177	86	160	0.722689	0.903955	8.75157e-05	6.32288e-05	2.01555e-16	5.9654e-19	V_pos_P_HSC	V_neg_Multi_HSC
Olfr77	0.413705	1.22635	-0.812645	119	177	42	123	0.352941	0.694915	1.28088e-08	7.47638e-09	1.93671e-12	6.7593e-19	V_pos_P_HSC	V_neg_Multi_HSC
Grap2	0.14775	0.789236	-0.641486	119	177	19	89	0.159664	0.502825	3.85787e-09	9.41896e-10	1.99542e-11	8.72465e-19	V_pos_P_HSC	V_neg_Multi_HSC
Dgkh	1.22442	0.575844	0.64858	119	177	91	67	0.764706	0.378531	1.44272e-10	4.14233e-11	5.22462e-10	1.00159e-18	V_pos_P_HSC	V_neg_Multi_HSC
Prkag2	1.17552	0.510521	0.664996	119	177	86	61	0.722689	0.344633	3.85384e-10	1.94942e-10	1.41219e-10	1.26743e-18	V_pos_P_HSC	V_neg_Multi_HSC
Nav2	1.15286	0.587533	0.56533	119	177	84	53	0.705882	0.299435	1.40518e-11	6.09102e-12	4.72809e-09	1.32457e-18	V_pos_P_HSC	V_neg_Multi_HSC
Bex1	1.0865	0.406055	0.680446	119	177	75	45	0.630252	0.254237	2.3015e-10	1.8347e-10	2.30022e-10	1.92491e-18	V_pos_P_HSC	V_neg_Multi_HSC
Prdm16	0.803422	0.246197	0.557225	119	177	66	35	0.554622	0.19774	4.82572e-10	4.39246e-10	1.33462e-10	2.65463e-18	V_pos_P_HSC	V_neg_Multi_HSC
Ms4a3	0.23382	0.860783	-0.626963	119	177	21	95	0.176471	0.536723	1.03638e-09	3.22477e-10	2.2323e-10	3.245e-18	V_pos_P_HSC	V_neg_Multi_HSC
Sox5	0.0955102	1.00142	-0.90591	119	177	14	78	0.117647	0.440678	8.43285e-09	1.90034e-09	6.4549e-11	5.46409e-18	V_pos_P_HSC	V_neg_Multi_HSC
2610307P16Rik	0.279271	1.06698	-0.787706	119	177	25	99	0.210084	0.559322	4.8881e-09	1.4348e-09	1.09859e-10	6.98188e-18	V_pos_P_HSC	V_neg_Multi_HSC
Cd180	0.6478	1.51395	-0.86615	119	177	57	139	0.478992	0.785311	9.40071e-08	9.62081e-08	1.75554e-12	7.46948e-18	V_pos_P_HSC	V_neg_Multi_HSC
Spint2	1.73409	0.998973	0.735118	119	177	109	111	0.915966	0.627119	5.26747e-08	6.51582e-09	5.44082e-11	1.54155e-17	V_pos_P_HSC	V_neg_Multi_HSC
Rbp1	1.45354	0.692529	0.761009	119	177	97	83	0.815126	0.468927	4.60454e-09	1.6183e-09	2.20795e-10	1.55344e-17	V_pos_P_HSC	V_neg_Multi_HSC
Kcnj5	0.538446	1.47638	-0.937936	119	177	40	119	0.336134	0.672316	2.56755e-08	1.67641e-08	2.26758e-11	1.65033e-17	V_pos_P_HSC	V_neg_Multi_HSC
Grn	2.45123	1.57387	0.877368	119	177	115	143	0.966387	0.80791	0.000133874	2.9988e-05	1.31214e-14	1.7069e-17	V_pos_P_HSC	V_neg_Multi_HSC
Mt1	2.85855	1.47178	1.38677	119	177	108	124	0.907563	0.700565	4.17276e-05	1.33426e-05	4.84922e-14	2.77451e-17	V_pos_P_HSC	V_neg_Multi_HSC
Mllt3	1.88186	0.982031	0.899833	119	177	106	107	0.890756	0.60452	1.57695e-07	3.70262e-08	1.80298e-11	2.86059e-17	V_pos_P_HSC	V_neg_Multi_HSC
Dock1	1.95879	1.16248	0.796315	119	177	110	111	0.92437	0.627119	1.81501e-08	1.93023e-09	4.28294e-10	3.52482e-17	V_pos_P_HSC	V_neg_Multi_HSC
Gm13212	1.02229	0.43587	0.586415	119	177	81	58	0.680672	0.327684	4.98731e-09	2.30091e-09	5.13408e-10	4.99456e-17	V_pos_P_HSC	V_neg_Multi_HSC
Tspan3	1.04514	0.510569	0.534575	119	177	90	69	0.756303	0.389831	1.19382e-09	4.26982e-10	2.79073e-09	5.03701e-17	V_pos_P_HSC	V_neg_Multi_HSC
Sorbs3	0.9473	0.431697	0.515603	119	177	84	62	0.705882	0.350282	4.06899e-09	2.09862e-09	1.41652e-09	1.22944e-16	V_pos_P_HSC	V_neg_Multi_HSC
mt-Ta	0.340605	1.02674	-0.686136	119	177	28	102	0.235294	0.576271	1.3767e-08	6.72883e-09	4.47542e-10	1.24505e-16	V_pos_P_HSC	V_neg_Multi_HSC
Vwf	4.71387	3.73079	0.983086	119	177	119	169	1	0.954802	0.0470733	0.023371	1.50493e-16	1.44869e-16	V_pos_P_HSC	V_neg_Multi_HSC
St3gal6	0.936199	0.3543	0.5819	119	177	73	47	0.613445	0.265537	4.71762e-09	2.55698e-09	1.56534e-09	1.64343e-16	V_pos_P_HSC	V_neg_Multi_HSC
Prcp	2.52724	1.7468	0.780442	119	177	118	154	0.991597	0.870056	0.00040174	5.20361e-05	8.59035e-14	1.83046e-16	V_pos_P_HSC	V_neg_Multi_HSC
Prdx4	2.92914	1.95405	0.975089	119	177	116	149	0.97479	0.841808	0.000520617	0.000152621	3.4834e-14	2.16779e-16	V_pos_P_HSC	V_neg_Multi_HSC
Plscr4	1.07294	0.496046	0.576898	119	177	86	65	0.722689	0.367232	4.11179e-09	2.06269e-09	2.74546e-09	2.30557e-16	V_pos_P_HSC	V_neg_Multi_HSC
Rps4l	0.734845	0.156491	0.578354	119	177	45	16	0.378151	0.0903955	4.78255e-09	3.43959e-09	1.70683e-09	2.38804e-16	V_pos_P_HSC	V_neg_Multi_HSC
Uba7	3.05079	2.08158	0.969211	119	177	119	157	1	0.887006	0.000369002	2.42867e-05	3.05832e-13	3.00384e-16	V_pos_P_HSC	V_neg_Multi_HSC
Arap2	0.132977	0.688872	-0.555895	119	177	16	79	0.134454	0.446328	3.62029e-08	7.51371e-09	1.0411e-09	3.15948e-16	V_pos_P_HSC	V_neg_Multi_HSC
Sorbs1	0.835149	0.299603	0.535546	119	177	67	40	0.563025	0.225989	6.85562e-09	4.48021e-09	2.17471e-09	3.91383e-16	V_pos_P_HSC	V_neg_Multi_HSC
Bin1	0.992724	1.89337	-0.900647	119	177	66	148	0.554622	0.836158	2.2879e-07	1.68072e-07	6.69439e-11	4.50348e-16	V_pos_P_HSC	V_neg_Multi_HSC
Mfng	1.93287	1.12363	0.809243	119	177	109	121	0.915966	0.683616	4.96081e-06	1.65506e-06	7.1261e-12	4.71516e-16	V_pos_P_HSC	V_neg_Multi_HSC
Cltb	1.88337	1.05587	0.827496	119	177	106	113	0.890756	0.638418	2.39464e-06	7.84374e-07	1.81845e-11	5.67527e-16	V_pos_P_HSC	V_neg_Multi_HSC
Ifih1	1.13801	0.568819	0.569186	119	177	90	71	0.756303	0.40113	3.71497e-09	1.73674e-09	8.83057e-09	6.09105e-16	V_pos_P_HSC	V_neg_Multi_HSC
H2-T10	1.06868	0.557571	0.51111	119	177	93	74	0.781513	0.418079	1.33472e-09	3.77577e-10	4.26626e-08	6.38976e-16	V_pos_P_HSC	V_neg_Multi_HSC
Nphs1	0.851271	1.90087	-1.0496	119	177	59	137	0.495798	0.774011	1.32036e-06	9.01282e-07	1.88e-11	6.71267e-16	V_pos_P_HSC	V_neg_Multi_HSC
Ptpre	1.23636	2.25134	-1.01498	119	177	89	164	0.747899	0.926554	3.97972e-05	3.47333e-05	5.19736e-13	7.14021e-16	V_pos_P_HSC	V_neg_Multi_HSC
mt-Nd3	3.76404	4.51247	-0.748425	119	177	119	177	1	1	#NUM!	1	1.99208e-17	7.85971e-16	V_pos_P_HSC	V_neg_Multi_HSC
Dynlt1b	0.86684	1.6509	-0.784056	119	177	64	148	0.537815	0.836158	5.01322e-08	4.17534e-08	6.37e-10	1.04169e-15	V_pos_P_HSC	V_neg_Multi_HSC
Dstn	1.83433	1.17408	0.660247	119	177	114	128	0.957983	0.723164	6.50614e-07	6.93797e-08	3.8358e-10	1.04229e-15	V_pos_P_HSC	V_neg_Multi_HSC
Cox17	1.15357	2.42758	-1.27401	119	177	69	148	0.579832	0.836158	1.99159e-06	1.94811e-06	1.38295e-11	1.05483e-15	V_pos_P_HSC	V_neg_Multi_HSC
Tmem181b-ps	0.844539	1.55486	-0.710323	119	177	59	146	0.495798	0.824859	3.92756e-09	3.83596e-09	7.11588e-09	1.06837e-15	V_pos_P_HSC	V_neg_Multi_HSC
Oxr1	2.16331	1.38902	0.774292	119	177	114	132	0.957983	0.745763	3.84213e-06	4.80876e-07	5.93335e-11	1.11547e-15	V_pos_P_HSC	V_neg_Multi_HSC
Usp50	0.478174	1.21602	-0.737845	119	177	45	122	0.378151	0.689266	2.30228e-07	1.31524e-07	3.07225e-10	1.56569e-15	V_pos_P_HSC	V_neg_Multi_HSC
Lgals3bp	2.43933	1.58512	0.854211	119	177	116	144	0.97479	0.813559	6.89664e-05	1.52121e-05	4.40158e-12	2.56061e-15	V_pos_P_HSC	V_neg_Multi_HSC
P3h2	0.890069	0.357714	0.532355	119	177	72	47	0.605042	0.265537	1.06411e-08	8.80645e-09	9.184e-09	3.07772e-15	V_pos_P_HSC	V_neg_Multi_HSC
Ramp1	1.45079	0.818946	0.631849	119	177	97	83	0.815126	0.468927	4.60454e-09	1.6183e-09	6.19036e-08	3.79071e-15	V_pos_P_HSC	V_neg_Multi_HSC
Bmp2k	1.09178	1.92391	-0.832125	119	177	89	160	0.747899	0.903955	0.000582225	0.000546268	2.20328e-13	4.53221e-15	V_pos_P_HSC	V_neg_Multi_HSC
Tpd52	1.4248	0.798592	0.626211	119	177	100	92	0.840336	0.519774	3.02125e-08	7.80536e-09	1.56473e-08	4.59726e-15	V_pos_P_HSC	V_neg_Multi_HSC
Etfb	3.14014	4.15838	-1.01824	119	177	118	177	0.991597	1	0.841357	0.402027	4.19601e-16	6.29528e-15	V_pos_P_HSC	V_neg_Multi_HSC
Mmrn1	1.16484	1.76036	-0.595516	119	177	53	149	0.445378	0.841808	1.71217e-12	8.61417e-13	0.00020095	6.45543e-15	V_pos_P_HSC	V_neg_Multi_HSC
Gm43904	0.830551	0.310382	0.520169	119	177	70	48	0.588235	0.271186	9.22765e-08	7.35584e-08	2.55134e-09	6.98364e-15	V_pos_P_HSC	V_neg_Multi_HSC
Syk	2.12316	2.97707	-0.853914	119	177	111	171	0.932773	0.966102	0.295922	0.263547	7.7299e-16	7.56405e-15	V_pos_P_HSC	V_neg_Multi_HSC
Tjp2	0.964023	0.44247	0.521553	119	177	81	61	0.680672	0.344633	2.76995e-08	1.78632e-08	1.38688e-08	9.15009e-15	V_pos_P_HSC	V_neg_Multi_HSC
Ubl7	2.70833	1.93943	0.768898	119	177	119	162	1	0.915254	0.00279831	0.000560115	5.39442e-13	1.10996e-14	V_pos_P_HSC	V_neg_Multi_HSC
Casp4	1.45667	0.796592	0.660074	119	177	99	91	0.831933	0.514124	4.55029e-08	1.71279e-08	1.78043e-08	1.11997e-14	V_pos_P_HSC	V_neg_Multi_HSC
Uba52	2.09736	5.01046	-2.9131	119	177	62	141	0.521008	0.79661	1.05708e-06	9.19368e-07	3.60396e-10	1.21413e-14	V_pos_P_HSC	V_neg_Multi_HSC
Tie1	1.89019	1.27432	0.615867	119	177	116	134	0.97479	0.757062	9.29708e-07	5.2722e-08	9.0205e-09	1.7255e-14	V_pos_P_HSC	V_neg_Multi_HSC
Ndrg1	1.80344	2.68363	-0.880185	119	177	103	172	0.865546	0.971751	0.00111913	0.000798988	1.56104e-12	4.40504e-14	V_pos_P_HSC	V_neg_Multi_HSC
Arhgap23	1.39351	0.836366	0.557144	119	177	101	95	0.848739	0.536723	5.34143e-08	1.27779e-08	1.4898e-07	6.64283e-14	V_pos_P_HSC	V_neg_Multi_HSC
D130009I18Rik	0.560601	1.47947	-0.918874	119	177	62	129	0.521008	0.728814	0.000400018	0.000316857	6.18846e-12	6.8366e-14	V_pos_P_HSC	V_neg_Multi_HSC
mt-Tn	0.845869	1.59751	-0.751637	119	177	77	149	0.647059	0.841808	0.000194038	0.000151297	1.46838e-11	7.71798e-14	V_pos_P_HSC	V_neg_Multi_HSC
Aldh7a1	1.52357	0.881187	0.642386	119	177	102	101	0.857143	0.570621	3.79145e-07	1.1722e-07	1.93027e-08	7.85643e-14	V_pos_P_HSC	V_neg_Multi_HSC
Cd47	4.01782	4.59792	-0.580101	119	177	119	177	1	1	#NUM!	1	2.46616e-15	8.54183e-14	V_pos_P_HSC	V_neg_Multi_HSC
Ahcyl2	1.14114	0.617262	0.52388	119	177	81	60	0.680672	0.338983	1.58163e-08	8.95679e-09	3.87455e-07	1.19014e-13	V_pos_P_HSC	V_neg_Multi_HSC
Ccnd1	1.25996	0.655629	0.604328	119	177	88	77	0.739496	0.435028	4.38118e-07	2.35054e-07	2.37115e-08	1.885e-13	V_pos_P_HSC	V_neg_Multi_HSC
Myl12b	1.32126	2.70447	-1.3832	119	177	77	149	0.647059	0.841808	0.000194038	0.000151297	3.80275e-11	1.94403e-13	V_pos_P_HSC	V_neg_Multi_HSC
Plscr1	1.95773	1.28693	0.670797	119	177	112	128	0.941176	0.723164	5.51368e-06	1.49534e-06	4.2274e-09	2.12998e-13	V_pos_P_HSC	V_neg_Multi_HSC
Selenow	4.26463	3.68828	0.576347	119	177	119	177	1	1	#NUM!	1	6.66548e-15	2.24239e-13	V_pos_P_HSC	V_neg_Multi_HSC
Ptger3	2.17748	1.50561	0.67188	119	177	115	140	0.966387	0.79096	3.91735e-05	9.3929e-06	1.05567e-09	3.29648e-13	V_pos_P_HSC	V_neg_Multi_HSC
Scarf1	1.44268	0.873503	0.569174	119	177	103	101	0.865546	0.570621	1.54344e-07	4.76075e-08	2.11236e-07	3.3418e-13	V_pos_P_HSC	V_neg_Multi_HSC
4930519L02Rik	0.940911	1.76946	-0.828546	119	177	65	143	0.546218	0.80791	2.60111e-06	2.32685e-06	4.51542e-09	3.48683e-13	V_pos_P_HSC	V_neg_Multi_HSC
Tfpi	1.43857	0.746034	0.692535	119	177	85	70	0.714286	0.39548	1.39461e-07	7.46088e-08	1.64532e-07	4.05476e-13	V_pos_P_HSC	V_neg_Multi_HSC
Cd37	0.946794	1.69386	-0.74707	119	177	75	149	0.630252	0.841808	5.78671e-05	5.13825e-05	2.48213e-10	4.20786e-13	V_pos_P_HSC	V_neg_Multi_HSC
Fkbp11	1.43913	0.761026	0.678099	119	177	92	86	0.773109	0.485876	1.38168e-06	6.18746e-07	2.10201e-08	4.28854e-13	V_pos_P_HSC	V_neg_Multi_HSC
Reep2	1.35506	0.775833	0.579223	119	177	96	91	0.806723	0.514124	5.90049e-07	2.14537e-07	7.2877e-08	5.12653e-13	V_pos_P_HSC	V_neg_Multi_HSC
Ptgs1	2.5368	1.81091	0.725892	119	177	117	155	0.983193	0.875706	0.0019051	0.000752408	2.45334e-11	6.02197e-13	V_pos_P_HSC	V_neg_Multi_HSC
Eng	2.17776	1.50442	0.673338	119	177	115	142	0.966387	0.80226	8.92225e-05	1.72437e-05	1.36618e-09	7.6279e-13	V_pos_P_HSC	V_neg_Multi_HSC
Zeb2	3.57343	4.39694	-0.823506	119	177	119	177	1	1	#NUM!	1	2.39835e-14	7.76138e-13	V_pos_P_HSC	V_neg_Multi_HSC
Adgrg3	1.68166	2.57325	-0.891589	119	177	105	170	0.882353	0.960452	0.0195309	0.0188193	1.31706e-12	8.01302e-13	V_pos_P_HSC	V_neg_Multi_HSC
Prxl2a	1.41783	0.856386	0.561444	119	177	100	96	0.840336	0.542373	2.11524e-07	5.87681e-08	4.31178e-07	8.18628e-13	V_pos_P_HSC	V_neg_Multi_HSC
Rsu1	3.06391	3.6982	-0.634291	119	177	117	176	0.983193	0.99435	0.727942	0.566795	4.9564e-14	9.04676e-13	V_pos_P_HSC	V_neg_Multi_HSC
Ctse	1.21912	0.66716	0.551958	119	177	88	74	0.739496	0.418079	9.92948e-08	6.26957e-08	4.8194e-07	9.70839e-13	V_pos_P_HSC	V_neg_Multi_HSC
Clca3a1	1.94275	1.1944	0.748356	119	177	105	110	0.882353	0.621469	1.56119e-06	5.84831e-07	5.34184e-08	1.00274e-12	V_pos_P_HSC	V_neg_Multi_HSC
Shank3	2.56267	1.80469	0.757974	119	177	117	147	0.983193	0.830508	7.59024e-05	1.18063e-05	2.73395e-09	1.03497e-12	V_pos_P_HSC	V_neg_Multi_HSC
Nupr1	2.16509	1.35495	0.81014	119	177	111	127	0.932773	0.717514	9.62666e-06	2.34398e-06	2.88177e-08	2.11601e-12	V_pos_P_HSC	V_neg_Multi_HSC
Rpl13a	3.87573	5.86826	-1.99253	119	177	118	177	0.991597	1	0.841357	0.402027	1.76519e-13	2.21956e-12	V_pos_P_HSC	V_neg_Multi_HSC
Cd55	1.47425	0.900525	0.573723	119	177	103	106	0.865546	0.59887	1.52478e-06	5.50716e-07	1.41109e-07	2.42348e-12	V_pos_P_HSC	V_neg_Multi_HSC
Fkbp1a	1.45075	0.867879	0.58287	119	177	97	96	0.815126	0.542373	2.52734e-06	1.04285e-06	8.297e-08	2.68907e-12	V_pos_P_HSC	V_neg_Multi_HSC
Nrm	1.56736	0.893578	0.67378	119	177	94	88	0.789916	0.497175	7.31574e-07	2.84155e-07	3.2974e-07	2.90449e-12	V_pos_P_HSC	V_neg_Multi_HSC
Snhg3	0.807472	1.64738	-0.839904	119	177	53	127	0.445378	0.717514	4.62627e-06	3.46931e-06	4.14296e-08	4.39401e-12	V_pos_P_HSC	V_neg_Multi_HSC
Smim5	0.999349	1.73611	-0.736759	119	177	79	151	0.663866	0.853107	0.000221806	0.000187187	8.73973e-10	4.98011e-12	V_pos_P_HSC	V_neg_Multi_HSC
Dnajc6	0.676375	1.38976	-0.713384	119	177	54	127	0.453782	0.717514	8.88078e-06	6.29655e-06	3.20026e-08	6.09213e-12	V_pos_P_HSC	V_neg_Multi_HSC
Mettl26	1.48969	0.967453	0.522234	119	177	105	106	0.882353	0.59887	2.54384e-07	5.54753e-08	3.81141e-06	6.38226e-12	V_pos_P_HSC	V_neg_Multi_HSC
Abcc4	1.84546	1.28607	0.559395	119	177	113	128	0.94958	0.723164	1.95442e-06	2.57506e-07	8.96163e-07	6.94549e-12	V_pos_P_HSC	V_neg_Multi_HSC
Steap3	0.354685	0.930908	-0.576223	119	177	38	103	0.319328	0.581921	1.58501e-05	1.044e-05	2.25308e-08	7.07504e-12	V_pos_P_HSC	V_neg_Multi_HSC
Mospd3	1.67982	1.12682	0.552998	119	177	106	108	0.890756	0.610169	2.51765e-07	6.9292e-08	4.03845e-06	8.36828e-12	V_pos_P_HSC	V_neg_Multi_HSC
Runx3	1.95249	2.6905	-0.738004	119	177	109	174	0.915966	0.983051	0.0134225	0.00801731	3.74852e-11	8.96579e-12	V_pos_P_HSC	V_neg_Multi_HSC
Gm19951	0.614394	1.39323	-0.778833	119	177	66	130	0.554622	0.734463	0.00205485	0.00169838	2.23484e-10	1.12349e-11	V_pos_P_HSC	V_neg_Multi_HSC
Pde5a	0.72823	1.51209	-0.783862	119	177	68	135	0.571429	0.762712	0.000812738	0.000582834	6.60345e-10	1.13868e-11	V_pos_P_HSC	V_neg_Multi_HSC
Rpl36al	1.74736	3.65803	-1.91067	119	177	82	154	0.689076	0.870056	0.000262097	0.00020356	2.10455e-09	1.26288e-11	V_pos_P_HSC	V_neg_Multi_HSC
Rpl24	1.87616	4.23994	-2.36379	119	177	71	145	0.596639	0.819209	4.23617e-05	3.18461e-05	1.56495e-08	1.46161e-11	V_pos_P_HSC	V_neg_Multi_HSC
C530008M17Rik	1.86336	1.06065	0.80271	119	177	95	98	0.798319	0.553672	2.57455e-05	1.25837e-05	4.03472e-08	1.48806e-11	V_pos_P_HSC	V_neg_Multi_HSC
Cox20	0.737146	1.59757	-0.860421	119	177	52	123	0.436975	0.694915	1.66643e-05	1.28831e-05	4.15554e-08	1.56624e-11	V_pos_P_HSC	V_neg_Multi_HSC
Kalrn	2.68911	1.80134	0.887775	119	177	113	141	0.94958	0.79661	0.000418461	0.000147054	3.78516e-09	1.62628e-11	V_pos_P_HSC	V_neg_Multi_HSC
Gm6063	1.68068	1.08385	0.596824	119	177	103	106	0.865546	0.59887	1.52478e-06	5.50716e-07	1.37296e-06	2.18597e-11	V_pos_P_HSC	V_neg_Multi_HSC
Dock10	0.869537	1.7935	-0.92396	119	177	72	137	0.605042	0.774011	0.00271124	0.00264622	3.21709e-10	2.4511e-11	V_pos_P_HSC	V_neg_Multi_HSC
Actn1	1.38807	0.873478	0.514588	119	177	98	95	0.823529	0.536723	7.24099e-07	2.69802e-07	3.24936e-06	2.52157e-11	V_pos_P_HSC	V_neg_Multi_HSC
Rapsn	0.301772	0.87949	-0.577718	119	177	34	95	0.285714	0.536723	3.31599e-05	2.5802e-05	3.44877e-08	2.55812e-11	V_pos_P_HSC	V_neg_Multi_HSC
Gnb4	0.744767	1.57768	-0.832912	119	177	62	130	0.521008	0.734463	0.000264695	0.000194491	4.71852e-09	2.63538e-11	V_pos_P_HSC	V_neg_Multi_HSC
1810009A15Rik	0.626365	1.27274	-0.646371	119	177	44	116	0.369748	0.655367	2.40878e-06	1.7036e-06	6.5199e-07	3.16846e-11	V_pos_P_HSC	V_neg_Multi_HSC
Stx11	0.550126	1.23091	-0.680788	119	177	52	119	0.436975	0.672316	9.64683e-05	7.20464e-05	1.75609e-08	3.59263e-11	V_pos_P_HSC	V_neg_Multi_HSC
Mgll	1.08911	0.541958	0.547155	119	177	77	65	0.647059	0.367232	4.1001e-06	3.20173e-06	4.44297e-07	4.02267e-11	V_pos_P_HSC	V_neg_Multi_HSC
Gm29502	0.985636	1.64138	-0.655744	119	177	92	154	0.773109	0.870056	0.0429209	0.0390664	5.50801e-11	5.99588e-11	V_pos_P_HSC	V_neg_Multi_HSC
Rps10	1.83816	4.12824	-2.29008	119	177	65	139	0.546218	0.785311	2.3402e-05	2.03881e-05	1.18337e-07	6.69525e-11	V_pos_P_HSC	V_neg_Multi_HSC
Dst	1.2448	0.744354	0.50045	119	177	94	92	0.789916	0.519774	4.36853e-06	2.59189e-06	9.75232e-07	7.00264e-11	V_pos_P_HSC	V_neg_Multi_HSC
Acap1	2.65026	1.94539	0.704867	119	177	118	153	0.991597	0.864407	0.000267168	2.92651e-05	8.70375e-08	7.05463e-11	V_pos_P_HSC	V_neg_Multi_HSC
Tnfaip8	1.439	2.29452	-0.855515	119	177	93	159	0.781513	0.898305	0.00924559	0.00739337	4.61419e-10	9.34868e-11	V_pos_P_HSC	V_neg_Multi_HSC
Grk3	0.328902	0.83434	-0.505438	119	177	32	94	0.268908	0.531073	1.34379e-05	8.31388e-06	4.91314e-07	1.11202e-10	V_pos_P_HSC	V_neg_Multi_HSC
Itpr1	2.91081	2.23916	0.671655	119	177	119	161	1	0.909605	0.00187038	0.000291523	1.61847e-08	1.27768e-10	V_pos_P_HSC	V_neg_Multi_HSC
Cotl1	2.31781	2.99603	-0.678221	119	177	116	173	0.97479	0.977401	1	1	7.08976e-12	1.89101e-10	V_pos_P_HSC	V_neg_Multi_HSC
Cd44	0.889949	1.58217	-0.69222	119	177	74	140	0.621849	0.79096	0.00224933	0.00219908	3.63141e-09	2.12049e-10	V_pos_P_HSC	V_neg_Multi_HSC
Gm14323	1.14634	1.82632	-0.67998	119	177	92	154	0.773109	0.870056	0.0429209	0.0390664	2.0535e-10	2.12982e-10	V_pos_P_HSC	V_neg_Multi_HSC
Mlf2	2.08222	1.53404	0.548185	119	177	116	141	0.97479	0.79661	1.96646e-05	2.41612e-06	3.75884e-06	2.39984e-10	V_pos_P_HSC	V_neg_Multi_HSC
Ube2e2	1.50861	0.952647	0.55596	119	177	93	90	0.781513	0.508475	3.8572e-06	1.78031e-06	5.38243e-06	2.52698e-10	V_pos_P_HSC	V_neg_Multi_HSC
Dock8	2.78094	3.39863	-0.617688	119	177	119	177	1	1	#NUM!	1	1.00399e-11	2.64295e-10	V_pos_P_HSC	V_neg_Multi_HSC
Cavin2	3.41442	2.82458	0.589841	119	177	119	171	1	0.966102	0.10772	0.0844864	1.68418e-10	3.6961e-10	V_pos_P_HSC	V_neg_Multi_HSC
Tnik	1.72916	2.42451	-0.69535	119	177	106	174	0.890756	0.983051	0.00146807	0.000937457	1.67819e-08	4.07078e-10	V_pos_P_HSC	V_neg_Multi_HSC
Wdfy1	1.99826	1.36438	0.633881	119	177	110	132	0.92437	0.745763	0.000178436	9.5542e-05	1.71012e-07	4.22154e-10	V_pos_P_HSC	V_neg_Multi_HSC
Endod1	0.564891	1.1366	-0.571711	119	177	54	119	0.453782	0.672316	0.000294136	0.000289812	6.90422e-08	5.12934e-10	V_pos_P_HSC	V_neg_Multi_HSC
Crip1	3.38096	3.94562	-0.564662	119	177	119	177	1	1	#NUM!	1	2.0551e-11	5.26273e-10	V_pos_P_HSC	V_neg_Multi_HSC
Gm47283	3.32623	4.11373	-0.787493	119	177	117	177	0.983193	1	0.313896	0.160811	1.28271e-10	5.2815e-10	V_pos_P_HSC	V_neg_Multi_HSC
Nfkbia	2.3058	1.66446	0.641346	119	177	115	138	0.966387	0.779661	1.69364e-05	2.76147e-06	7.54617e-06	5.33346e-10	V_pos_P_HSC	V_neg_Multi_HSC
Adcy9	2.13691	1.60538	0.53153	119	177	117	143	0.983193	0.80791	1.4086e-05	1.02657e-06	2.32811e-05	6.0842e-10	V_pos_P_HSC	V_neg_Multi_HSC
Timm10b	1.2075	1.91657	-0.709065	119	177	94	160	0.789916	0.903955	0.00968127	0.00676836	3.86545e-09	6.63662e-10	V_pos_P_HSC	V_neg_Multi_HSC
Klf7	0.596012	1.2289	-0.632886	119	177	50	116	0.420168	0.655367	0.00010518	7.81183e-05	3.67665e-07	7.25887e-10	V_pos_P_HSC	V_neg_Multi_HSC
Tbxa2r	1.92945	1.27672	0.652728	119	177	104	126	0.87395	0.711864	0.0016755	0.00100385	2.9125e-08	7.384e-10	V_pos_P_HSC	V_neg_Multi_HSC
Nae1	1.69531	1.14864	0.54667	119	177	107	129	0.89916	0.728814	0.000610317	0.000349623	8.97827e-08	7.90545e-10	V_pos_P_HSC	V_neg_Multi_HSC
Cst3	4.17609	3.62956	0.546529	119	177	119	176	1	0.99435	1	1	3.23244e-11	8.13126e-10	V_pos_P_HSC	V_neg_Multi_HSC
Lhfpl2	0.532026	1.08336	-0.551332	119	177	54	119	0.453782	0.672316	0.000294136	0.000289812	1.44091e-07	1.03977e-09	V_pos_P_HSC	V_neg_Multi_HSC
E2f8	0.970832	1.63152	-0.660688	119	177	73	141	0.613445	0.79661	0.000899983	0.000864126	6.34571e-08	1.3504e-09	V_pos_P_HSC	V_neg_Multi_HSC
Mgat5	3.19217	3.80883	-0.616665	119	177	118	176	0.991597	0.99435	1	1	5.90033e-11	1.44873e-09	V_pos_P_HSC	V_neg_Multi_HSC
Gm13493	2.66516	1.81472	0.850437	119	177	112	140	0.941176	0.79096	0.000685293	0.000368366	1.68809e-07	1.52355e-09	V_pos_P_HSC	V_neg_Multi_HSC
Cd63	3.34344	2.6163	0.727136	119	177	119	165	1	0.932203	0.00934312	0.00204975	4.54648e-08	2.24558e-09	V_pos_P_HSC	V_neg_Multi_HSC
Diablo	0.445788	0.961205	-0.515416	119	177	45	107	0.378151	0.60452	0.000213991	0.000147954	6.32621e-07	2.25498e-09	V_pos_P_HSC	V_neg_Multi_HSC
Tmem59	3.30412	2.75121	0.552908	119	177	119	170	1	0.960452	0.0710089	0.0442643	2.74979e-09	2.90044e-09	V_pos_P_HSC	V_neg_Multi_HSC
CT010467.1	7.0569	7.83624	-0.77934	119	177	119	177	1	1	#NUM!	1	1.31824e-10	3.13077e-09	V_pos_P_HSC	V_neg_Multi_HSC
Bicd1	1.82757	1.25164	0.575929	119	177	107	126	0.89916	0.711864	0.000203071	8.3826e-05	1.57501e-06	3.13538e-09	V_pos_P_HSC	V_neg_Multi_HSC
Capg	1.99284	1.37313	0.619706	119	177	110	134	0.92437	0.757062	0.000380907	0.000158257	9.23661e-07	3.4565e-09	V_pos_P_HSC	V_neg_Multi_HSC
Rps12-ps9	1.94832	2.71363	-0.765311	119	177	110	169	0.92437	0.954802	0.396101	0.312607	4.95074e-10	3.65074e-09	V_pos_P_HSC	V_neg_Multi_HSC
Phpt1	0.575108	1.19129	-0.616178	119	177	41	103	0.344538	0.581921	0.000101158	8.45391e-05	2.03335e-06	4.03687e-09	V_pos_P_HSC	V_neg_Multi_HSC
Ripor1	1.48888	2.20768	-0.718796	119	177	100	160	0.840336	0.903955	0.144132	0.106385	1.73132e-09	4.31274e-09	V_pos_P_HSC	V_neg_Multi_HSC
Mir142hg	2.28463	2.94168	-0.657052	119	177	118	172	0.991597	0.971751	0.442893	0.407138	6.11071e-10	5.75064e-09	V_pos_P_HSC	V_neg_Multi_HSC
Sat1	1.72153	1.2117	0.509829	119	177	107	123	0.89916	0.694915	6.41947e-05	2.86439e-05	9.84361e-06	6.48204e-09	V_pos_P_HSC	V_neg_Multi_HSC
Gm10443	4.58073	5.15587	-0.575145	119	177	119	177	1	1	#NUM!	1	2.8902e-10	6.63722e-09	V_pos_P_HSC	V_neg_Multi_HSC
Slain2	1.05673	1.67995	-0.623221	119	177	82	146	0.689076	0.824859	0.00982341	0.00752389	3.98076e-08	6.86739e-09	V_pos_P_HSC	V_neg_Multi_HSC
Hist1h2ap	1.90126	3.25477	-1.35351	119	177	80	149	0.672269	0.841808	0.00105307	0.00102261	3.29502e-07	7.68626e-09	V_pos_P_HSC	V_neg_Multi_HSC
Tsc22d1	3.94668	3.14655	0.800134	119	177	118	166	0.991597	0.937853	0.0456989	0.0313074	1.39605e-08	9.85624e-09	V_pos_P_HSC	V_neg_Multi_HSC
Rabggtb	2.12907	1.58976	0.539306	119	177	114	142	0.957983	0.80226	0.000243422	9.22814e-05	5.35139e-06	1.10761e-08	V_pos_P_HSC	V_neg_Multi_HSC
3110040N11Rik	2.05826	1.50265	0.555609	119	177	110	129	0.92437	0.728814	5.50235e-05	1.90198e-05	2.97339e-05	1.26076e-08	V_pos_P_HSC	V_neg_Multi_HSC
Ndufa5	3.44906	2.91807	0.530989	119	177	119	171	1	0.966102	0.10772	0.0844864	7.92872e-09	1.48201e-08	V_pos_P_HSC	V_neg_Multi_HSC
Mrpl17	2.96457	2.38476	0.579806	119	177	119	166	1	0.937853	0.0139675	0.00369917	1.81395e-07	1.48443e-08	V_pos_P_HSC	V_neg_Multi_HSC
Pik3cd	0.56345	1.12252	-0.559065	119	177	56	117	0.470588	0.661017	0.00169344	0.00121145	6.09256e-07	1.62578e-08	V_pos_P_HSC	V_neg_Multi_HSC
Plac8	0.382454	1.27952	-0.897064	119	177	38	92	0.319328	0.519774	0.0010104	0.000802225	9.60336e-07	1.69367e-08	V_pos_P_HSC	V_neg_Multi_HSC
Gnas	1.79556	2.47394	-0.678389	119	177	106	171	0.890756	0.966102	0.018702	0.0140467	6.33176e-08	1.9425e-08	V_pos_P_HSC	V_neg_Multi_HSC
Cd9	4.33761	4.89793	-0.560317	119	177	119	177	1	1	#NUM!	1	1.04523e-09	2.26596e-08	V_pos_P_HSC	V_neg_Multi_HSC
Xpr1	1.00247	1.54637	-0.543897	119	177	86	150	0.722689	0.847458	0.0134879	0.0118718	1.06668e-07	2.72101e-08	V_pos_P_HSC	V_neg_Multi_HSC
Lgals9	4.02635	3.47258	0.553771	119	177	119	176	1	0.99435	1	1	1.4386e-09	3.07279e-08	V_pos_P_HSC	V_neg_Multi_HSC
Pvt1	1.35162	0.652095	0.699527	119	177	67	59	0.563025	0.333333	0.000145386	0.000118157	1.28412e-05	3.23277e-08	V_pos_P_HSC	V_neg_Multi_HSC
Ncoa3	2.68583	3.32981	-0.643982	119	177	114	175	0.957983	0.988701	0.188446	0.121617	1.273e-08	3.29549e-08	V_pos_P_HSC	V_neg_Multi_HSC
Frmd4a	0.704118	1.32792	-0.623804	119	177	65	126	0.546218	0.711864	0.00516223	0.0043397	3.79015e-07	3.49122e-08	V_pos_P_HSC	V_neg_Multi_HSC
Gm17494	0.504524	1.07343	-0.568904	119	177	50	109	0.420168	0.615819	0.00141714	0.00128705	1.28238e-06	3.50268e-08	V_pos_P_HSC	V_neg_Multi_HSC
Gm5148	3.18451	4.21016	-1.02564	119	177	117	176	0.983193	0.99435	0.727942	0.566795	3.17476e-09	3.80325e-08	V_pos_P_HSC	V_neg_Multi_HSC
Gm13192	2.8894	3.5765	-0.687101	119	177	119	176	1	0.99435	1	1	1.84457e-09	3.89407e-08	V_pos_P_HSC	V_neg_Multi_HSC
Ube2v1	0.845003	1.47529	-0.63029	119	177	57	123	0.478992	0.694915	0.000306531	0.000256917	8.23948e-06	4.43977e-08	V_pos_P_HSC	V_neg_Multi_HSC
F2rl2	1.79085	2.57206	-0.781209	119	177	91	159	0.764706	0.898305	0.00320755	0.00292241	8.8816e-07	5.39086e-08	V_pos_P_HSC	V_neg_Multi_HSC
Ppdpf	2.55257	2.04823	0.504342	119	177	117	159	0.983193	0.898305	0.00887748	0.00385248	9.01547e-07	7.11246e-08	V_pos_P_HSC	V_neg_Multi_HSC
Slc25a4	3.35278	2.7731	0.579679	119	177	119	176	1	0.99435	1	1	3.48269e-09	7.13096e-08	V_pos_P_HSC	V_neg_Multi_HSC
Aprt	3.00681	2.41202	0.594784	119	177	117	166	0.983193	0.937853	0.114743	0.082565	5.10925e-08	8.55663e-08	V_pos_P_HSC	V_neg_Multi_HSC
Zmynd8	2.38468	3.10957	-0.724887	119	177	114	171	0.957983	0.966102	0.961161	0.760288	5.83788e-09	8.98033e-08	V_pos_P_HSC	V_neg_Multi_HSC
mt-Nd4	4.40639	4.9647	-0.558316	119	177	119	177	1	1	#NUM!	1	5.11615e-09	1.02788e-07	V_pos_P_HSC	V_neg_Multi_HSC
Psd3	2.78191	3.45575	-0.673837	119	177	118	176	0.991597	0.99435	1	1	5.53637e-09	1.10793e-07	V_pos_P_HSC	V_neg_Multi_HSC
Ehd3	2.30842	1.7048	0.603612	119	177	109	133	0.915966	0.751412	0.000580029	0.000346343	1.83244e-05	1.26139e-07	V_pos_P_HSC	V_neg_Multi_HSC
Pfkl	2.42136	1.8878	0.533568	119	177	114	146	0.957983	0.824859	0.00113617	0.000455891	1.51021e-05	1.3628e-07	V_pos_P_HSC	V_neg_Multi_HSC
Plek	3.75249	4.27744	-0.524956	119	177	116	176	0.97479	0.99435	0.359808	0.306084	2.355e-08	1.4235e-07	V_pos_P_HSC	V_neg_Multi_HSC
Ddx47	2.80016	2.2877	0.51246	119	177	119	166	1	0.937853	0.0139675	0.00369917	2.24605e-06	1.62897e-07	V_pos_P_HSC	V_neg_Multi_HSC
Maml2	1.8376	1.31552	0.522077	119	177	106	123	0.890756	0.694915	0.000141145	6.31542e-05	0.000132005	1.6342e-07	V_pos_P_HSC	V_neg_Multi_HSC
Taok3	2.46319	3.01761	-0.554417	119	177	116	176	0.97479	0.99435	0.359808	0.306084	2.87241e-08	1.71878e-07	V_pos_P_HSC	V_neg_Multi_HSC
Nme2	2.41686	3.43284	-1.01598	119	177	109	168	0.915966	0.949153	0.367924	0.333645	2.76027e-08	1.79614e-07	V_pos_P_HSC	V_neg_Multi_HSC
Mtfr1l	2.47598	1.93864	0.53734	119	177	116	154	0.97479	0.870056	0.00359345	0.00139697	6.77232e-06	1.84258e-07	V_pos_P_HSC	V_neg_Multi_HSC
Cops7a	2.52731	2.01845	0.508865	119	177	118	158	0.991597	0.892655	0.00200814	0.000562787	1.71544e-05	1.87833e-07	V_pos_P_HSC	V_neg_Multi_HSC
Hypk	1.11646	1.81866	-0.7022	119	177	67	134	0.563025	0.757062	0.000727012	0.000588222	1.85397e-05	2.10846e-07	V_pos_P_HSC	V_neg_Multi_HSC
Eif1	4.00965	4.55941	-0.549761	119	177	119	177	1	1	#NUM!	1	1.18356e-08	2.2786e-07	V_pos_P_HSC	V_neg_Multi_HSC
Hmgcl	1.93909	1.4386	0.500497	119	177	109	138	0.915966	0.779661	0.00334429	0.00221433	6.14803e-06	2.60189e-07	V_pos_P_HSC	V_neg_Multi_HSC
Ddah2	0.335052	0.844428	-0.509376	119	177	34	85	0.285714	0.480226	0.00125702	0.00105714	1.50205e-05	3.01035e-07	V_pos_P_HSC	V_neg_Multi_HSC
Gm9234	1.80905	1.25677	0.552272	119	177	103	119	0.865546	0.672316	0.000286238	0.000190877	0.000107162	3.82608e-07	V_pos_P_HSC	V_neg_Multi_HSC
AC149090.1	2.42448	2.99807	-0.573588	119	177	116	177	0.97479	1	0.125669	0.0639961	3.71555e-07	4.41191e-07	V_pos_P_HSC	V_neg_Multi_HSC
Tec	1.06629	1.71037	-0.644083	119	177	84	143	0.705882	0.80791	0.0580426	0.0497404	4.82266e-07	4.44877e-07	V_pos_P_HSC	V_neg_Multi_HSC
Gsto1	3.18402	2.64845	0.535567	119	177	118	169	0.991597	0.954802	0.143609	0.0899671	3.23243e-07	5.33732e-07	V_pos_P_HSC	V_neg_Multi_HSC
Slc24a3	0.620639	1.15288	-0.532237	119	177	55	115	0.462185	0.649718	0.00207309	0.00178831	1.6809e-05	5.50694e-07	V_pos_P_HSC	V_neg_Multi_HSC
Dtd1	3.05935	2.49983	0.559522	119	177	119	167	1	0.943503	0.0209004	0.00675187	4.70478e-06	5.80203e-07	V_pos_P_HSC	V_neg_Multi_HSC
Serpine2	2.39338	3.34928	-0.955893	119	177	97	155	0.815126	0.875706	0.204122	0.182609	2.01266e-07	6.65928e-07	V_pos_P_HSC	V_neg_Multi_HSC
Serf2	3.2945	3.98885	-0.694353	119	177	119	176	1	0.99435	1	1	4.20873e-08	7.56878e-07	V_pos_P_HSC	V_neg_Multi_HSC
Malat1	5.08477	5.83912	-0.754353	119	177	119	177	1	1	#NUM!	1	4.62277e-08	8.26999e-07	V_pos_P_HSC	V_neg_Multi_HSC
Cacnb2	2.37023	1.85106	0.519173	119	177	113	142	0.94958	0.80226	0.00061265	0.000246566	0.000194181	8.54853e-07	V_pos_P_HSC	V_neg_Multi_HSC
Gata1	2.42581	2.96147	-0.535656	119	177	114	172	0.957983	0.971751	0.752938	0.529954	9.95546e-08	9.36875e-07	V_pos_P_HSC	V_neg_Multi_HSC
Dhrs3	1.69735	2.38983	-0.692483	119	177	90	156	0.756303	0.881356	0.00787783	0.00681167	8.57197e-06	1.03093e-06	V_pos_P_HSC	V_neg_Multi_HSC
Gm21887	1.0556	1.59765	-0.542045	119	177	90	148	0.756303	0.836158	0.121676	0.101316	5.81569e-07	1.0398e-06	V_pos_P_HSC	V_neg_Multi_HSC
Btk	1.84328	2.40143	-0.558145	119	177	111	171	0.932773	0.966102	0.295922	0.263547	2.2496e-07	1.04588e-06	V_pos_P_HSC	V_neg_Multi_HSC
Pdzk1ip1	3.01236	2.39722	0.615141	119	177	117	165	0.983193	0.932203	0.0806267	0.051179	1.26603e-06	1.13727e-06	V_pos_P_HSC	V_neg_Multi_HSC
Acot13	1.75073	1.24396	0.50677	119	177	104	133	0.87395	0.751412	0.0147243	0.01137	5.73619e-06	1.14432e-06	V_pos_P_HSC	V_neg_Multi_HSC
Blm	1.02479	1.58316	-0.558369	119	177	81	140	0.680672	0.79096	0.0452083	0.0406957	1.79684e-06	1.27463e-06	V_pos_P_HSC	V_neg_Multi_HSC
Aff1	2.11956	1.55057	0.568993	119	177	108	136	0.907563	0.768362	0.0033903	0.00182069	5.62184e-05	1.74976e-06	V_pos_P_HSC	V_neg_Multi_HSC
Jpt1	3.33809	3.9688	-0.630705	119	177	116	176	0.97479	0.99435	0.359808	0.306084	3.4161e-07	1.78523e-06	V_pos_P_HSC	V_neg_Multi_HSC
Hist1h2ao	2.27756	3.6103	-1.33274	119	177	88	151	0.739496	0.853107	0.0225981	0.0167036	7.0883e-06	2.00679e-06	V_pos_P_HSC	V_neg_Multi_HSC
Ak6	1.62515	2.27054	-0.645388	119	177	99	161	0.831933	0.909605	0.0682627	0.0483487	2.73607e-06	2.22746e-06	V_pos_P_HSC	V_neg_Multi_HSC
Rps12-ps3	3.182	3.7557	-0.573694	119	177	119	177	1	1	#NUM!	1	1.32398e-07	2.22924e-06	V_pos_P_HSC	V_neg_Multi_HSC
Ppa1	2.68766	2.18141	0.506249	119	177	116	158	0.97479	0.892655	0.015714	0.0112618	1.19655e-05	2.26652e-06	V_pos_P_HSC	V_neg_Multi_HSC
Gng12	1.7468	2.28207	-0.535273	119	177	111	161	0.932773	0.909605	0.617881	0.522316	2.9613e-07	2.58025e-06	V_pos_P_HSC	V_neg_Multi_HSC
Auts2	0.36389	0.877808	-0.513918	119	177	28	75	0.235294	0.423729	0.00131509	0.00115664	0.000141499	2.72098e-06	V_pos_P_HSC	V_neg_Multi_HSC
Cuedc1	1.42905	1.97089	-0.541843	119	177	90	153	0.756303	0.864407	0.0261534	0.020519	8.35383e-06	2.84187e-06	V_pos_P_HSC	V_neg_Multi_HSC
Ptp4a3	2.72244	2.19453	0.527905	119	177	116	163	0.97479	0.920904	0.0893317	0.0724097	2.67606e-06	3.18883e-06	V_pos_P_HSC	V_neg_Multi_HSC
H4c4	0.709773	1.22212	-0.512348	119	177	51	109	0.428571	0.615819	0.00228399	0.00194821	0.000123521	3.90806e-06	V_pos_P_HSC	V_neg_Multi_HSC
Klf13	1.5557	2.08772	-0.53202	119	177	96	159	0.806723	0.898305	0.0389376	0.0384118	7.24153e-06	4.47701e-06	V_pos_P_HSC	V_neg_Multi_HSC
Hmga1	1.9689	1.44375	0.525148	119	177	106	135	0.890756	0.762712	0.00867468	0.0059182	4.90657e-05	4.66121e-06	V_pos_P_HSC	V_neg_Multi_HSC
Serpinb1a	1.31501	1.86617	-0.55116	119	177	91	152	0.764706	0.858757	0.0555272	0.0447916	8.29991e-06	5.87576e-06	V_pos_P_HSC	V_neg_Multi_HSC
Mpl	3.0137	2.51081	0.502892	119	177	118	165	0.991597	0.932203	0.031104	0.017765	2.42486e-05	6.74494e-06	V_pos_P_HSC	V_neg_Multi_HSC
Kcnab2	0.943626	1.44571	-0.502084	119	177	84	138	0.705882	0.779661	0.193462	0.171616	2.53784e-06	6.81464e-06	V_pos_P_HSC	V_neg_Multi_HSC
Ubash3b	2.06993	2.62787	-0.557942	119	177	112	172	0.941176	0.971751	0.313837	0.233946	2.66173e-06	9.5206e-06	V_pos_P_HSC	V_neg_Multi_HSC
Anxa5	3.05741	2.55084	0.506577	119	177	117	172	0.983193	0.971751	0.806367	0.705725	1.18195e-06	1.25094e-05	V_pos_P_HSC	V_neg_Multi_HSC
Inpp4b	0.902635	1.44918	-0.546542	119	177	70	128	0.588235	0.723164	0.0218682	0.0170978	6.79034e-05	1.70274e-05	V_pos_P_HSC	V_neg_Multi_HSC
Pbx3	2.40829	1.87385	0.534437	119	177	109	141	0.915966	0.79661	0.00891019	0.00535801	0.000247642	1.92829e-05	V_pos_P_HSC	V_neg_Multi_HSC
Rnf220	1.14277	1.69617	-0.553397	119	177	91	141	0.764706	0.79661	0.610205	0.565379	4.44052e-06	3.48844e-05	V_pos_P_HSC	V_neg_Multi_HSC
Rfc2	2.90418	3.4079	-0.503713	119	177	115	175	0.966387	0.988701	0.360141	0.223817	6.01085e-05	0.000164349	V_pos_P_HSC	V_neg_Multi_HSC
Arhgap6	2.13083	2.64346	-0.512627	119	177	107	164	0.89916	0.926554	0.536669	0.404145	3.6066e-05	0.000176895	V_pos_P_HSC	V_neg_Multi_HSC
1700028P14Rik	2.11803	1.47977	0.638266	119	177	94	122	0.789916	0.689266	0.075344	0.0622783	0.000313088	0.000230964	V_pos_P_HSC	V_neg_Multi_HSC
Ckap2l	1.74541	2.37724	-0.631832	119	177	88	141	0.739496	0.79661	0.312649	0.260134	0.000219096	0.000613975	V_pos_P_HSC	V_neg_Multi_HSC
Osbpl8	2.24308	2.74511	-0.502032	119	177	116	171	0.97479	0.966102	0.934935	0.744571	9.8885e-05	0.000774298	V_pos_P_HSC	V_neg_Multi_HSC
Tk1	1.84787	1.3282	0.519665	119	177	84	103	0.705882	0.581921	0.0408443	0.0365928	0.00602035	0.00207535	V_pos_P_HSC	V_neg_Multi_HSC
Optn	1.56061	2.25719	-0.696573	119	177	83	131	0.697479	0.740113	0.502112	0.429902	0.00269864	0.00900183	V_pos_P_HSC	V_neg_Multi_HSC
Ube2c	1.5598	2.09203	-0.532227	119	177	52	94	0.436975	0.531073	0.141795	0.124071	0.0832292	0.0575493	V_pos_P_HSC	V_neg_Multi_HSC

## Sheet: P-MkP v CD48+ Multi-MkP
gene	meanA	meanB	log2fc	nCellA	nCellB	expCellA	expCellB	expFractionCellA	expFractionCellB	chisq.test.p	fisher.test.p	wilcox	fisher_combined	groupA	groupB
Phactr1	2.00625	0.237646	1.76861	101	122	90	22	0.891089	0.180328	1.7649e-25	2.60611e-28	1.49172e-28	4.99893e-54	V_pos_P_HSC_Cd48neg	V_neg_Multi_HSC_Cd48pos
Samd14	0.306999	2.11391	-1.80691	101	122	25	112	0.247525	0.918033	5.43945e-24	3.23048e-26	8.35075e-29	3.35451e-52	V_pos_P_HSC_Cd48neg	V_neg_Multi_HSC_Cd48pos
Tgm2	2.00098	0.25339	1.74759	101	122	90	25	0.891089	0.204918	7.37536e-24	3.36893e-26	1.42143e-28	5.92714e-52	V_pos_P_HSC_Cd48neg	V_neg_Multi_HSC_Cd48pos
Cd24a	2.42394	0.453648	1.97029	101	122	95	35	0.940594	0.286885	2.50833e-22	1.85133e-25	1.07168e-27	2.38182e-50	V_pos_P_HSC_Cd48neg	V_neg_Multi_HSC_Cd48pos
Clu	2.86985	0.447903	2.42194	101	122	92	33	0.910891	0.270492	3.20749e-21	1.18601e-23	7.08045e-29	9.95999e-50	V_pos_P_HSC_Cd48neg	V_neg_Multi_HSC_Cd48pos
Cd48	0.0304422	1.25335	-1.22291	101	122	2	85	0.019802	0.696721	2.48993e-24	4.28801e-29	3.35602e-23	1.69907e-49	V_pos_P_HSC_Cd48neg	V_neg_Multi_HSC_Cd48pos
Gm10419	2.39854	0.507138	1.8914	101	122	95	39	0.940594	0.319672	1.57696e-20	2.59282e-23	5.60202e-27	1.64791e-47	V_pos_P_HSC_Cd48neg	V_neg_Multi_HSC_Cd48pos
Cst7	0.125562	1.28854	-1.16298	101	122	11	88	0.108911	0.721311	1.7672e-19	1.81461e-21	2.92932e-20	4.98257e-39	V_pos_P_HSC_Cd48neg	V_neg_Multi_HSC_Cd48pos
Rhoj	1.13414	0.113512	1.02063	101	122	69	11	0.683168	0.0901639	1.42663e-19	3.83411e-21	2.46956e-20	8.82073e-39	V_pos_P_HSC_Cd48neg	V_neg_Multi_HSC_Cd48pos
Bex4	2.51022	0.672714	1.83751	101	122	92	41	0.910891	0.336066	1.01549e-17	1.08848e-19	3.80905e-21	3.80116e-38	V_pos_P_HSC_Cd48neg	V_neg_Multi_HSC_Cd48pos
Tmem246	1.30736	0.358525	0.948837	101	122	86	29	0.851485	0.237705	2.36519e-19	8.75248e-21	1.72506e-17	1.29521e-35	V_pos_P_HSC_Cd48neg	V_neg_Multi_HSC_Cd48pos
Casp12	1.4461	0.343299	1.1028	101	122	85	30	0.841584	0.245902	2.64589e-18	1.45387e-19	1.19182e-18	1.48404e-35	V_pos_P_HSC_Cd48neg	V_neg_Multi_HSC_Cd48pos
Grb10	1.27792	0.199313	1.0786	101	122	76	21	0.752475	0.172131	1.07061e-17	9.40389e-19	1.89708e-19	1.5274e-35	V_pos_P_HSC_Cd48neg	V_neg_Multi_HSC_Cd48pos
Snca	0.0743655	1.17897	-1.1046	101	122	5	74	0.049505	0.606557	1.63879e-17	5.19356e-20	1.01287e-17	4.44691e-35	V_pos_P_HSC_Cd48neg	V_neg_Multi_HSC_Cd48pos
Npdc1	0.727949	0.0606261	0.667323	101	122	59	6	0.584158	0.0491803	7.78577e-18	1.4467e-19	1.28758e-17	1.55112e-34	V_pos_P_HSC_Cd48neg	V_neg_Multi_HSC_Cd48pos
S100a6	1.68071	0.452478	1.22823	101	122	89	39	0.881188	0.319672	9.99312e-17	3.16309e-18	9.74871e-19	2.55221e-34	V_pos_P_HSC_Cd48neg	V_neg_Multi_HSC_Cd48pos
Nkg7	1.42419	3.70306	-2.27886	101	122	69	121	0.683168	0.991803	3.57271e-10	8.73861e-12	5.46605e-25	3.93251e-34	V_pos_P_HSC_Cd48neg	V_neg_Multi_HSC_Cd48pos
Selenom	1.88046	0.541943	1.33852	101	122	89	47	0.881188	0.385246	1.17213e-13	7.37795e-15	3.42372e-20	1.97941e-32	V_pos_P_HSC_Cd48neg	V_neg_Multi_HSC_Cd48pos
Nbea	1.19752	0.210137	0.987381	101	122	72	19	0.712871	0.155738	1.13639e-16	9.93062e-18	2.632e-17	2.04727e-32	V_pos_P_HSC_Cd48neg	V_neg_Multi_HSC_Cd48pos
Hdac9	1.34722	0.232994	1.11423	101	122	74	24	0.732673	0.196721	2.98742e-15	6.25154e-16	1.65483e-18	7.9608e-32	V_pos_P_HSC_Cd48neg	V_neg_Multi_HSC_Cd48pos
Plscr2	0.745004	0.0215531	0.723451	101	122	48	2	0.475248	0.0163934	1.08398e-15	5.99896e-18	5.61193e-16	2.5509e-31	V_pos_P_HSC_Cd48neg	V_neg_Multi_HSC_Cd48pos
Adgrg2	0.942343	0.177858	0.764484	101	122	69	16	0.683168	0.131148	9.53882e-17	8.15347e-18	4.16042e-16	2.57005e-31	V_pos_P_HSC_Cd48neg	V_neg_Multi_HSC_Cd48pos
Ubash3a	0.263529	1.35731	-1.09378	101	122	24	94	0.237624	0.770492	6.15191e-15	1.06891e-15	4.81446e-18	3.87754e-31	V_pos_P_HSC_Cd48neg	V_neg_Multi_HSC_Cd48pos
Enpp5	1.12686	0.288999	0.837856	101	122	80	29	0.792079	0.237705	5.09142e-16	4.49787e-17	3.15243e-16	1.05399e-30	V_pos_P_HSC_Cd48neg	V_neg_Multi_HSC_Cd48pos
Lat2	0.173405	1.20842	-1.03501	101	122	16	84	0.158416	0.688525	6.80571e-15	7.6004e-16	1.07865e-16	5.95012e-30	V_pos_P_HSC_Cd48neg	V_neg_Multi_HSC_Cd48pos
Ctnnal1	1.80838	0.591096	1.21728	101	122	89	45	0.881188	0.368852	2.18179e-14	1.07814e-15	7.71984e-17	6.03952e-30	V_pos_P_HSC_Cd48neg	V_neg_Multi_HSC_Cd48pos
Tfr2	1.63295	0.638551	0.994404	101	122	94	49	0.930693	0.401639	7.68479e-16	8.37392e-18	2.62898e-14	1.57607e-29	V_pos_P_HSC_Cd48neg	V_neg_Multi_HSC_Cd48pos
Clec1a	0.803249	0.150487	0.652761	101	122	66	15	0.653465	0.122951	7.63288e-16	1.1813e-16	5.50896e-15	4.5884e-29	V_pos_P_HSC_Cd48neg	V_neg_Multi_HSC_Cd48pos
Ccbe1	0.829478	0.056822	0.772656	101	122	51	5	0.50495	0.0409836	6.29792e-15	2.77896e-16	3.39849e-15	6.62371e-29	V_pos_P_HSC_Cd48neg	V_neg_Multi_HSC_Cd48pos
Mtss2	0.859024	0.120533	0.738491	101	122	61	12	0.60396	0.0983607	3.66384e-15	6.15165e-16	1.6064e-15	6.92623e-29	V_pos_P_HSC_Cd48neg	V_neg_Multi_HSC_Cd48pos
Ldhb	1.01918	0.15422	0.864958	101	122	65	16	0.643564	0.131148	7.23981e-15	1.6016e-15	8.39324e-16	9.38048e-29	V_pos_P_HSC_Cd48neg	V_neg_Multi_HSC_Cd48pos
Xlr4a	0.173181	1.17921	-1.00603	101	122	11	76	0.108911	0.622951	1.40731e-14	6.0779e-16	6.77898e-15	2.82899e-28	V_pos_P_HSC_Cd48neg	V_neg_Multi_HSC_Cd48pos
Ppp1r16b	0.868318	0.113978	0.75434	101	122	60	12	0.594059	0.0983607	1.02042e-14	1.72225e-15	3.0023e-15	3.53854e-28	V_pos_P_HSC_Cd48neg	V_neg_Multi_HSC_Cd48pos
Lpl	0.732939	0.0851727	0.647766	101	122	50	5	0.49505	0.0409836	1.66441e-14	7.8122e-16	3.34399e-14	1.74546e-27	V_pos_P_HSC_Cd48neg	V_neg_Multi_HSC_Cd48pos
Mboat2	0.676115	0.066435	0.60968	101	122	45	3	0.445545	0.0245902	9.3404e-14	3.22801e-15	1.2936e-13	2.67428e-26	V_pos_P_HSC_Cd48neg	V_neg_Multi_HSC_Cd48pos
Mecom	1.95875	0.705253	1.2535	101	122	90	52	0.891089	0.42623	1.85247e-12	2.05975e-13	2.53389e-15	3.33088e-26	V_pos_P_HSC_Cd48neg	V_neg_Multi_HSC_Cd48pos
Rhbdl2	0.620861	0.0407019	0.580159	101	122	47	5	0.465347	0.0409836	2.86079e-13	1.68285e-14	7.40292e-14	7.84232e-26	V_pos_P_HSC_Cd48neg	V_neg_Multi_HSC_Cd48pos
Itih5	2.03195	0.846786	1.18516	101	122	94	61	0.930693	0.5	9.89721e-12	4.12177e-13	6.02999e-15	1.54741e-25	V_pos_P_HSC_Cd48neg	V_neg_Multi_HSC_Cd48pos
Obsl1	0.633697	0.0727164	0.560981	101	122	53	9	0.524752	0.0737705	2.26219e-13	3.5769e-14	7.07788e-14	1.57574e-25	V_pos_P_HSC_Cd48neg	V_neg_Multi_HSC_Cd48pos
Gng11	3.0834	1.61593	1.46747	101	122	99	103	0.980198	0.844262	0.00124042	0.000380858	9.46582e-24	2.23112e-25	V_pos_P_HSC_Cd48neg	V_neg_Multi_HSC_Cd48pos
Sdc2	0.989472	0.256182	0.73329	101	122	73	27	0.722772	0.221311	1.84115e-13	3.56878e-14	1.56482e-13	3.43167e-25	V_pos_P_HSC_Cd48neg	V_neg_Multi_HSC_Cd48pos
Cdcp1	0.793256	0.136355	0.656902	101	122	59	14	0.584158	0.114754	3.04148e-13	5.11833e-14	1.48496e-13	4.64709e-25	V_pos_P_HSC_Cd48neg	V_neg_Multi_HSC_Cd48pos
Car2	5.11638	3.21891	1.89748	101	122	101	120	1	0.983607	0.562526	0.502202	4.08765e-26	1.23473e-24	V_pos_P_HSC_Cd48neg	V_neg_Multi_HSC_Cd48pos
Gm42517	0.809827	0.128212	0.681615	101	122	57	13	0.564356	0.106557	6.5788e-13	1.65101e-13	1.60741e-13	1.58942e-24	V_pos_P_HSC_Cd48neg	V_neg_Multi_HSC_Cd48pos
F11r	1.66494	0.598634	1.0663	101	122	88	56	0.871287	0.459016	3.68663e-10	9.38906e-11	5.98735e-16	3.32462e-24	V_pos_P_HSC_Cd48neg	V_neg_Multi_HSC_Cd48pos
Epb41l4b	1.00484	0.201265	0.803572	101	122	63	19	0.623762	0.155738	1.4875e-12	3.48324e-13	3.82261e-13	7.75979e-24	V_pos_P_HSC_Cd48neg	V_neg_Multi_HSC_Cd48pos
Clec4d	0.101488	0.986899	-0.885411	101	122	8	64	0.0792079	0.52459	4.01191e-12	2.85166e-13	5.79126e-13	9.58894e-24	V_pos_P_HSC_Cd48neg	V_neg_Multi_HSC_Cd48pos
Gm1968	1.22374	0.30526	0.918484	101	122	72	30	0.712871	0.245902	8.33469e-12	2.45755e-12	8.08659e-14	1.15022e-23	V_pos_P_HSC_Cd48neg	V_neg_Multi_HSC_Cd48pos
4631405J19Rik	0.558913	0.0434115	0.515501	101	122	43	4	0.425743	0.0327869	2.61449e-12	1.28033e-13	2.36487e-12	1.73968e-23	V_pos_P_HSC_Cd48neg	V_neg_Multi_HSC_Cd48pos
Fads2	2.56141	1.30881	1.2526	101	122	100	87	0.990099	0.713115	6.19212e-08	1.29104e-09	2.55005e-16	1.88884e-23	V_pos_P_HSC_Cd48neg	V_neg_Multi_HSC_Cd48pos
Ifitm1	2.22415	1.05075	1.1734	101	122	98	75	0.970297	0.614754	6.5903e-10	1.37895e-11	2.74507e-14	2.16648e-23	V_pos_P_HSC_Cd48neg	V_neg_Multi_HSC_Cd48pos
Slc6a15	0.799328	0.171043	0.628285	101	122	61	17	0.60396	0.139344	1.23934e-12	3.69357e-13	1.18403e-12	2.49667e-23	V_pos_P_HSC_Cd48neg	V_neg_Multi_HSC_Cd48pos
Atp2b4	1.8229	0.69964	1.12326	101	122	88	55	0.871287	0.45082	1.81501e-10	3.98575e-11	1.2029e-14	2.7327e-23	V_pos_P_HSC_Cd48neg	V_neg_Multi_HSC_Cd48pos
Pfkp	2.35954	1.13489	1.22465	101	122	98	86	0.970297	0.704918	5.27775e-07	7.14342e-08	1.0853e-17	4.38158e-23	V_pos_P_HSC_Cd48neg	V_neg_Multi_HSC_Cd48pos
Gstm2	1.31209	0.38988	0.922209	101	122	74	31	0.732673	0.254098	2.70508e-12	8.71663e-13	9.4071e-13	4.62966e-23	V_pos_P_HSC_Cd48neg	V_neg_Multi_HSC_Cd48pos
Ces2g	1.54248	0.490605	1.05188	101	122	80	43	0.792079	0.352459	1.23028e-10	3.98588e-11	2.17247e-14	4.88431e-23	V_pos_P_HSC_Cd48neg	V_neg_Multi_HSC_Cd48pos
Esam	2.0135	0.864198	1.1493	101	122	92	62	0.910891	0.508197	2.44936e-10	2.11755e-11	4.10591e-14	4.90385e-23	V_pos_P_HSC_Cd48neg	V_neg_Multi_HSC_Cd48pos
Rgs10	1.31489	2.83136	-1.51647	101	122	70	115	0.693069	0.942623	1.98569e-06	7.04889e-07	5.77103e-18	2.23163e-22	V_pos_P_HSC_Cd48neg	V_neg_Multi_HSC_Cd48pos
Amotl2	0.641754	0.100262	0.541492	101	122	51	10	0.50495	0.0819672	5.11196e-12	1.28734e-12	3.38123e-12	2.38495e-22	V_pos_P_HSC_Cd48neg	V_neg_Multi_HSC_Cd48pos
Ppic	3.26275	1.8827	1.38005	101	122	99	104	0.980198	0.852459	0.00201666	0.000701881	6.40123e-21	2.46029e-22	V_pos_P_HSC_Cd48neg	V_neg_Multi_HSC_Cd48pos
Ms4a3	0.23192	1.00149	-0.769571	101	122	17	77	0.168317	0.631148	8.43516e-12	1.44972e-12	6.04378e-12	4.73938e-22	V_pos_P_HSC_Cd48neg	V_neg_Multi_HSC_Cd48pos
Gpx8	0.619898	0.089828	0.53007	101	122	51	11	0.50495	0.0901639	1.67605e-11	3.19306e-12	3.50745e-12	6.0305e-22	V_pos_P_HSC_Cd48neg	V_neg_Multi_HSC_Cd48pos
Art4	0.953755	0.233489	0.720267	101	122	66	25	0.653465	0.204918	2.98597e-11	9.40653e-12	1.3244e-12	6.69492e-22	V_pos_P_HSC_Cd48neg	V_neg_Multi_HSC_Cd48pos
Hmga2	1.12885	0.278932	0.849923	101	122	68	27	0.673267	0.221311	2.77724e-11	1.09158e-11	1.29666e-12	7.5883e-22	V_pos_P_HSC_Cd48neg	V_neg_Multi_HSC_Cd48pos
Pglyrp2	0.616293	0.0927398	0.523553	101	122	51	11	0.50495	0.0901639	1.67605e-11	3.19306e-12	6.85337e-12	1.16367e-21	V_pos_P_HSC_Cd48neg	V_neg_Multi_HSC_Cd48pos
Sox5	0.0865103	1.19934	-1.11283	101	122	11	64	0.108911	0.52459	1.5762e-10	1.98331e-11	1.20385e-12	1.26756e-21	V_pos_P_HSC_Cd48neg	V_neg_Multi_HSC_Cd48pos
Gda	1.78513	0.704238	1.08089	101	122	87	54	0.861386	0.442623	2.68027e-10	5.581e-11	4.30338e-13	1.27491e-21	V_pos_P_HSC_Cd48neg	V_neg_Multi_HSC_Cd48pos
Odf3b	0.717006	0.162535	0.554471	101	122	57	15	0.564356	0.122951	6.26272e-12	1.42409e-12	1.90463e-11	1.43651e-21	V_pos_P_HSC_Cd48neg	V_neg_Multi_HSC_Cd48pos
Slc14a1	3.35272	4.51141	-1.15869	101	122	101	122	1	1	#NUM!	1	4.7648e-23	2.49667e-21	V_pos_P_HSC_Cd48neg	V_neg_Multi_HSC_Cd48pos
Tmsb10	3.82236	4.93967	-1.1173	101	122	101	122	1	1	#NUM!	1	5.39841e-23	2.82193e-21	V_pos_P_HSC_Cd48neg	V_neg_Multi_HSC_Cd48pos
Pdgfd	1.01642	0.206252	0.810172	101	122	61	21	0.60396	0.172131	7.14149e-11	2.38582e-11	3.17322e-12	3.93187e-21	V_pos_P_HSC_Cd48neg	V_neg_Multi_HSC_Cd48pos
Rbfox2	0.916442	0.228503	0.687939	101	122	57	16	0.564356	0.131148	1.82761e-11	4.91878e-12	2.49735e-11	6.32022e-21	V_pos_P_HSC_Cd48neg	V_neg_Multi_HSC_Cd48pos
Myo1d	0.741439	0.165221	0.576218	101	122	58	17	0.574257	0.139344	2.07805e-11	6.47661e-12	2.23535e-11	7.42504e-21	V_pos_P_HSC_Cd48neg	V_neg_Multi_HSC_Cd48pos
Cdc42bpb	0.704824	0.143935	0.560889	101	122	57	17	0.564356	0.139344	5.14849e-11	1.64174e-11	1.5118e-11	1.25955e-20	V_pos_P_HSC_Cd48neg	V_neg_Multi_HSC_Cd48pos
Tspan3	1.10169	0.423337	0.678355	101	122	80	41	0.792079	0.336066	2.57206e-11	6.54578e-12	3.82252e-11	1.26958e-20	V_pos_P_HSC_Cd48neg	V_neg_Multi_HSC_Cd48pos
Gm2629	0.257216	1.04043	-0.783216	101	122	21	79	0.207921	0.647541	1.23028e-10	3.98588e-11	6.65051e-12	1.34348e-20	V_pos_P_HSC_Cd48neg	V_neg_Multi_HSC_Cd48pos
Mfng	2.03918	0.956874	1.0823	101	122	94	79	0.930693	0.647541	1.03225e-06	2.7095e-07	9.98056e-16	1.37002e-20	V_pos_P_HSC_Cd48neg	V_neg_Multi_HSC_Cd48pos
Kcnj5	0.539008	1.69147	-1.15246	101	122	34	91	0.336634	0.745902	2.04636e-09	7.84116e-10	4.60815e-13	1.82011e-20	V_pos_P_HSC_Cd48neg	V_neg_Multi_HSC_Cd48pos
Slc24a5	1.22907	0.423914	0.805153	101	122	78	42	0.772277	0.344262	4.18752e-10	1.31173e-10	2.81104e-12	1.85664e-20	V_pos_P_HSC_Cd48neg	V_neg_Multi_HSC_Cd48pos
Fam110c	0.744198	0.191417	0.552781	101	122	58	17	0.574257	0.139344	2.07805e-11	6.47661e-12	1.12341e-10	3.6141e-20	V_pos_P_HSC_Cd48neg	V_neg_Multi_HSC_Cd48pos
Cd180	0.606048	1.60584	-0.999788	101	122	47	102	0.465347	0.836066	1.1332e-08	5.85146e-09	3.36844e-13	9.59413e-20	V_pos_P_HSC_Cd48neg	V_neg_Multi_HSC_Cd48pos
Itga2	0.126805	0.797865	-0.67106	101	122	10	62	0.0990099	0.508197	2.00011e-10	2.79753e-11	7.78279e-11	1.05763e-19	V_pos_P_HSC_Cd48neg	V_neg_Multi_HSC_Cd48pos
Hmgn3	2.75022	1.63209	1.11813	101	122	101	100	1	0.819672	1.95818e-05	9.02216e-07	3.43568e-15	1.49478e-19	V_pos_P_HSC_Cd48neg	V_neg_Multi_HSC_Cd48pos
Btnl9	0.0452886	0.557438	-0.512149	101	122	6	53	0.0594059	0.434426	6.94833e-10	3.91855e-11	8.20938e-11	1.55008e-19	V_pos_P_HSC_Cd48neg	V_neg_Multi_HSC_Cd48pos
Myom1	1.78485	0.833198	0.951648	101	122	89	56	0.881188	0.459016	1.19999e-10	1.45488e-11	2.21546e-10	1.55307e-19	V_pos_P_HSC_Cd48neg	V_neg_Multi_HSC_Cd48pos
Mdga1	0.372154	1.37394	-1.00179	101	122	31	87	0.306931	0.713115	3.33499e-09	1.82981e-09	1.82678e-12	1.6094e-19	V_pos_P_HSC_Cd48neg	V_neg_Multi_HSC_Cd48pos
Exoc3l4	0.832428	0.194173	0.638254	101	122	61	23	0.60396	0.188525	4.53884e-10	1.97926e-10	2.07657e-11	1.9704e-19	V_pos_P_HSC_Cd48neg	V_neg_Multi_HSC_Cd48pos
Dapp1	4.29833	5.11002	-0.811686	101	122	101	122	1	1	#NUM!	1	4.62681e-21	2.21265e-19	V_pos_P_HSC_Cd48neg	V_neg_Multi_HSC_Cd48pos
Vill	0.638259	0.03561	0.602649	101	122	37	4	0.366337	0.0327869	4.75345e-10	6.77123e-11	1.03648e-10	3.32705e-19	V_pos_P_HSC_Cd48neg	V_neg_Multi_HSC_Cd48pos
Entpd5	0.737358	0.207472	0.529886	101	122	61	22	0.60396	0.180328	1.82578e-10	6.95678e-11	1.31099e-10	4.29964e-19	V_pos_P_HSC_Cd48neg	V_neg_Multi_HSC_Cd48pos
Xkr6	0.656004	0.119193	0.536811	101	122	49	12	0.485149	0.0983607	2.99829e-10	7.73352e-11	1.19118e-10	4.34197e-19	V_pos_P_HSC_Cd48neg	V_neg_Multi_HSC_Cd48pos
Gm12020	1.02144	0.226852	0.794588	101	122	58	20	0.574257	0.163934	3.98412e-10	2.19156e-10	6.08716e-11	6.23843e-19	V_pos_P_HSC_Cd48neg	V_neg_Multi_HSC_Cd48pos
Eya2	1.08107	0.462267	0.618801	101	122	78	38	0.772277	0.311475	1.7973e-11	6.95769e-12	2.36988e-09	7.67585e-19	V_pos_P_HSC_Cd48neg	V_neg_Multi_HSC_Cd48pos
Kcnk6	0.636027	0.122291	0.513736	101	122	51	14	0.50495	0.114754	4.53252e-10	1.59288e-10	1.85114e-10	1.3555e-18	V_pos_P_HSC_Cd48neg	V_neg_Multi_HSC_Cd48pos
Tns1	1.07737	2.32687	-1.2495	101	122	74	111	0.732673	0.909836	0.000888383	0.000586433	8.3941e-17	2.2377e-18	V_pos_P_HSC_Cd48neg	V_neg_Multi_HSC_Cd48pos
Pls1	1.47938	0.588188	0.891191	101	122	79	48	0.782178	0.393443	1.19751e-08	3.97729e-09	1.3503e-11	2.43666e-18	V_pos_P_HSC_Cd48neg	V_neg_Multi_HSC_Cd48pos
Nav2	1.1415	0.512002	0.629497	101	122	73	34	0.722772	0.278689	9.61647e-11	2.77302e-11	2.26226e-09	2.8365e-18	V_pos_P_HSC_Cd48neg	V_neg_Multi_HSC_Cd48pos
Zfp532	0.630221	0.0912196	0.539001	101	122	45	10	0.445545	0.0819672	9.73124e-10	2.77345e-10	2.4248e-10	3.03608e-18	V_pos_P_HSC_Cd48neg	V_neg_Multi_HSC_Cd48pos
Ptk2	0.978353	0.27081	0.707543	101	122	60	23	0.594059	0.188525	1.08062e-09	4.73274e-10	1.45264e-10	3.10225e-18	V_pos_P_HSC_Cd48neg	V_neg_Multi_HSC_Cd48pos
9330182L06Rik	0.663797	0.151891	0.511906	101	122	52	15	0.514851	0.122951	5.37983e-10	2.31727e-10	2.99073e-10	3.12668e-18	V_pos_P_HSC_Cd48neg	V_neg_Multi_HSC_Cd48pos
Obscn	0.6573	0.121127	0.536173	101	122	49	13	0.485149	0.106557	8.71962e-10	2.67872e-10	2.85918e-10	3.44773e-18	V_pos_P_HSC_Cd48neg	V_neg_Multi_HSC_Cd48pos
Rps15a-ps6	1.92698	3.65202	-1.72504	101	122	85	122	0.841584	1	1.69021e-05	1.55223e-06	5.42418e-14	3.78217e-18	V_pos_P_HSC_Cd48neg	V_neg_Multi_HSC_Cd48pos
Tnfaip8l2	0.134585	0.682679	-0.548094	101	122	10	59	0.0990099	0.483607	1.54961e-09	1.87753e-10	1.45294e-09	1.19335e-17	V_pos_P_HSC_Cd48neg	V_neg_Multi_HSC_Cd48pos
Jam2	0.710255	0.162574	0.547681	101	122	50	14	0.49505	0.114754	1.05723e-09	3.78077e-10	8.21459e-10	1.3546e-17	V_pos_P_HSC_Cd48neg	V_neg_Multi_HSC_Cd48pos
Grap2	0.158955	0.87523	-0.716275	101	122	17	67	0.168317	0.54918	1.17092e-08	3.45376e-09	9.0171e-11	1.35824e-17	V_pos_P_HSC_Cd48neg	V_neg_Multi_HSC_Cd48pos
Prdm16	0.837903	0.194466	0.643437	101	122	57	21	0.564356	0.172131	2.33559e-09	1.493e-09	2.80918e-10	1.8167e-17	V_pos_P_HSC_Cd48neg	V_neg_Multi_HSC_Cd48pos
Ttc23	0.688308	0.129362	0.558946	101	122	47	12	0.465347	0.0983607	1.62077e-09	7.79289e-10	6.81755e-10	2.28872e-17	V_pos_P_HSC_Cd48neg	V_neg_Multi_HSC_Cd48pos
Bin1	0.942356	1.97133	-1.02898	101	122	54	106	0.534653	0.868852	7.94282e-08	4.0346e-08	2.38509e-11	4.08829e-17	V_pos_P_HSC_Cd48neg	V_neg_Multi_HSC_Cd48pos
F2r	2.21141	3.32695	-1.11554	101	122	91	122	0.90099	1	0.00123291	0.000281325	3.71197e-15	4.42805e-17	V_pos_P_HSC_Cd48neg	V_neg_Multi_HSC_Cd48pos
2610307P16Rik	0.22951	0.979304	-0.749794	101	122	18	69	0.178218	0.565574	8.15992e-09	2.2046e-09	5.44563e-10	5.07394e-17	V_pos_P_HSC_Cd48neg	V_neg_Multi_HSC_Cd48pos
Aldh1a1	3.55238	2.2713	1.28108	101	122	101	100	1	0.819672	1.95818e-05	9.02216e-07	1.61123e-12	6.11597e-17	V_pos_P_HSC_Cd48neg	V_neg_Multi_HSC_Cd48pos
Plscr4	1.10989	0.430978	0.678909	101	122	75	41	0.742574	0.336066	3.34338e-09	1.87878e-09	8.94687e-10	7.04763e-17	V_pos_P_HSC_Cd48neg	V_neg_Multi_HSC_Cd48pos
Prkag2	1.23201	0.462583	0.769431	101	122	74	41	0.732673	0.336066	8.18472e-09	4.51337e-09	3.88345e-10	7.34143e-17	V_pos_P_HSC_Cd48neg	V_neg_Multi_HSC_Cd48pos
Bex1	1.11097	0.338203	0.772763	101	122	64	29	0.633663	0.237705	5.44509e-09	2.74933e-09	7.66205e-10	8.78461e-17	V_pos_P_HSC_Cd48neg	V_neg_Multi_HSC_Cd48pos
Phf11d	0.767451	0.205951	0.5615	101	122	57	22	0.564356	0.180328	5.61566e-09	2.30227e-09	1.44516e-09	1.37226e-16	V_pos_P_HSC_Cd48neg	V_neg_Multi_HSC_Cd48pos
Rasl11a	0.675022	0.1361	0.538922	101	122	50	16	0.49505	0.131148	7.53413e-09	3.89314e-09	9.32111e-10	1.49354e-16	V_pos_P_HSC_Cd48neg	V_neg_Multi_HSC_Cd48pos
Tmod1	0.66284	0.143502	0.519338	101	122	49	15	0.485149	0.122951	6.50885e-09	2.81447e-09	2.59572e-09	2.95568e-16	V_pos_P_HSC_Cd48neg	V_neg_Multi_HSC_Cd48pos
Arhgap23	1.44006	0.71079	0.729272	101	122	87	60	0.861386	0.491803	1.56543e-08	3.67964e-09	2.02674e-09	3.01569e-16	V_pos_P_HSC_Cd48neg	V_neg_Multi_HSC_Cd48pos
Il10rb	0.170395	0.762435	-0.59204	101	122	17	66	0.168317	0.540984	2.25001e-08	7.2711e-09	1.20348e-09	3.52451e-16	V_pos_P_HSC_Cd48neg	V_neg_Multi_HSC_Cd48pos
St3gal2	1.50248	0.70917	0.793308	101	122	86	58	0.851485	0.47541	1.16883e-08	4.25981e-09	2.47757e-09	4.23109e-16	V_pos_P_HSC_Cd48neg	V_neg_Multi_HSC_Cd48pos
Fhl1	1.88021	0.970139	0.910072	101	122	92	76	0.910891	0.622951	1.51373e-06	3.82054e-07	3.56732e-11	5.42905e-16	V_pos_P_HSC_Cd48neg	V_neg_Multi_HSC_Cd48pos
Sec14l1	1.52309	0.688814	0.83428	101	122	85	60	0.841584	0.491803	1.09037e-07	5.13332e-08	2.82088e-10	5.75943e-16	V_pos_P_HSC_Cd48neg	V_neg_Multi_HSC_Cd48pos
Dgkh	1.23079	0.554408	0.676382	101	122	78	45	0.772277	0.368852	3.75698e-09	1.59583e-09	1.06087e-08	6.70714e-16	V_pos_P_HSC_Cd48neg	V_neg_Multi_HSC_Cd48pos
Uba7	3.04138	1.8927	1.14868	101	122	101	105	1	0.860656	0.000262487	3.6655e-05	4.6983e-13	6.81982e-16	V_pos_P_HSC_Cd48neg	V_neg_Multi_HSC_Cd48pos
Rbp1	1.48744	0.606176	0.881261	101	122	81	56	0.80198	0.459016	3.40725e-07	1.29101e-07	2.13243e-10	1.07728e-15	V_pos_P_HSC_Cd48neg	V_neg_Multi_HSC_Cd48pos
Ctse	1.24006	0.509789	0.730268	101	122	76	44	0.752475	0.360656	1.14856e-08	4.61662e-09	7.03898e-09	1.26623e-15	V_pos_P_HSC_Cd48neg	V_neg_Multi_HSC_Cd48pos
Slc22a3	1.60228	2.88282	-1.28055	101	122	80	117	0.792079	0.959016	0.000255198	0.000116169	2.80133e-13	1.26799e-15	V_pos_P_HSC_Cd48neg	V_neg_Multi_HSC_Cd48pos
Zfp827	0.737072	0.215843	0.521229	101	122	54	20	0.534653	0.163934	1.1332e-08	5.85146e-09	6.40306e-09	1.45459e-15	V_pos_P_HSC_Cd48neg	V_neg_Multi_HSC_Cd48pos
Prcp	2.56845	1.7157	0.852754	101	122	101	105	1	0.860656	0.000262487	3.6655e-05	1.13721e-12	1.61386e-15	V_pos_P_HSC_Cd48neg	V_neg_Multi_HSC_Cd48pos
Npr1	0.72771	0.184831	0.54288	101	122	50	17	0.49505	0.139344	1.90155e-08	1.17638e-08	4.0354e-09	1.83175e-15	V_pos_P_HSC_Cd48neg	V_neg_Multi_HSC_Cd48pos
Rps15a-ps7	0.938132	1.75476	-0.816629	101	122	52	108	0.514851	0.885246	2.43094e-09	8.86632e-10	6.73908e-08	2.29182e-15	V_pos_P_HSC_Cd48neg	V_neg_Multi_HSC_Cd48pos
Nck2	1.20208	0.575074	0.627005	101	122	79	47	0.782178	0.385246	6.02785e-09	1.86628e-09	3.45751e-08	2.47005e-15	V_pos_P_HSC_Cd48neg	V_neg_Multi_HSC_Cd48pos
Lgals3bp	2.47056	1.54329	0.92727	101	122	100	96	0.990099	0.786885	9.67131e-06	6.26789e-07	1.1362e-10	2.71908e-15	V_pos_P_HSC_Cd48neg	V_neg_Multi_HSC_Cd48pos
Dock1	1.95994	1.11372	0.846221	101	122	94	77	0.930693	0.631148	3.27953e-07	6.66078e-08	1.37664e-09	3.47781e-15	V_pos_P_HSC_Cd48neg	V_neg_Multi_HSC_Cd48pos
Dynlt1b	0.842185	1.67381	-0.831627	101	122	54	106	0.534653	0.868852	7.94282e-08	4.0346e-08	2.81368e-09	4.28139e-15	V_pos_P_HSC_Cd48neg	V_neg_Multi_HSC_Cd48pos
Mllt3	1.88004	0.92454	0.955495	101	122	89	73	0.881188	0.598361	4.98761e-06	2.03373e-06	7.78854e-11	5.92113e-15	V_pos_P_HSC_Cd48neg	V_neg_Multi_HSC_Cd48pos
Cdk6	3.64606	4.78908	-1.14302	101	122	101	122	1	1	#NUM!	1	1.85788e-16	6.91538e-15	V_pos_P_HSC_Cd48neg	V_neg_Multi_HSC_Cd48pos
Bmp2k	1.08582	2.01539	-0.92957	101	122	74	113	0.732673	0.92623	0.000193276	0.000102732	2.0794e-12	7.92159e-15	V_pos_P_HSC_Cd48neg	V_neg_Multi_HSC_Cd48pos
Ramp1	1.47969	0.75387	0.725822	101	122	83	54	0.821782	0.442623	1.5844e-08	4.61824e-09	4.87134e-08	8.33077e-15	V_pos_P_HSC_Cd48neg	V_neg_Multi_HSC_Cd48pos
Arap2	0.124563	0.71657	-0.592007	101	122	13	57	0.128713	0.467213	1.31294e-07	4.66441e-08	6.17691e-09	1.05978e-14	V_pos_P_HSC_Cd48neg	V_neg_Multi_HSC_Cd48pos
Sorbs1	0.79555	0.20887	0.586681	101	122	54	22	0.534653	0.180328	6.13039e-08	4.15204e-08	9.32067e-09	1.41208e-14	V_pos_P_HSC_Cd48neg	V_neg_Multi_HSC_Cd48pos
Syk	2.09607	3.04046	-0.944391	101	122	94	120	0.930693	0.983607	0.0975527	0.0824573	5.00997e-15	1.50466e-14	V_pos_P_HSC_Cd48neg	V_neg_Multi_HSC_Cd48pos
Rps15a-ps4	1.8193	2.98139	-1.16209	101	122	95	122	0.940594	1	0.0207014	0.00794058	5.39222e-14	1.55799e-14	V_pos_P_HSC_Cd48neg	V_neg_Multi_HSC_Cd48pos
Spint2	1.73825	0.954557	0.783694	101	122	91	76	0.90099	0.622951	4.01095e-06	1.15746e-06	6.92772e-10	2.8674e-14	V_pos_P_HSC_Cd48neg	V_neg_Multi_HSC_Cd48pos
Tpd52	1.4279	0.710954	0.716941	101	122	84	60	0.831683	0.491803	2.72302e-07	1.29874e-07	6.85586e-09	3.1747e-14	V_pos_P_HSC_Cd48neg	V_neg_Multi_HSC_Cd48pos
Steap3	0.347708	1.04998	-0.702275	101	122	33	80	0.326733	0.655738	1.96333e-06	1.12608e-06	8.46942e-10	3.39394e-14	V_pos_P_HSC_Cd48neg	V_neg_Multi_HSC_Cd48pos
Scarf1	1.47729	0.817106	0.660186	101	122	90	68	0.891089	0.557377	1.09285e-07	2.53536e-08	5.32758e-08	4.75973e-14	V_pos_P_HSC_Cd48neg	V_neg_Multi_HSC_Cd48pos
Runx3	1.87836	2.75686	-0.878498	101	122	93	122	0.920792	1	0.00504379	0.00151283	1.04922e-12	5.56768e-14	V_pos_P_HSC_Cd48neg	V_neg_Multi_HSC_Cd48pos
St3gal6	0.926175	0.312552	0.613623	101	122	61	30	0.60396	0.245902	1.30137e-07	7.13615e-08	2.50513e-08	6.24941e-14	V_pos_P_HSC_Cd48neg	V_neg_Multi_HSC_Cd48pos
Agpat3	1.32621	0.605634	0.720577	101	122	77	51	0.762376	0.418033	4.64904e-07	2.04719e-07	8.74624e-09	6.25899e-14	V_pos_P_HSC_Cd48neg	V_neg_Multi_HSC_Cd48pos
Olfr77	0.370597	1.08705	-0.716449	101	122	32	80	0.316832	0.655738	9.39153e-07	5.40896e-07	3.58126e-09	6.7561e-14	V_pos_P_HSC_Cd48neg	V_neg_Multi_HSC_Cd48pos
Hip1	0.984191	0.405192	0.578999	101	122	69	37	0.683168	0.303279	3.39108e-08	2.27798e-08	1.46561e-07	1.14626e-13	V_pos_P_HSC_Cd48neg	V_neg_Multi_HSC_Cd48pos
Rps4l	0.763432	0.157421	0.60601	101	122	40	11	0.39604	0.0901639	1.49254e-07	6.00156e-08	6.2704e-08	1.28753e-13	V_pos_P_HSC_Cd48neg	V_neg_Multi_HSC_Cd48pos
Samd12	1.22179	0.610229	0.611561	101	122	77	46	0.762376	0.377049	1.86527e-08	8.85004e-09	4.60805e-07	1.392e-13	V_pos_P_HSC_Cd48neg	V_neg_Multi_HSC_Cd48pos
Cltb	1.90414	1.02973	0.874411	101	122	90	78	0.891089	0.639344	2.84874e-05	1.06468e-05	4.53365e-10	1.63943e-13	V_pos_P_HSC_Cd48neg	V_neg_Multi_HSC_Cd48pos
Ociad2	0.881702	0.368935	0.512766	101	122	65	33	0.643564	0.270492	4.98107e-08	2.29771e-08	2.55402e-07	1.98171e-13	V_pos_P_HSC_Cd48neg	V_neg_Multi_HSC_Cd48pos
Mmrn1	1.12282	1.74182	-0.619002	101	122	44	105	0.435644	0.860656	5.14849e-11	1.64174e-11	0.000398395	2.20162e-13	V_pos_P_HSC_Cd48neg	V_neg_Multi_HSC_Cd48pos
Sorbs3	0.914211	0.388219	0.525992	101	122	69	40	0.683168	0.327869	2.61961e-07	1.31362e-07	6.59153e-08	2.89031e-13	V_pos_P_HSC_Cd48neg	V_neg_Multi_HSC_Cd48pos
P3h2	0.948254	0.350117	0.598137	101	122	63	33	0.623762	0.270492	2.37045e-07	1.78735e-07	5.14178e-08	3.06222e-13	V_pos_P_HSC_Cd48neg	V_neg_Multi_HSC_Cd48pos
F630028O10Rik	0.189728	0.758247	-0.568518	101	122	17	61	0.168317	0.5	4.93323e-07	2.60342e-07	3.57414e-08	3.09932e-13	V_pos_P_HSC_Cd48neg	V_neg_Multi_HSC_Cd48pos
mt-Ta	0.301733	0.966828	-0.665095	101	122	21	67	0.207921	0.54918	4.36275e-07	2.56392e-07	4.02525e-08	3.42685e-13	V_pos_P_HSC_Cd48neg	V_neg_Multi_HSC_Cd48pos
Grn	2.41366	1.55572	0.857938	101	122	97	100	0.960396	0.819672	0.00228965	0.00128354	8.19238e-12	3.48957e-13	V_pos_P_HSC_Cd48neg	V_neg_Multi_HSC_Cd48pos
Shank3	2.58242	1.70681	0.875608	101	122	100	98	0.990099	0.803279	2.80876e-05	2.48741e-06	4.34358e-09	3.58257e-13	V_pos_P_HSC_Cd48neg	V_neg_Multi_HSC_Cd48pos
Vwf	4.71757	3.77048	0.947096	101	122	101	116	1	0.95082	0.0652378	0.0332667	3.38565e-13	3.72997e-13	V_pos_P_HSC_Cd48neg	V_neg_Multi_HSC_Cd48pos
Adgrg3	1.69904	2.71006	-1.01102	101	122	89	119	0.881188	0.97541	0.0114829	0.00645115	1.7926e-12	3.82673e-13	V_pos_P_HSC_Cd48neg	V_neg_Multi_HSC_Cd48pos
Mt1	2.90452	1.5413	1.36322	101	122	93	90	0.920792	0.737705	0.000746354	0.000384316	3.21836e-11	4.08458e-13	V_pos_P_HSC_Cd48neg	V_neg_Multi_HSC_Cd48pos
Eng	2.21926	1.41943	0.799825	101	122	98	95	0.970297	0.778689	6.97822e-05	1.73291e-05	7.84226e-10	4.4751e-13	V_pos_P_HSC_Cd48neg	V_neg_Multi_HSC_Cd48pos
Tjp2	1.0232	0.417943	0.605253	101	122	70	43	0.693069	0.352459	8.23513e-07	5.16475e-07	4.49629e-08	7.52253e-13	V_pos_P_HSC_Cd48neg	V_neg_Multi_HSC_Cd48pos
Selenow	4.25897	3.63105	0.627925	101	122	101	122	1	1	#NUM!	1	2.84053e-14	9.14429e-13	V_pos_P_HSC_Cd48neg	V_neg_Multi_HSC_Cd48pos
H2-T10	1.06001	0.507748	0.552257	101	122	77	50	0.762376	0.409836	2.51349e-07	1.03861e-07	2.81965e-07	9.41863e-13	V_pos_P_HSC_Cd48neg	V_neg_Multi_HSC_Cd48pos
Tfpi	1.43279	0.65354	0.779252	101	122	72	44	0.712871	0.360656	3.29122e-07	2.35698e-07	1.24301e-07	9.42247e-13	V_pos_P_HSC_Cd48neg	V_neg_Multi_HSC_Cd48pos
Pde5a	0.768362	1.64755	-0.879188	101	122	60	101	0.594059	0.827869	0.000192162	0.00015184	2.22904e-10	1.08364e-12	V_pos_P_HSC_Cd48neg	V_neg_Multi_HSC_Cd48pos
mt-Nd3	3.75202	4.50335	-0.751329	101	122	101	122	1	1	#NUM!	1	4.31351e-14	1.37059e-12	V_pos_P_HSC_Cd48neg	V_neg_Multi_HSC_Cd48pos
Prxl2a	1.43295	0.800358	0.632587	101	122	86	63	0.851485	0.516393	2.64609e-07	8.78519e-08	5.97525e-07	1.65765e-12	V_pos_P_HSC_Cd48neg	V_neg_Multi_HSC_Cd48pos
Ptpre	1.20006	2.21213	-1.01207	101	122	75	112	0.742574	0.918033	0.000773761	0.000460874	1.22114e-10	1.77326e-12	V_pos_P_HSC_Cd48neg	V_neg_Multi_HSC_Cd48pos
Rsu1	3.03281	3.76796	-0.735151	101	122	99	121	0.980198	0.991803	0.868984	0.591175	1.58047e-13	2.89657e-12	V_pos_P_HSC_Cd48neg	V_neg_Multi_HSC_Cd48pos
Oxr1	2.17143	1.37872	0.79271	101	122	96	91	0.950495	0.745902	7.79447e-05	3.45986e-05	2.73609e-09	2.93352e-12	V_pos_P_HSC_Cd48neg	V_neg_Multi_HSC_Cd48pos
mt-Tn	0.827777	1.59957	-0.771796	101	122	63	104	0.623762	0.852459	0.000166534	0.00010103	1.11463e-09	3.47009e-12	V_pos_P_HSC_Cd48neg	V_neg_Multi_HSC_Cd48pos
Exoc3l	0.779221	0.267719	0.511502	101	122	55	27	0.544554	0.221311	1.27462e-06	8.18641e-07	2.00006e-07	4.98411e-12	V_pos_P_HSC_Cd48neg	V_neg_Multi_HSC_Cd48pos
Etfb	3.06959	4.08575	-1.01615	101	122	100	122	0.990099	1	0.924471	0.452915	3.65927e-13	5.04301e-12	V_pos_P_HSC_Cd48neg	V_neg_Multi_HSC_Cd48pos
Gm12216	0.875893	0.374872	0.501021	101	122	61	31	0.60396	0.254098	2.6593e-07	1.58632e-07	1.46251e-06	6.98135e-12	V_pos_P_HSC_Cd48neg	V_neg_Multi_HSC_Cd48pos
Gnb4	0.69074	1.62272	-0.931979	101	122	52	94	0.514851	0.770492	0.000115625	7.38759e-05	3.16366e-09	7.03134e-12	V_pos_P_HSC_Cd48neg	V_neg_Multi_HSC_Cd48pos
Casp4	1.38812	0.708802	0.679318	101	122	82	61	0.811881	0.5	2.68777e-06	1.43818e-06	1.63166e-07	7.05875e-12	V_pos_P_HSC_Cd48neg	V_neg_Multi_HSC_Cd48pos
Ifih1	1.13513	0.556999	0.578133	101	122	75	50	0.742574	0.409836	1.24777e-06	8.40658e-07	3.37095e-07	8.47084e-12	V_pos_P_HSC_Cd48neg	V_neg_Multi_HSC_Cd48pos
Tie1	1.88178	1.26491	0.616877	101	122	99	93	0.980198	0.762295	7.20635e-06	8.99892e-07	3.67474e-07	9.83383e-12	V_pos_P_HSC_Cd48neg	V_neg_Multi_HSC_Cd48pos
Dstn	1.87111	1.19371	0.677398	101	122	96	89	0.950495	0.729508	2.78834e-05	9.52056e-06	3.80868e-08	1.07497e-11	V_pos_P_HSC_Cd48neg	V_neg_Multi_HSC_Cd48pos
Ahcyl2	1.11214	0.536802	0.575342	101	122	66	38	0.653465	0.311475	7.01269e-07	4.78428e-07	7.74738e-07	1.09801e-11	V_pos_P_HSC_Cd48neg	V_neg_Multi_HSC_Cd48pos
Cd47	3.99839	4.61878	-0.620387	101	122	101	122	1	1	#NUM!	1	3.83257e-13	1.13406e-11	V_pos_P_HSC_Cd48neg	V_neg_Multi_HSC_Cd48pos
Dock10	0.876693	1.92959	-1.0529	101	122	62	99	0.613861	0.811475	0.0017566	0.00151141	2.77339e-10	1.23658e-11	V_pos_P_HSC_Cd48neg	V_neg_Multi_HSC_Cd48pos
Ak1	0.821687	0.302951	0.518736	101	122	58	31	0.574257	0.254098	2.33114e-06	1.35719e-06	3.93687e-07	1.56326e-11	V_pos_P_HSC_Cd48neg	V_neg_Multi_HSC_Cd48pos
Stx11	0.562743	1.31827	-0.755526	101	122	43	87	0.425743	0.713115	2.7174e-05	2.07676e-05	2.74934e-08	1.66675e-11	V_pos_P_HSC_Cd48neg	V_neg_Multi_HSC_Cd48pos
Rapsn	0.261691	0.89781	-0.636118	101	122	26	67	0.257426	0.54918	2.02596e-05	1.17578e-05	5.0773e-08	1.74001e-11	V_pos_P_HSC_Cd48neg	V_neg_Multi_HSC_Cd48pos
Cox17	1.02849	2.24313	-1.21464	101	122	56	98	0.554455	0.803279	0.000115367	7.86392e-05	8.17696e-09	1.86945e-11	V_pos_P_HSC_Cd48neg	V_neg_Multi_HSC_Cd48pos
4930519L02Rik	0.854271	1.69587	-0.841603	101	122	51	97	0.50495	0.795082	9.7576e-06	8.1146e-06	9.44347e-08	2.21439e-11	V_pos_P_HSC_Cd48neg	V_neg_Multi_HSC_Cd48pos
Ssx2ip	1.21588	0.616017	0.599864	101	122	75	52	0.742574	0.42623	3.96313e-06	1.93508e-06	5.65827e-07	3.12494e-11	V_pos_P_HSC_Cd48neg	V_neg_Multi_HSC_Cd48pos
Ndrg1	1.78164	2.67787	-0.896239	101	122	87	118	0.861386	0.967213	0.00826786	0.00547876	2.04289e-10	3.19192e-11	V_pos_P_HSC_Cd48neg	V_neg_Multi_HSC_Cd48pos
Smim5	0.913549	1.73544	-0.821894	101	122	65	103	0.643564	0.844262	0.000949962	0.000606191	2.062e-09	3.55088e-11	V_pos_P_HSC_Cd48neg	V_neg_Multi_HSC_Cd48pos
Ptger3	2.2085	1.49393	0.714574	101	122	97	98	0.960396	0.803279	0.000894734	0.000401293	3.17438e-09	3.61635e-11	V_pos_P_HSC_Cd48neg	V_neg_Multi_HSC_Cd48pos
Klf7	0.561056	1.32462	-0.763567	101	122	41	85	0.405941	0.696721	2.39652e-05	1.42395e-05	8.95421e-08	3.61958e-11	V_pos_P_HSC_Cd48neg	V_neg_Multi_HSC_Cd48pos
Tnfaip8	1.41921	2.37175	-0.952544	101	122	79	113	0.782178	0.92623	0.00372327	0.00305412	4.38447e-10	3.7948e-11	V_pos_P_HSC_Cd48neg	V_neg_Multi_HSC_Cd48pos
Acap1	2.65388	1.80501	0.848877	101	122	100	103	0.990099	0.844262	0.000372856	7.38054e-05	1.98834e-08	4.14532e-11	V_pos_P_HSC_Cd48neg	V_neg_Multi_HSC_Cd48pos
Pitpnm1	1.1363	0.620042	0.516261	101	122	79	54	0.782178	0.442623	5.51254e-07	2.94854e-07	5.40421e-06	4.48798e-11	V_pos_P_HSC_Cd48neg	V_neg_Multi_HSC_Cd48pos
Aldh7a1	1.52207	0.861003	0.661066	101	122	86	69	0.851485	0.565574	7.81091e-06	4.41671e-06	4.01502e-07	4.97561e-11	V_pos_P_HSC_Cd48neg	V_neg_Multi_HSC_Cd48pos
F2rl2	1.75221	2.76426	-1.01205	101	122	77	115	0.762376	0.942623	0.000234694	0.000147958	1.34592e-08	5.56442e-11	V_pos_P_HSC_Cd48neg	V_neg_Multi_HSC_Cd48pos
Gkap1	1.00875	0.50461	0.504142	101	122	70	42	0.693069	0.344262	4.391e-07	2.54505e-07	7.88365e-06	5.60489e-11	V_pos_P_HSC_Cd48neg	V_neg_Multi_HSC_Cd48pos
Slain2	0.977436	1.74968	-0.772246	101	122	67	104	0.663366	0.852459	0.00155091	0.00132997	1.89249e-09	6.974e-11	V_pos_P_HSC_Cd48neg	V_neg_Multi_HSC_Cd48pos
Emid1	0.194161	0.749469	-0.555308	101	122	18	57	0.178218	0.467213	1.05979e-05	4.75828e-06	5.32483e-07	7.01869e-11	V_pos_P_HSC_Cd48neg	V_neg_Multi_HSC_Cd48pos
Crip1	3.31611	3.97612	-0.660018	101	122	101	122	1	1	#NUM!	1	2.58488e-12	7.15531e-11	V_pos_P_HSC_Cd48neg	V_neg_Multi_HSC_Cd48pos
Ubl7	2.73699	1.99517	0.741813	101	122	101	114	1	0.934426	0.0238664	0.00872075	3.13564e-10	7.55412e-11	V_pos_P_HSC_Cd48neg	V_neg_Multi_HSC_Cd48pos
Tmem181b-ps	0.838224	1.47763	-0.639408	101	122	49	98	0.485149	0.803279	1.2515e-06	1.01193e-06	2.81376e-06	7.85425e-11	V_pos_P_HSC_Cd48neg	V_neg_Multi_HSC_Cd48pos
Ube2e2	1.52096	0.865195	0.655767	101	122	80	58	0.792079	0.47541	2.49855e-06	1.1197e-06	2.77931e-06	8.55665e-11	V_pos_P_HSC_Cd48neg	V_neg_Multi_HSC_Cd48pos
Gm13212	0.999559	0.461092	0.538467	101	122	67	43	0.663366	0.352459	7.18671e-06	4.36828e-06	7.39393e-07	8.86877e-11	V_pos_P_HSC_Cd48neg	V_neg_Multi_HSC_Cd48pos
Usp50	0.397709	1.06442	-0.666713	101	122	34	77	0.336634	0.631148	2.1957e-05	1.51229e-05	2.20864e-07	9.16026e-11	V_pos_P_HSC_Cd48neg	V_neg_Multi_HSC_Cd48pos
Adcy9	2.12603	1.4407	0.685326	101	122	99	96	0.980198	0.786885	3.56998e-05	7.46401e-06	4.82394e-07	9.8476e-11	V_pos_P_HSC_Cd48neg	V_neg_Multi_HSC_Cd48pos
Prdx4	2.91932	2.03901	0.880307	101	122	98	110	0.970297	0.901639	0.0768949	0.0583606	6.83606e-11	1.08705e-10	V_pos_P_HSC_Cd48neg	V_neg_Multi_HSC_Cd48pos
Cacnb2	2.36068	1.57208	0.788603	101	122	96	92	0.950495	0.754098	0.000128926	3.70373e-05	1.51242e-07	1.50728e-10	V_pos_P_HSC_Cd48neg	V_neg_Multi_HSC_Cd48pos
Abcc4	1.90269	1.31244	0.590245	101	122	98	93	0.970297	0.762295	2.45997e-05	4.63015e-06	1.8098e-06	2.22104e-10	V_pos_P_HSC_Cd48neg	V_neg_Multi_HSC_Cd48pos
Nfkbia	2.36161	1.58164	0.779978	101	122	98	94	0.970297	0.770492	4.1557e-05	8.98027e-06	1.06963e-06	2.53285e-10	V_pos_P_HSC_Cd48neg	V_neg_Multi_HSC_Cd48pos
Cd44	0.845721	1.63153	-0.785805	101	122	61	98	0.60396	0.803279	0.00176835	0.00167268	6.23306e-09	2.74064e-10	V_pos_P_HSC_Cd48neg	V_neg_Multi_HSC_Cd48pos
Uba52	1.85514	4.60345	-2.74831	101	122	48	90	0.475248	0.737705	0.000105097	9.44106e-05	1.12413e-07	2.78792e-10	V_pos_P_HSC_Cd48neg	V_neg_Multi_HSC_Cd48pos
Ptgs1	2.55703	1.81629	0.740748	101	122	99	109	0.980198	0.893443	0.0211065	0.0134499	7.90861e-10	2.79399e-10	V_pos_P_HSC_Cd48neg	V_neg_Multi_HSC_Cd48pos
Pvt1	1.49884	0.574687	0.924153	101	122	61	38	0.60396	0.311475	2.22996e-05	1.40749e-05	7.85272e-07	2.89892e-10	V_pos_P_HSC_Cd48neg	V_neg_Multi_HSC_Cd48pos
Cd37	0.88845	1.61085	-0.722399	101	122	63	102	0.623762	0.836066	0.000572945	0.000397173	3.32863e-08	3.44382e-10	V_pos_P_HSC_Cd48neg	V_neg_Multi_HSC_Cd48pos
Tbxa2r	1.94685	1.1826	0.764246	101	122	88	81	0.871287	0.663934	0.000579581	0.000298481	4.59163e-08	3.56516e-10	V_pos_P_HSC_Cd48neg	V_neg_Multi_HSC_Cd48pos
Endod1	0.541391	1.1821	-0.640713	101	122	43	84	0.425743	0.688525	0.000139422	0.000130426	1.30191e-07	4.38074e-10	V_pos_P_HSC_Cd48neg	V_neg_Multi_HSC_Cd48pos
Actn1	1.41262	0.873546	0.539078	101	122	85	64	0.841584	0.52459	1.16585e-06	4.46032e-07	4.0038e-05	4.59823e-10	V_pos_P_HSC_Cd48neg	V_neg_Multi_HSC_Cd48pos
Zeb2	3.5625	4.37127	-0.808765	101	122	101	122	1	1	#NUM!	1	2.07771e-11	5.31835e-10	V_pos_P_HSC_Cd48neg	V_neg_Multi_HSC_Cd48pos
Spcs3	2.24262	2.85425	-0.611633	101	122	98	122	0.970297	1	0.182635	0.0913916	2.30152e-10	5.38152e-10	V_pos_P_HSC_Cd48neg	V_neg_Multi_HSC_Cd48pos
Aff1	2.22845	1.3945	0.833945	101	122	94	91	0.930693	0.745902	0.000511806	0.000269552	8.54278e-08	5.87063e-10	V_pos_P_HSC_Cd48neg	V_neg_Multi_HSC_Cd48pos
Plscr1	1.95857	1.28961	0.668963	101	122	94	89	0.930693	0.729508	0.000197182	8.58272e-05	2.84046e-07	6.20132e-10	V_pos_P_HSC_Cd48neg	V_neg_Multi_HSC_Cd48pos
Parm1	0.245164	0.759467	-0.514303	101	122	20	59	0.19802	0.483607	1.7245e-05	1.08363e-05	2.44719e-06	6.72325e-10	V_pos_P_HSC_Cd48neg	V_neg_Multi_HSC_Cd48pos
Hlf	1.19537	0.64731	0.548063	101	122	72	50	0.712871	0.409836	1.13271e-05	7.27906e-06	3.91082e-06	7.19713e-10	V_pos_P_HSC_Cd48neg	V_neg_Multi_HSC_Cd48pos
Nupr1	2.24612	1.38716	0.858964	101	122	94	91	0.930693	0.745902	0.000511806	0.000269552	1.12608e-07	7.6546e-10	V_pos_P_HSC_Cd48neg	V_neg_Multi_HSC_Cd48pos
Rbpms	1.61335	1.03794	0.575411	101	122	87	68	0.861386	0.557377	1.91197e-06	9.68734e-07	3.49474e-05	8.50056e-10	V_pos_P_HSC_Cd48neg	V_neg_Multi_HSC_Cd48pos
Jpt1	3.2713	4.13674	-0.865443	101	122	98	122	0.970297	1	0.182635	0.0913916	4.32727e-10	9.86852e-10	V_pos_P_HSC_Cd48neg	V_neg_Multi_HSC_Cd48pos
Nphs1	0.834198	1.70243	-0.868228	101	122	48	90	0.475248	0.737705	0.000105097	9.44106e-05	4.64389e-07	1.08952e-09	V_pos_P_HSC_Cd48neg	V_neg_Multi_HSC_Cd48pos
Cotl1	2.31053	3.04055	-0.73002	101	122	98	120	0.970297	0.983607	0.830607	0.660585	7.17264e-11	1.17377e-09	V_pos_P_HSC_Cd48neg	V_neg_Multi_HSC_Cd48pos
Fkbp1a	1.47714	0.896571	0.580572	101	122	84	69	0.831683	0.565574	3.83003e-05	2.21014e-05	2.17892e-06	1.19221e-09	V_pos_P_HSC_Cd48neg	V_neg_Multi_HSC_Cd48pos
1810009A15Rik	0.547399	1.25134	-0.703941	101	122	35	77	0.346535	0.631148	4.18895e-05	2.83971e-05	2.06778e-06	1.44204e-09	V_pos_P_HSC_Cd48neg	V_neg_Multi_HSC_Cd48pos
Serpine2	2.32808	3.59462	-1.26654	101	122	80	111	0.792079	0.909836	0.021169	0.0202018	3.30237e-09	1.62986e-09	V_pos_P_HSC_Cd48neg	V_neg_Multi_HSC_Cd48pos
Clca3a1	1.89869	1.17636	0.722322	101	122	88	75	0.871287	0.614754	3.34941e-05	1.70308e-05	5.04162e-06	2.07601e-09	V_pos_P_HSC_Cd48neg	V_neg_Multi_HSC_Cd48pos
Kalrn	2.70214	1.80871	0.893426	101	122	96	96	0.950495	0.786885	0.00089714	0.000376439	2.72623e-07	2.46302e-09	V_pos_P_HSC_Cd48neg	V_neg_Multi_HSC_Cd48pos
Mgat5	3.1305	3.84036	-0.709859	101	122	100	122	0.990099	1	0.924471	0.452915	2.74337e-10	2.95827e-09	V_pos_P_HSC_Cd48neg	V_neg_Multi_HSC_Cd48pos
Itpr1	2.91598	2.20261	0.71337	101	122	101	113	1	0.92623	0.0144998	0.00447626	3.22408e-08	3.41443e-09	V_pos_P_HSC_Cd48neg	V_neg_Multi_HSC_Cd48pos
C530008M17Rik	1.83015	1.03239	0.797754	101	122	81	68	0.80198	0.557377	0.00020036	0.000112733	1.31148e-06	3.49435e-09	V_pos_P_HSC_Cd48neg	V_neg_Multi_HSC_Cd48pos
Ripor1	1.48503	2.29094	-0.805915	101	122	84	113	0.831683	0.92623	0.0476721	0.035869	5.13018e-09	4.30888e-09	V_pos_P_HSC_Cd48neg	V_neg_Multi_HSC_Cd48pos
Ehbp1l1	1.79908	1.25226	0.546821	101	122	97	90	0.960396	0.737705	1.58691e-05	2.87419e-06	6.43797e-05	4.33186e-09	V_pos_P_HSC_Cd48neg	V_neg_Multi_HSC_Cd48pos
Fkbp11	1.44781	0.781479	0.666333	101	122	77	62	0.762376	0.508197	0.000169586	0.000100472	1.84615e-06	4.34187e-09	V_pos_P_HSC_Cd48neg	V_neg_Multi_HSC_Cd48pos
Cd9	4.29724	4.98818	-0.690939	101	122	101	122	1	1	#NUM!	1	1.95602e-10	4.56827e-09	V_pos_P_HSC_Cd48neg	V_neg_Multi_HSC_Cd48pos
E2f8	0.958611	1.63345	-0.674834	101	122	61	101	0.60396	0.827869	0.000339901	0.000262075	7.96816e-07	4.86345e-09	V_pos_P_HSC_Cd48neg	V_neg_Multi_HSC_Cd48pos
Reep2	1.41278	0.858937	0.553844	101	122	83	69	0.821782	0.565574	8.01866e-05	4.676e-05	5.31925e-06	5.74927e-09	V_pos_P_HSC_Cd48neg	V_neg_Multi_HSC_Cd48pos
Nrm	1.56894	0.884764	0.684181	101	122	78	61	0.772277	0.5	5.38824e-05	3.00206e-05	9.90807e-06	6.82216e-09	V_pos_P_HSC_Cd48neg	V_neg_Multi_HSC_Cd48pos
Cd55	1.4614	0.898841	0.562557	101	122	87	76	0.861386	0.622951	0.000120574	6.81491e-05	4.49092e-06	7.01082e-09	V_pos_P_HSC_Cd48neg	V_neg_Multi_HSC_Cd48pos
Lhfpl2	0.556013	1.14145	-0.585437	101	122	48	86	0.475248	0.704918	0.000811521	0.000590543	5.42167e-07	7.31984e-09	V_pos_P_HSC_Cd48neg	V_neg_Multi_HSC_Cd48pos
Mospd3	1.67718	1.13364	0.54354	101	122	90	76	0.891089	0.622951	1.00912e-05	5.29683e-06	6.72787e-05	8.10909e-09	V_pos_P_HSC_Cd48neg	V_neg_Multi_HSC_Cd48pos
Diablo	0.393904	0.917128	-0.523224	101	122	35	74	0.346535	0.606557	0.000189873	0.00015362	2.37312e-06	8.28728e-09	V_pos_P_HSC_Cd48neg	V_neg_Multi_HSC_Cd48pos
Rpl13a	3.74984	5.60908	-1.85924	101	122	100	122	0.990099	1	0.924471	0.452915	1.02029e-09	1.03952e-08	V_pos_P_HSC_Cd48neg	V_neg_Multi_HSC_Cd48pos
Wdfy1	2.00474	1.36306	0.641675	101	122	95	93	0.940594	0.762295	0.00054285	0.000329625	1.41579e-06	1.04935e-08	V_pos_P_HSC_Cd48neg	V_neg_Multi_HSC_Cd48pos
Ccnd1	1.22368	0.68685	0.536832	101	122	74	56	0.732673	0.459016	6.6304e-05	4.07574e-05	1.31716e-05	1.19959e-08	V_pos_P_HSC_Cd48neg	V_neg_Multi_HSC_Cd48pos
Foxd2os	1.51144	0.969518	0.541919	101	122	86	71	0.851485	0.581967	2.21954e-05	9.24412e-06	5.88901e-05	1.21569e-08	V_pos_P_HSC_Cd48neg	V_neg_Multi_HSC_Cd48pos
Gata1	2.35836	3.04793	-0.689576	101	122	96	119	0.950495	0.97541	0.525981	0.472957	1.21545e-09	1.2806e-08	V_pos_P_HSC_Cd48neg	V_neg_Multi_HSC_Cd48pos
Plac8	0.386392	1.29169	-0.9053	101	122	32	68	0.316832	0.557377	0.000540034	0.000418651	1.39188e-06	1.29731e-08	V_pos_P_HSC_Cd48neg	V_neg_Multi_HSC_Cd48pos
Maml2	1.8963	1.236	0.660302	101	122	92	83	0.910891	0.680328	6.16489e-05	3.07709e-05	2.04164e-05	1.39393e-08	V_pos_P_HSC_Cd48neg	V_neg_Multi_HSC_Cd48pos
5033406O09Rik	1.51255	0.990932	0.52162	101	122	89	77	0.881188	0.631148	4.01176e-05	2.3728e-05	2.81956e-05	1.48023e-08	V_pos_P_HSC_Cd48neg	V_neg_Multi_HSC_Cd48pos
Tnik	1.68796	2.36808	-0.680115	101	122	88	121	0.871287	0.991803	0.000635749	0.000334409	2.05085e-06	1.5157e-08	V_pos_P_HSC_Cd48neg	V_neg_Multi_HSC_Cd48pos
Tmem59	3.33685	2.72776	0.609097	101	122	101	117	1	0.959016	0.108845	0.0652205	1.07528e-08	1.54834e-08	V_pos_P_HSC_Cd48neg	V_neg_Multi_HSC_Cd48pos
Plek	3.7291	4.37699	-0.647889	101	122	98	122	0.970297	1	0.182635	0.0913916	8.40724e-09	1.68936e-08	V_pos_P_HSC_Cd48neg	V_neg_Multi_HSC_Cd48pos
Capg	2.01254	1.34174	0.670803	101	122	94	92	0.930693	0.754098	0.000814334	0.000471166	1.80325e-06	1.85952e-08	V_pos_P_HSC_Cd48neg	V_neg_Multi_HSC_Cd48pos
Hist1h2ap	1.88145	3.36109	-1.47964	101	122	66	104	0.653465	0.852459	0.000909583	0.000804122	1.08555e-06	1.90812e-08	V_pos_P_HSC_Cd48neg	V_neg_Multi_HSC_Cd48pos
Sla2	1.13141	0.618481	0.512931	101	122	72	53	0.712871	0.434426	5.46608e-05	4.29073e-05	2.15587e-05	2.01666e-08	V_pos_P_HSC_Cd48neg	V_neg_Multi_HSC_Cd48pos
Cd63	3.36174	2.57063	0.791109	101	122	101	114	1	0.934426	0.0238664	0.00872075	1.52639e-07	2.85356e-08	V_pos_P_HSC_Cd48neg	V_neg_Multi_HSC_Cd48pos
D130009I18Rik	0.510377	1.27347	-0.763095	101	122	52	84	0.514851	0.688525	0.0121158	0.00905577	1.6403e-07	3.16804e-08	V_pos_P_HSC_Cd48neg	V_neg_Multi_HSC_Cd48pos
Dnajc6	0.633421	1.28973	-0.656314	101	122	43	82	0.425743	0.672131	0.000378499	0.00025629	6.0731e-06	3.31231e-08	V_pos_P_HSC_Cd48neg	V_neg_Multi_HSC_Cd48pos
Myl12b	1.22643	2.49922	-1.27279	101	122	64	97	0.633663	0.795082	0.0114703	0.010411	1.60447e-07	3.54297e-08	V_pos_P_HSC_Cd48neg	V_neg_Multi_HSC_Cd48pos
Phpt1	0.489392	1.08919	-0.599802	101	122	30	68	0.29703	0.557377	0.000167418	0.000136257	1.26677e-05	3.65537e-08	V_pos_P_HSC_Cd48neg	V_neg_Multi_HSC_Cd48pos
Bicd1	1.85376	1.25713	0.596627	101	122	93	89	0.920792	0.729508	0.000470499	0.000223122	9.93843e-06	4.6405e-08	V_pos_P_HSC_Cd48neg	V_neg_Multi_HSC_Cd48pos
Tec	1.06607	1.78735	-0.721279	101	122	71	104	0.70297	0.852459	0.0110834	0.00865686	3.04699e-07	5.47418e-08	V_pos_P_HSC_Cd48neg	V_neg_Multi_HSC_Cd48pos
Pdlim7	1.40754	0.881774	0.525763	101	122	84	72	0.831683	0.590164	0.000163705	0.000117913	2.46048e-05	5.99341e-08	V_pos_P_HSC_Cd48neg	V_neg_Multi_HSC_Cd48pos
Cavin2	3.40316	2.83493	0.568234	101	122	101	118	1	0.967213	0.183686	0.12829	2.5423e-08	6.69951e-08	V_pos_P_HSC_Cd48neg	V_neg_Multi_HSC_Cd48pos
Ehd1	0.897937	1.42155	-0.523618	101	122	62	101	0.613861	0.827869	0.000591465	0.000446187	8.61342e-06	7.83127e-08	V_pos_P_HSC_Cd48neg	V_neg_Multi_HSC_Cd48pos
Mrpl17	3.00463	2.36749	0.637139	101	122	101	116	1	0.95082	0.0652378	0.0332667	1.39459e-07	9.36622e-08	V_pos_P_HSC_Cd48neg	V_neg_Multi_HSC_Cd48pos
Aprt	3.10755	2.42996	0.677584	101	122	100	116	0.990099	0.95082	0.197492	0.130779	3.71915e-08	9.79651e-08	V_pos_P_HSC_Cd48neg	V_neg_Multi_HSC_Cd48pos
Frmd4a	0.653734	1.28872	-0.634985	101	122	52	87	0.514851	0.713115	0.00369976	0.00343995	1.49099e-06	1.03032e-07	V_pos_P_HSC_Cd48neg	V_neg_Multi_HSC_Cd48pos
Msrb2	1.5212	0.959794	0.561402	101	122	83	75	0.821782	0.614754	0.00120212	0.00104086	5.12602e-06	1.0697e-07	V_pos_P_HSC_Cd48neg	V_neg_Multi_HSC_Cd48pos
Gm19951	0.586725	1.25384	-0.66711	101	122	55	87	0.544554	0.713115	0.0136837	0.0117213	5.26427e-07	1.22813e-07	V_pos_P_HSC_Cd48neg	V_neg_Multi_HSC_Cd48pos
Tsc22d1	3.90369	3.05071	0.852984	101	122	100	114	0.990099	0.934426	0.0782285	0.0426767	1.49179e-07	1.26516e-07	V_pos_P_HSC_Cd48neg	V_neg_Multi_HSC_Cd48pos
Ckap2l	1.58875	2.55075	-0.962008	101	122	72	104	0.712871	0.852459	0.0173511	0.0133199	4.82742e-07	1.27716e-07	V_pos_P_HSC_Cd48neg	V_neg_Multi_HSC_Cd48pos
Snhg3	0.744931	1.48961	-0.744676	101	122	43	81	0.425743	0.663934	0.000607509	0.00043146	1.52428e-05	1.3048e-07	V_pos_P_HSC_Cd48neg	V_neg_Multi_HSC_Cd48pos
Hist1h2ao	2.19869	3.75831	-1.55961	101	122	72	107	0.712871	0.877049	0.00376071	0.00241931	2.8649e-06	1.37147e-07	V_pos_P_HSC_Cd48neg	V_neg_Multi_HSC_Cd48pos
Blm	1.01065	1.64342	-0.632771	101	122	66	101	0.653465	0.827869	0.00459155	0.00324297	2.31483e-06	1.47942e-07	V_pos_P_HSC_Cd48neg	V_neg_Multi_HSC_Cd48pos
Pam	1.66154	1.13175	0.529785	101	122	90	84	0.891089	0.688525	0.000512659	0.000302067	3.01187e-05	1.77547e-07	V_pos_P_HSC_Cd48neg	V_neg_Multi_HSC_Cd48pos
Atp13a3	0.244323	0.749623	-0.505299	101	122	25	58	0.247525	0.47541	0.000764918	0.000502101	1.89329e-05	1.85099e-07	V_pos_P_HSC_Cd48neg	V_neg_Multi_HSC_Cd48pos
Fdps	0.519686	1.04662	-0.526935	101	122	36	74	0.356436	0.606557	0.000337968	0.000266495	4.01204e-05	2.06928e-07	V_pos_P_HSC_Cd48neg	V_neg_Multi_HSC_Cd48pos
Rabgap1l	3.68065	4.19533	-0.514686	101	122	100	122	0.990099	1	0.924471	0.452915	2.42359e-08	2.12154e-07	V_pos_P_HSC_Cd48neg	V_neg_Multi_HSC_Cd48pos
Rpl24	1.70167	3.88751	-2.18583	101	122	59	95	0.584158	0.778689	0.00285727	0.0022022	5.70339e-06	2.41061e-07	V_pos_P_HSC_Cd48neg	V_neg_Multi_HSC_Cd48pos
Xpr1	0.997556	1.53211	-0.534556	101	122	71	106	0.70297	0.868852	0.00396228	0.00273786	5.05628e-06	2.64345e-07	V_pos_P_HSC_Cd48neg	V_neg_Multi_HSC_Cd48pos
Cox20	0.67331	1.51556	-0.84225	101	122	41	76	0.405941	0.622951	0.00196486	0.00188079	8.31269e-06	2.96645e-07	V_pos_P_HSC_Cd48neg	V_neg_Multi_HSC_Cd48pos
Eif1	3.91848	4.52118	-0.6027	101	122	101	122	1	1	#NUM!	1	1.72981e-08	3.26462e-07	V_pos_P_HSC_Cd48neg	V_neg_Multi_HSC_Cd48pos
Dnajc15	2.32468	2.90297	-0.578297	101	122	98	122	0.970297	1	0.182635	0.0913916	2.09334e-07	3.59134e-07	V_pos_P_HSC_Cd48neg	V_neg_Multi_HSC_Cd48pos
Arhgef12	1.80357	1.22963	0.573947	101	122	90	90	0.891089	0.737705	0.00653731	0.00385562	6.03206e-06	4.32044e-07	V_pos_P_HSC_Cd48neg	V_neg_Multi_HSC_Cd48pos
Rps10	1.67224	3.76522	-2.09298	101	122	53	91	0.524752	0.745902	0.000979334	0.000724027	3.42134e-05	4.58607e-07	V_pos_P_HSC_Cd48neg	V_neg_Multi_HSC_Cd48pos
Serpinb1a	1.23747	1.94202	-0.704553	101	122	77	106	0.762376	0.868852	0.0590747	0.0530652	5.11733e-07	5.00245e-07	V_pos_P_HSC_Cd48neg	V_neg_Multi_HSC_Cd48pos
Taok3	2.4019	2.99708	-0.595179	101	122	98	121	0.970297	0.991803	0.485365	0.331013	8.98199e-08	5.45011e-07	V_pos_P_HSC_Cd48neg	V_neg_Multi_HSC_Cd48pos
Rnf213	1.66652	1.13174	0.534781	101	122	89	81	0.881188	0.663934	0.000276926	0.000136596	0.000221106	5.53165e-07	V_pos_P_HSC_Cd48neg	V_neg_Multi_HSC_Cd48pos
Acot13	1.76234	1.16487	0.59747	101	122	89	91	0.881188	0.745902	0.0173811	0.0110672	2.86714e-06	5.796e-07	V_pos_P_HSC_Cd48neg	V_neg_Multi_HSC_Cd48pos
Dhrs3	1.69487	2.45687	-0.762	101	122	77	111	0.762376	0.909836	0.0046772	0.00303286	1.24574e-05	6.83522e-07	V_pos_P_HSC_Cd48neg	V_neg_Multi_HSC_Cd48pos
Isca1	2.10059	1.59261	0.507978	101	122	98	104	0.970297	0.852459	0.00562613	0.00247475	1.59734e-05	7.13368e-07	V_pos_P_HSC_Cd48neg	V_neg_Multi_HSC_Cd48pos
Timm10b	1.16325	1.83618	-0.672931	101	122	79	108	0.782178	0.885246	0.0575008	0.044666	9.04504e-07	7.28197e-07	V_pos_P_HSC_Cd48neg	V_neg_Multi_HSC_Cd48pos
Rpl36al	1.6264	3.44293	-1.81652	101	122	71	101	0.70297	0.827869	0.0403254	0.0368089	1.14135e-06	7.55595e-07	V_pos_P_HSC_Cd48neg	V_neg_Multi_HSC_Cd48pos
Ddah2	0.288069	0.822595	-0.534526	101	122	27	59	0.267327	0.483607	0.00155221	0.00141184	2.99199e-05	7.59509e-07	V_pos_P_HSC_Cd48neg	V_neg_Multi_HSC_Cd48pos
Pdzk1ip1	3.00171	2.28429	0.717418	101	122	99	112	0.980198	0.918033	0.080152	0.0697555	6.2696e-07	7.84811e-07	V_pos_P_HSC_Cd48neg	V_neg_Multi_HSC_Cd48pos
H1f5	0.411918	0.974999	-0.563081	101	122	30	64	0.29703	0.52459	0.00100423	0.000673021	6.79904e-05	8.1908e-07	V_pos_P_HSC_Cd48neg	V_neg_Multi_HSC_Cd48pos
Dock2	1.97528	1.41793	0.557355	101	122	95	100	0.940594	0.819672	0.0120833	0.00778099	6.01087e-06	8.36165e-07	V_pos_P_HSC_Cd48neg	V_neg_Multi_HSC_Cd48pos
Ppdpf	2.5759	2.05593	0.519968	101	122	100	110	0.990099	0.901639	0.0117566	0.0072459	7.16892e-06	9.23227e-07	V_pos_P_HSC_Cd48neg	V_neg_Multi_HSC_Cd48pos
Dock8	2.77079	3.35029	-0.579504	101	122	101	122	1	1	#NUM!	1	5.35888e-08	9.50768e-07	V_pos_P_HSC_Cd48neg	V_neg_Multi_HSC_Cd48pos
Nomo1	3.62442	3.11916	0.505268	101	122	100	120	0.990099	0.983607	1	1	5.6153e-08	9.93637e-07	V_pos_P_HSC_Cd48neg	V_neg_Multi_HSC_Cd48pos
Gm6063	1.66735	1.16478	0.502572	101	122	87	78	0.861386	0.639344	0.000307226	0.000201369	0.000349957	1.23098e-06	V_pos_P_HSC_Cd48neg	V_neg_Multi_HSC_Cd48pos
Hsd17b10	3.22753	2.72637	0.501159	101	122	100	120	0.990099	0.983607	1	1	7.51046e-08	1.30715e-06	V_pos_P_HSC_Cd48neg	V_neg_Multi_HSC_Cd48pos
Btk	1.84365	2.46284	-0.619187	101	122	93	119	0.920792	0.97541	0.117766	0.0702561	1.08101e-06	1.32098e-06	V_pos_P_HSC_Cd48neg	V_neg_Multi_HSC_Cd48pos
Mir142hg	2.25163	2.88832	-0.636696	101	122	100	120	0.990099	0.983607	1	1	8.14374e-08	1.41077e-06	V_pos_P_HSC_Cd48neg	V_neg_Multi_HSC_Cd48pos
Mrvi1	0.529249	1.20149	-0.67224	101	122	33	66	0.326733	0.540984	0.00214018	0.00179419	5.6484e-05	1.73345e-06	V_pos_P_HSC_Cd48neg	V_neg_Multi_HSC_Cd48pos
Lgals9	3.98429	3.44729	0.536998	101	122	101	121	1	0.991803	1	1	1.11071e-07	1.88966e-06	V_pos_P_HSC_Cd48neg	V_neg_Multi_HSC_Cd48pos
Bmyc	0.543063	1.05069	-0.507627	101	122	52	84	0.514851	0.688525	0.0121158	0.00905577	1.3661e-05	2.09137e-06	V_pos_P_HSC_Cd48neg	V_neg_Multi_HSC_Cd48pos
Pif1	0.653684	1.31979	-0.666105	101	122	28	62	0.277228	0.508197	0.000772826	0.000584971	0.000224904	2.21601e-06	V_pos_P_HSC_Cd48neg	V_neg_Multi_HSC_Cd48pos
H2-Q6	3.63436	3.12311	0.511249	101	122	101	122	1	1	#NUM!	1	1.31793e-07	2.21966e-06	V_pos_P_HSC_Cd48neg	V_neg_Multi_HSC_Cd48pos
Kcnn4	1.92131	1.399	0.522306	101	122	93	90	0.920792	0.737705	0.000746354	0.000384316	0.000359001	2.31737e-06	V_pos_P_HSC_Cd48neg	V_neg_Multi_HSC_Cd48pos
H4c4	0.673798	1.22328	-0.549478	101	122	42	78	0.415842	0.639344	0.001386	0.00116472	0.000123103	2.40273e-06	V_pos_P_HSC_Cd48neg	V_neg_Multi_HSC_Cd48pos
Zmynd8	2.3542	3.04739	-0.693191	101	122	96	119	0.950495	0.97541	0.525981	0.472957	3.95589e-07	3.08553e-06	V_pos_P_HSC_Cd48neg	V_neg_Multi_HSC_Cd48pos
Ankrd13a	1.84552	2.40665	-0.56113	101	122	95	117	0.940594	0.959016	0.747636	0.551074	4.81047e-07	4.27943e-06	V_pos_P_HSC_Cd48neg	V_neg_Multi_HSC_Cd48pos
2900026A02Rik	0.709772	1.27152	-0.561748	101	122	56	86	0.554455	0.704918	0.0288348	0.0251534	1.09902e-05	4.45103e-06	V_pos_P_HSC_Cd48neg	V_neg_Multi_HSC_Cd48pos
Slc25a4	3.34968	2.75184	0.597838	101	122	101	121	1	0.991803	1	1	2.85975e-07	4.59486e-06	V_pos_P_HSC_Cd48neg	V_neg_Multi_HSC_Cd48pos
Ube2v1	0.760906	1.38619	-0.625281	101	122	46	80	0.455446	0.655738	0.00413688	0.00294763	9.82051e-05	4.64754e-06	V_pos_P_HSC_Cd48neg	V_neg_Multi_HSC_Cd48pos
Rai1	2.70231	2.17936	0.522949	101	122	101	114	1	0.934426	0.0238664	0.00872075	3.3788e-05	4.72555e-06	V_pos_P_HSC_Cd48neg	V_neg_Multi_HSC_Cd48pos
mt-Nd4	4.3321	4.9038	-0.571698	101	122	101	122	1	1	#NUM!	1	2.98926e-07	4.78971e-06	V_pos_P_HSC_Cd48neg	V_neg_Multi_HSC_Cd48pos
Atp1b3	1.59141	2.09709	-0.505683	101	122	88	114	0.871287	0.934426	0.168617	0.165769	1.86551e-06	4.94455e-06	V_pos_P_HSC_Cd48neg	V_neg_Multi_HSC_Cd48pos
Rabggtb	2.14614	1.64298	0.503165	101	122	96	99	0.950495	0.811475	0.00354895	0.00197269	0.000158246	4.98837e-06	V_pos_P_HSC_Cd48neg	V_neg_Multi_HSC_Cd48pos
Psd3	2.73768	3.41397	-0.67629	101	122	100	121	0.990099	0.991803	1	1	3.2475e-07	5.17659e-06	V_pos_P_HSC_Cd48neg	V_neg_Multi_HSC_Cd48pos
Arrb2	1.07912	1.58295	-0.503831	101	122	77	105	0.762376	0.860656	0.0868417	0.0817067	4.94725e-06	6.35492e-06	V_pos_P_HSC_Cd48neg	V_neg_Multi_HSC_Cd48pos
Aqp1	2.25573	1.75089	0.504839	101	122	97	102	0.960396	0.836066	0.00568942	0.00394642	0.000105508	6.53366e-06	V_pos_P_HSC_Cd48neg	V_neg_Multi_HSC_Cd48pos
Gm29502	0.987295	1.50977	-0.522478	101	122	78	102	0.772277	0.836066	0.302358	0.238155	1.84137e-06	6.85855e-06	V_pos_P_HSC_Cd48neg	V_neg_Multi_HSC_Cd48pos
Gnas	1.75878	2.41122	-0.652443	101	122	90	117	0.891089	0.959016	0.089902	0.0674857	7.40524e-06	7.75067e-06	V_pos_P_HSC_Cd48neg	V_neg_Multi_HSC_Cd48pos
Serf2	3.19808	3.92451	-0.726431	101	122	101	121	1	0.991803	1	1	5.39996e-07	8.33306e-06	V_pos_P_HSC_Cd48neg	V_neg_Multi_HSC_Cd48pos
Pik3cd	0.583273	1.08997	-0.506694	101	122	47	79	0.465347	0.647541	0.00942691	0.00690535	8.05127e-05	8.56333e-06	V_pos_P_HSC_Cd48neg	V_neg_Multi_HSC_Cd48pos
Tgfbr3	2.7187	2.19985	0.518848	101	122	100	104	0.990099	0.852459	0.000617452	0.000144084	0.00395852	8.77038e-06	V_pos_P_HSC_Cd48neg	V_neg_Multi_HSC_Cd48pos
Hypk	1.03131	1.69617	-0.664862	101	122	54	89	0.534653	0.729508	0.00398119	0.00318712	0.000191656	9.35084e-06	V_pos_P_HSC_Cd48neg	V_neg_Multi_HSC_Cd48pos
Nme2	2.28724	3.28456	-0.997316	101	122	91	114	0.90099	0.934426	0.505736	0.460476	1.58581e-06	1.10483e-05	V_pos_P_HSC_Cd48neg	V_neg_Multi_HSC_Cd48pos
Smyd3	3.00588	2.4671	0.538777	101	122	99	117	0.980198	0.959016	0.605001	0.460517	1.62877e-06	1.13285e-05	V_pos_P_HSC_Cd48neg	V_neg_Multi_HSC_Cd48pos
Irf2	2.12411	1.6207	0.503408	101	122	97	105	0.960396	0.860656	0.0209878	0.0115082	6.68233e-05	1.15953e-05	V_pos_P_HSC_Cd48neg	V_neg_Multi_HSC_Cd48pos
S100a1	3.3714	2.86469	0.506715	101	122	101	118	1	0.967213	0.183686	0.12829	6.19983e-06	1.1966e-05	V_pos_P_HSC_Cd48neg	V_neg_Multi_HSC_Cd48pos
Rfc2	2.91481	3.52613	-0.611319	101	122	97	122	0.960396	1	0.0870268	0.0407108	2.15308e-05	1.31019e-05	V_pos_P_HSC_Cd48neg	V_neg_Multi_HSC_Cd48pos
Gng12	1.74143	2.25812	-0.516689	101	122	95	110	0.940594	0.901639	0.414451	0.331621	2.73783e-06	1.3539e-05	V_pos_P_HSC_Cd48neg	V_neg_Multi_HSC_Cd48pos
H2aj	1.71601	2.25437	-0.538362	101	122	85	114	0.841584	0.934426	0.0444441	0.0306257	3.43486e-05	1.55319e-05	V_pos_P_HSC_Cd48neg	V_neg_Multi_HSC_Cd48pos
Mpl	3.00523	2.44742	0.55781	101	122	100	113	0.990099	0.92623	0.0489522	0.0240679	4.44964e-05	1.5793e-05	V_pos_P_HSC_Cd48neg	V_neg_Multi_HSC_Cd48pos
Dtd1	3.08544	2.49469	0.590747	101	122	101	116	1	0.95082	0.0652378	0.0332667	3.44167e-05	1.68078e-05	V_pos_P_HSC_Cd48neg	V_neg_Multi_HSC_Cd48pos
Gsto1	3.2391	2.70274	0.536351	101	122	100	118	0.990099	0.967213	0.487218	0.380568	3.44234e-06	1.90552e-05	V_pos_P_HSC_Cd48neg	V_neg_Multi_HSC_Cd48pos
Ncoa3	2.70284	3.28367	-0.580833	101	122	97	121	0.960396	0.991803	0.261613	0.178616	7.61677e-06	1.97373e-05	V_pos_P_HSC_Cd48neg	V_neg_Multi_HSC_Cd48pos
Jarid2	3.97755	3.41424	0.563311	101	122	101	121	1	0.991803	1	1	1.4228e-06	2.05778e-05	V_pos_P_HSC_Cd48neg	V_neg_Multi_HSC_Cd48pos
Rsrp1	2.99764	2.46536	0.532273	101	122	100	115	0.990099	0.942623	0.124559	0.0750719	1.90634e-05	2.06899e-05	V_pos_P_HSC_Cd48neg	V_neg_Multi_HSC_Cd48pos
Fchsd2	2.24847	1.72436	0.52411	101	122	95	105	0.940594	0.860656	0.0831686	0.0751445	1.90499e-05	2.06948e-05	V_pos_P_HSC_Cd48neg	V_neg_Multi_HSC_Cd48pos
Kit	3.42423	2.75952	0.664713	101	122	101	114	1	0.934426	0.0238664	0.00872075	0.000212011	2.62561e-05	V_pos_P_HSC_Cd48neg	V_neg_Multi_HSC_Cd48pos
Ak6	1.58748	2.23844	-0.650956	101	122	85	112	0.841584	0.918033	0.118499	0.0942438	2.14094e-05	2.84769e-05	V_pos_P_HSC_Cd48neg	V_neg_Multi_HSC_Cd48pos
Mvb12b	3.04751	3.61857	-0.571058	101	122	93	122	0.920792	1	0.00504379	0.00151283	0.0014061	2.99097e-05	V_pos_P_HSC_Cd48neg	V_neg_Multi_HSC_Cd48pos
H2-T23	3.45996	2.90484	0.555119	101	122	101	121	1	0.991803	1	1	2.26793e-06	3.17434e-05	V_pos_P_HSC_Cd48neg	V_neg_Multi_HSC_Cd48pos
Gm5148	3.12471	4.05929	-0.934583	101	122	99	121	0.980198	0.991803	0.868984	0.591175	3.92406e-06	3.2417e-05	V_pos_P_HSC_Cd48neg	V_neg_Multi_HSC_Cd48pos
Slc24a3	0.623481	1.17003	-0.546552	101	122	47	78	0.465347	0.639344	0.0134947	0.0102768	0.000227048	3.25925e-05	V_pos_P_HSC_Cd48neg	V_neg_Multi_HSC_Cd48pos
Def6	1.97758	1.45017	0.527408	101	122	92	96	0.910891	0.786885	0.018815	0.015418	0.000166106	3.55343e-05	V_pos_P_HSC_Cd48neg	V_neg_Multi_HSC_Cd48pos
CT010467.1	6.97979	7.6206	-0.640804	101	122	101	122	1	1	#NUM!	1	2.8981e-06	3.98531e-05	V_pos_P_HSC_Cd48neg	V_neg_Multi_HSC_Cd48pos
Gm13192	2.81491	3.40046	-0.585548	101	122	101	121	1	0.991803	1	1	2.95761e-06	4.06113e-05	V_pos_P_HSC_Cd48neg	V_neg_Multi_HSC_Cd48pos
Gmfg	2.89664	3.44763	-0.550994	101	122	99	122	0.980198	1	0.396524	0.204016	1.49311e-05	4.17376e-05	V_pos_P_HSC_Cd48neg	V_neg_Multi_HSC_Cd48pos
Gm14323	1.13349	1.66149	-0.528003	101	122	75	102	0.742574	0.836066	0.120836	0.0977811	3.40368e-05	4.53064e-05	V_pos_P_HSC_Cd48neg	V_neg_Multi_HSC_Cd48pos
Ptp4a3	2.70227	2.15355	0.548716	101	122	98	110	0.970297	0.901639	0.0768949	0.0583606	5.72661e-05	4.54821e-05	V_pos_P_HSC_Cd48neg	V_neg_Multi_HSC_Cd48pos
Tuba8	2.69896	3.30407	-0.605107	101	122	94	120	0.930693	0.983607	0.0975527	0.0824573	4.39105e-05	4.89844e-05	V_pos_P_HSC_Cd48neg	V_neg_Multi_HSC_Cd48pos
Gm13493	2.68072	1.96172	0.718999	101	122	94	102	0.930693	0.836066	0.0511687	0.0387405	9.47595e-05	4.96141e-05	V_pos_P_HSC_Cd48neg	V_neg_Multi_HSC_Cd48pos
Inafm2	0.748977	1.25959	-0.51061	101	122	55	86	0.544554	0.704918	0.0196642	0.017553	0.000214383	5.07646e-05	V_pos_P_HSC_Cd48neg	V_neg_Multi_HSC_Cd48pos
Ndufb2	1.74699	2.29849	-0.551503	101	122	92	116	0.910891	0.95082	0.359453	0.287421	1.51713e-05	5.81825e-05	V_pos_P_HSC_Cd48neg	V_neg_Multi_HSC_Cd48pos
Tspan4	3.22295	2.68855	0.5344	101	122	100	116	0.990099	0.95082	0.197492	0.130779	3.34864e-05	5.84139e-05	V_pos_P_HSC_Cd48neg	V_neg_Multi_HSC_Cd48pos
Rps12-ps9	1.87087	2.49636	-0.625491	101	122	93	114	0.920792	0.934426	0.894926	0.796384	5.87874e-06	6.21353e-05	V_pos_P_HSC_Cd48neg	V_neg_Multi_HSC_Cd48pos
Mfsd2b	2.63852	3.16131	-0.522783	101	122	98	122	0.970297	1	0.182635	0.0913916	5.39566e-05	6.51899e-05	V_pos_P_HSC_Cd48neg	V_neg_Multi_HSC_Cd48pos
Pbx3	2.4145	1.8215	0.593001	101	122	92	96	0.910891	0.786885	0.018815	0.015418	0.000320015	6.5224e-05	V_pos_P_HSC_Cd48neg	V_neg_Multi_HSC_Cd48pos
AC149090.1	2.44077	2.95404	-0.513274	101	122	98	122	0.970297	1	0.182635	0.0913916	5.74135e-05	6.90407e-05	V_pos_P_HSC_Cd48neg	V_neg_Multi_HSC_Cd48pos
Tuba1a	0.756239	1.27848	-0.522246	101	122	60	86	0.594059	0.704918	0.111453	0.0910447	6.22013e-05	7.4082e-05	V_pos_P_HSC_Cd48neg	V_neg_Multi_HSC_Cd48pos
Siva1	2.86646	2.35768	0.508783	101	122	100	111	0.990099	0.909836	0.0189764	0.00750324	0.000799137	7.80958e-05	V_pos_P_HSC_Cd48neg	V_neg_Multi_HSC_Cd48pos
Arhgap6	2.13254	2.7132	-0.580662	101	122	90	117	0.891089	0.959016	0.089902	0.0674857	0.000100484	8.74874e-05	V_pos_P_HSC_Cd48neg	V_neg_Multi_HSC_Cd48pos
Slc35d3	0.769739	1.33227	-0.562533	101	122	51	80	0.50495	0.655738	0.03234	0.0287226	0.000243984	9.01806e-05	V_pos_P_HSC_Cd48neg	V_neg_Multi_HSC_Cd48pos
Gm26917	7.0518	6.43019	0.621611	101	122	101	122	1	1	#NUM!	1	8.35611e-06	0.00010606	V_pos_P_HSC_Cd48neg	V_neg_Multi_HSC_Cd48pos
Cdca2	0.754451	1.29434	-0.539891	101	122	45	76	0.445545	0.622951	0.0120024	0.0102515	0.000823221	0.000107031	V_pos_P_HSC_Cd48neg	V_neg_Multi_HSC_Cd48pos
Ranbp1	2.44859	3.02229	-0.573703	101	122	97	121	0.960396	0.991803	0.261613	0.178616	4.97974e-05	0.000112339	V_pos_P_HSC_Cd48neg	V_neg_Multi_HSC_Cd48pos
Gm10184	0.842016	1.37956	-0.537547	101	122	55	85	0.544554	0.696721	0.0277489	0.0257541	0.000371649	0.000120186	V_pos_P_HSC_Cd48neg	V_neg_Multi_HSC_Cd48pos
Ubash3b	2.02165	2.57267	-0.551014	101	122	94	118	0.930693	0.967213	0.345687	0.231073	6.7521e-05	0.000188289	V_pos_P_HSC_Cd48neg	V_neg_Multi_HSC_Cd48pos
Inpp4b	0.947556	1.46354	-0.515987	101	122	61	92	0.60396	0.754098	0.0238266	0.0202951	0.000772432	0.000189112	V_pos_P_HSC_Cd48neg	V_neg_Multi_HSC_Cd48pos
Trpc6	3.71159	3.18787	0.523719	101	122	101	119	1	0.97541	0.315964	0.253303	8.0146e-05	0.000239652	V_pos_P_HSC_Cd48neg	V_neg_Multi_HSC_Cd48pos
Gm47283	3.41788	3.98289	-0.565004	101	122	100	122	0.990099	1	0.924471	0.452915	5.02484e-05	0.000266057	V_pos_P_HSC_Cd48neg	V_neg_Multi_HSC_Cd48pos
Aff3	2.58736	2.08714	0.500225	101	122	99	108	0.980198	0.885246	0.0133487	0.00757809	0.00311488	0.000275093	V_pos_P_HSC_Cd48neg	V_neg_Multi_HSC_Cd48pos
Nusap1	1.19467	1.84536	-0.650682	101	122	50	80	0.49505	0.655738	0.0222495	0.0202283	0.0025525	0.000561317	V_pos_P_HSC_Cd48neg	V_neg_Multi_HSC_Cd48pos
Malat1	5.0695	5.74222	-0.672719	101	122	101	122	1	1	#NUM!	1	5.34801e-05	0.000579521	V_pos_P_HSC_Cd48neg	V_neg_Multi_HSC_Cd48pos
Knl1	0.875503	1.44254	-0.567036	101	122	53	80	0.524752	0.655738	0.0646779	0.0552834	0.00103009	0.000613511	V_pos_P_HSC_Cd48neg	V_neg_Multi_HSC_Cd48pos
Mycn	3.17155	2.61046	0.561083	101	122	97	115	0.960396	0.942623	0.76458	0.757887	0.000106458	0.000841119	V_pos_P_HSC_Cd48neg	V_neg_Multi_HSC_Cd48pos
Ube2c	1.40607	2.24048	-0.834417	101	122	42	71	0.415842	0.581967	0.0195202	0.0156394	0.0071081	0.00112328	V_pos_P_HSC_Cd48neg	V_neg_Multi_HSC_Cd48pos
Manf	2.34495	2.8835	-0.538547	101	122	94	117	0.930693	0.959016	0.525457	0.385345	0.000428305	0.00160247	V_pos_P_HSC_Cd48neg	V_neg_Multi_HSC_Cd48pos
Asf1b	1.26783	1.79601	-0.528177	101	122	62	89	0.613861	0.729508	0.0901365	0.0840804	0.00231996	0.00186133	V_pos_P_HSC_Cd48neg	V_neg_Multi_HSC_Cd48pos
Mki67	1.44146	2.01896	-0.577496	101	122	60	88	0.594059	0.721311	0.0629171	0.0478625	0.00512973	0.00228633	V_pos_P_HSC_Cd48neg	V_neg_Multi_HSC_Cd48pos
H2ax	2.2572	3.00117	-0.743974	101	122	92	112	0.910891	0.918033	1	1	0.000438905	0.00383218	V_pos_P_HSC_Cd48neg	V_neg_Multi_HSC_Cd48pos
Cks2	2.97141	3.7089	-0.737488	101	122	97	117	0.960396	0.959016	1	1	0.000507039	0.0043539	V_pos_P_HSC_Cd48neg	V_neg_Multi_HSC_Cd48pos
Cdca8	1.61619	2.20211	-0.585921	101	122	59	86	0.584158	0.704918	0.0816428	0.0675495	0.00794511	0.004578	V_pos_P_HSC_Cd48neg	V_neg_Multi_HSC_Cd48pos
Cit	1.4607	2.00619	-0.54549	101	122	71	95	0.70297	0.778689	0.255902	0.219166	0.00266684	0.00493583	V_pos_P_HSC_Cd48neg	V_neg_Multi_HSC_Cd48pos
Smc2	1.77994	2.28388	-0.503943	101	122	83	108	0.821782	0.885246	0.248595	0.185937	0.00329152	0.00514016	V_pos_P_HSC_Cd48neg	V_neg_Multi_HSC_Cd48pos
1700028P14Rik	2.11532	1.49727	0.618052	101	122	79	86	0.782178	0.704918	0.247751	0.221038	0.00363357	0.00652724	V_pos_P_HSC_Cd48neg	V_neg_Multi_HSC_Cd48pos
Kpna2	2.30675	2.91026	-0.603511	101	122	88	111	0.871287	0.909836	0.479197	0.390809	0.00611552	0.0168172	V_pos_P_HSC_Cd48neg	V_neg_Multi_HSC_Cd48pos
Birc5	1.7972	2.35898	-0.56178	101	122	56	82	0.554455	0.672131	0.0963976	0.0742047	0.0571919	0.0274252	V_pos_P_HSC_Cd48neg	V_neg_Multi_HSC_Cd48pos
Top2a	2.12692	2.7723	-0.645382	101	122	70	93	0.693069	0.762295	0.313128	0.288889	0.0161854	0.029763	V_pos_P_HSC_Cd48neg	V_neg_Multi_HSC_Cd48pos
Hmgb2	4.50405	5.03603	-0.53198	101	122	100	122	0.990099	1	0.924471	0.452915	0.0120932	0.0339978	V_pos_P_HSC_Cd48neg	V_neg_Multi_HSC_Cd48pos
Cdc20	1.43546	1.96991	-0.534448	101	122	59	81	0.584158	0.663934	0.276764	0.265704	0.0313351	0.0481934	V_pos_P_HSC_Cd48neg	V_neg_Multi_HSC_Cd48pos

## Sheet: P-MkP v CD48- Multi-MkP
gene	meanA	meanB	log2fc	nCellA	nCellB	expCellA	expCellB	expFractionCellA	expFractionCellB	chisq.test.p	fisher.test.p	wilcox	fisher_combined	groupA	groupB
Clu	2.86985	0.405065	2.46478	101	51	92	15	0.910891	0.294118	1.63125e-14	7.7521e-15	7.48405e-18	4.23087e-30	V_pos_P_HSC_Cd48neg	V_neg_Multi_HSC_Cd48neg
Phactr1	2.00625	0.374913	1.63134	101	51	90	13	0.891089	0.254902	9.936e-15	3.62201e-15	1.40229e-14	3.35982e-27	V_pos_P_HSC_Cd48neg	V_neg_Multi_HSC_Cd48neg
Selenom	1.88046	0.415265	1.4652	101	51	89	14	0.881188	0.27451	1.67415e-13	7.44081e-14	6.90032e-14	3.15939e-25	V_pos_P_HSC_Cd48neg	V_neg_Multi_HSC_Cd48neg
Gm10419	2.39854	0.795888	1.60265	101	51	95	25	0.940594	0.490196	4.95213e-10	4.47343e-10	1.34393e-13	3.13619e-21	V_pos_P_HSC_Cd48neg	V_neg_Multi_HSC_Cd48neg
Bex4	2.51022	0.882192	1.62803	101	51	92	21	0.910891	0.411765	1.07385e-10	8.8696e-11	5.08959e-11	2.15994e-19	V_pos_P_HSC_Cd48neg	V_neg_Multi_HSC_Cd48neg
Rhoj	1.13414	0.172092	0.96205	101	51	69	6	0.683168	0.117647	1.4271e-10	1.31865e-11	3.78526e-10	2.38324e-19	V_pos_P_HSC_Cd48neg	V_neg_Multi_HSC_Cd48neg
Cd24a	2.42394	0.929986	1.49395	101	51	95	24	0.940594	0.470588	1.29136e-10	1.13404e-10	8.08018e-11	4.31946e-19	V_pos_P_HSC_Cd48neg	V_neg_Multi_HSC_Cd48neg
Rbfox2	0.916442	0.0631337	0.853309	101	51	57	2	0.564356	0.0392157	1.0824e-09	2.80584e-11	1.82337e-09	2.32369e-18	V_pos_P_HSC_Cd48neg	V_neg_Multi_HSC_Cd48neg
Rps12-ps18	0.0173334	0.685074	-0.66774	101	51	2	21	0.019802	0.411765	8.92174e-10	5.82495e-10	1.14611e-10	3.01445e-18	V_pos_P_HSC_Cd48neg	V_neg_Multi_HSC_Cd48neg
Il10rb	0.170395	1.14215	-0.971758	101	51	17	33	0.168317	0.647059	8.97973e-09	5.776e-09	1.97629e-11	5.09303e-18	V_pos_P_HSC_Cd48neg	V_neg_Multi_HSC_Cd48neg
Olfr77	0.370597	1.57035	-1.19975	101	51	32	41	0.316832	0.803922	3.72213e-08	1.57418e-08	7.51439e-12	5.27349e-18	V_pos_P_HSC_Cd48neg	V_neg_Multi_HSC_Cd48neg
Ppic	3.26275	1.67451	1.58825	101	51	99	39	0.980198	0.764706	5.3215e-05	3.91419e-05	5.84499e-15	1.00485e-17	V_pos_P_HSC_Cd48neg	V_neg_Multi_HSC_Cd48neg
Rps15a-ps7	0.938132	2.34232	-1.40418	101	51	52	49	0.514851	0.960784	1.06117e-07	4.30309e-09	7.42181e-11	1.39206e-17	V_pos_P_HSC_Cd48neg	V_neg_Multi_HSC_Cd48neg
Uba52	1.85514	6.08443	-4.22929	101	51	48	48	0.475248	0.941176	5.18615e-08	3.37027e-09	1.19812e-10	1.7506e-17	V_pos_P_HSC_Cd48neg	V_neg_Multi_HSC_Cd48neg
Usp50	0.397709	1.54091	-1.1432	101	51	34	41	0.336634	0.803922	1.37041e-07	5.04652e-08	1.45721e-11	3.14405e-17	V_pos_P_HSC_Cd48neg	V_neg_Multi_HSC_Cd48neg
Mdga1	0.372154	1.73383	-1.36167	101	51	31	39	0.306931	0.764706	2.28999e-07	1.21301e-07	3.45733e-11	1.71999e-16	V_pos_P_HSC_Cd48neg	V_neg_Multi_HSC_Cd48neg
Slc24a5	1.22907	0.343704	0.885362	101	51	78	13	0.772277	0.254902	2.38293e-09	9.62909e-10	5.54088e-09	2.17534e-16	V_pos_P_HSC_Cd48neg	V_neg_Multi_HSC_Cd48neg
Nphs1	0.834198	2.41073	-1.57653	101	51	48	45	0.475248	0.882353	2.77533e-06	5.47181e-07	1.81941e-11	3.99696e-16	V_pos_P_HSC_Cd48neg	V_neg_Multi_HSC_Cd48neg
Cox17	1.02849	2.89602	-1.86753	101	51	56	47	0.554455	0.921569	1.1403e-05	2.42097e-06	4.32489e-12	4.19843e-16	V_pos_P_HSC_Cd48neg	V_neg_Multi_HSC_Cd48neg
Gm5850	0.152315	0.921325	-0.769009	101	51	12	29	0.118812	0.568627	1.15371e-08	1.07803e-08	1.07808e-09	4.64806e-16	V_pos_P_HSC_Cd48neg	V_neg_Multi_HSC_Cd48neg
Fads2	2.56141	1.37786	1.18354	101	51	100	32	0.990099	0.627451	2.08329e-09	1.03151e-09	3.83109e-08	1.53211e-15	V_pos_P_HSC_Cd48neg	V_neg_Multi_HSC_Cd48neg
Lpl	0.732939	0.0330589	0.69988	101	51	50	2	0.49505	0.0392157	6.22168e-08	1.88289e-09	3.29256e-08	2.37563e-15	V_pos_P_HSC_Cd48neg	V_neg_Multi_HSC_Cd48neg
Ctnnal1	1.80838	0.71711	1.09127	101	51	89	22	0.881188	0.431373	1.15371e-08	1.07803e-08	6.74574e-09	2.77502e-15	V_pos_P_HSC_Cd48neg	V_neg_Multi_HSC_Cd48neg
Gm1968	1.22374	0.355151	0.868593	101	51	72	10	0.712871	0.196078	4.53518e-09	1.52038e-09	1.17688e-07	6.66687e-15	V_pos_P_HSC_Cd48neg	V_neg_Multi_HSC_Cd48neg
Rps19-ps1	0.11703	0.853181	-0.736151	101	51	12	27	0.118812	0.529412	1.31886e-07	1.12067e-07	2.18218e-09	9.03545e-15	V_pos_P_HSC_Cd48neg	V_neg_Multi_HSC_Cd48neg
Gm14323	1.13349	2.24356	-1.11008	101	51	75	49	0.742574	0.960784	0.00224869	0.000699188	3.62324e-13	9.35097e-15	V_pos_P_HSC_Cd48neg	V_neg_Multi_HSC_Cd48neg
Hdac9	1.34722	0.409774	0.937451	101	51	74	12	0.732673	0.235294	1.44187e-08	5.25071e-09	5.75109e-08	1.10933e-14	V_pos_P_HSC_Cd48neg	V_neg_Multi_HSC_Cd48neg
Myl12b	1.22643	3.24824	-2.02181	101	51	64	48	0.633663	0.941176	0.000108726	2.62156e-05	1.86154e-11	1.76936e-14	V_pos_P_HSC_Cd48neg	V_neg_Multi_HSC_Cd48neg
Cox20	0.67331	1.80037	-1.12706	101	51	41	44	0.405941	0.862745	2.18192e-07	4.38988e-08	1.13683e-08	1.80826e-14	V_pos_P_HSC_Cd48neg	V_neg_Multi_HSC_Cd48neg
Casp12	1.4461	0.5718	0.874298	101	51	85	18	0.841584	0.352941	3.58295e-09	2.69462e-09	3.05242e-07	2.93918e-14	V_pos_P_HSC_Cd48neg	V_neg_Multi_HSC_Cd48neg
mt-Ta	0.301733	1.18892	-0.887187	101	51	21	33	0.207921	0.647059	2.44352e-07	2.28081e-07	7.74237e-09	6.17534e-14	V_pos_P_HSC_Cd48neg	V_neg_Multi_HSC_Cd48neg
Npr1	0.72771	0.0548859	0.672824	101	51	50	3	0.49505	0.0588235	2.62585e-07	2.16887e-08	8.88047e-08	6.71873e-14	V_pos_P_HSC_Cd48neg	V_neg_Multi_HSC_Cd48neg
Lat2	0.173405	1.12612	-0.952718	101	51	16	29	0.158416	0.568627	4.58848e-07	4.22101e-07	5.17698e-09	7.59514e-14	V_pos_P_HSC_Cd48neg	V_neg_Multi_HSC_Cd48neg
Rpl24	1.70167	5.18261	-3.48093	101	51	59	48	0.584158	0.941176	1.27439e-05	1.54925e-06	1.7707e-09	9.47236e-14	V_pos_P_HSC_Cd48neg	V_neg_Multi_HSC_Cd48neg
Exoc3l4	0.832428	0.171072	0.661356	101	51	61	7	0.60396	0.137255	1.2143e-07	2.06103e-08	1.34315e-07	9.55626e-14	V_pos_P_HSC_Cd48neg	V_neg_Multi_HSC_Cd48neg
Snhg3	0.744931	2.03231	-1.28738	101	51	43	43	0.425743	0.843137	2.25698e-06	7.52226e-07	4.09186e-09	1.05928e-13	V_pos_P_HSC_Cd48neg	V_neg_Multi_HSC_Cd48neg
D130009I18Rik	0.510377	1.91889	-1.40852	101	51	52	41	0.514851	0.803922	0.00104989	0.000722206	4.74993e-12	1.17685e-13	V_pos_P_HSC_Cd48neg	V_neg_Multi_HSC_Cd48neg
Slc22a3	1.60228	3.13084	-1.52856	101	51	80	50	0.792079	0.980392	0.00408343	0.00114226	3.35132e-12	1.30906e-13	V_pos_P_HSC_Cd48neg	V_neg_Multi_HSC_Cd48neg
Cd48	0.0304422	0.563214	-0.532771	101	51	2	17	0.019802	0.333333	1.44757e-07	1.06869e-07	3.91671e-08	1.42763e-13	V_pos_P_HSC_Cd48neg	V_neg_Multi_HSC_Cd48neg
Rps12-ps9	1.87087	3.23514	-1.36427	101	51	93	51	0.920792	1	0.0928982	0.0521139	8.82057e-14	1.56351e-13	V_pos_P_HSC_Cd48neg	V_neg_Multi_HSC_Cd48neg
Cdk6	3.64606	5.01773	-1.37167	101	51	101	51	1	1	#NUM!	1	5.28982e-15	1.79182e-13	V_pos_P_HSC_Cd48neg	V_neg_Multi_HSC_Cd48neg
Pfkp	2.35954	1.22833	1.13121	101	51	98	35	0.970297	0.686275	2.14046e-06	1.75643e-06	3.0446e-09	1.81082e-13	V_pos_P_HSC_Cd48neg	V_neg_Multi_HSC_Cd48neg
Rps15a-ps6	1.92698	3.94237	-2.01539	101	51	85	51	0.841584	1	0.00642871	0.00136239	4.95568e-12	2.27048e-13	V_pos_P_HSC_Cd48neg	V_neg_Multi_HSC_Cd48neg
Rps10	1.67224	5.10754	-3.4353	101	51	53	46	0.524752	0.901961	9.53035e-06	1.87395e-06	3.77986e-09	2.37863e-13	V_pos_P_HSC_Cd48neg	V_neg_Multi_HSC_Cd48neg
Tgm2	2.00098	0.920459	1.08052	101	51	90	24	0.891089	0.470588	4.90306e-08	5.04332e-08	1.5665e-07	2.6444e-13	V_pos_P_HSC_Cd48neg	V_neg_Multi_HSC_Cd48neg
Tmem246	1.30736	0.608629	0.698733	101	51	86	18	0.851485	0.352941	1.37139e-09	1.69169e-09	5.36835e-06	3.02712e-13	V_pos_P_HSC_Cd48neg	V_neg_Multi_HSC_Cd48neg
Rps15a-ps4	1.8193	3.50056	-1.68126	101	51	95	51	0.940594	1	0.181906	0.179646	5.33345e-14	3.18857e-13	V_pos_P_HSC_Cd48neg	V_neg_Multi_HSC_Cd48neg
Ptk2	0.978353	0.218399	0.759953	101	51	60	7	0.594059	0.137255	2.18192e-07	4.38988e-08	3.04754e-07	4.4075e-13	V_pos_P_HSC_Cd48neg	V_neg_Multi_HSC_Cd48neg
Mt1	2.90452	1.25668	1.64784	101	51	93	31	0.920792	0.607843	7.537e-06	8.67351e-06	1.74135e-09	4.95758e-13	V_pos_P_HSC_Cd48neg	V_neg_Multi_HSC_Cd48neg
Serpinb10	0.761035	0.117725	0.643309	101	51	54	5	0.534653	0.0980392	4.67293e-07	6.40001e-08	3.44473e-07	7.15306e-13	V_pos_P_HSC_Cd48neg	V_neg_Multi_HSC_Cd48neg
Adgrg2	0.942343	0.293516	0.648827	101	51	69	11	0.683168	0.215686	1.30394e-07	5.06535e-08	5.08006e-07	8.30923e-13	V_pos_P_HSC_Cd48neg	V_neg_Multi_HSC_Cd48neg
Gm15494	0.816975	0.0803218	0.736653	101	51	48	3	0.475248	0.0588235	7.34111e-07	5.71524e-08	4.62686e-07	8.53169e-13	V_pos_P_HSC_Cd48neg	V_neg_Multi_HSC_Cd48neg
Nck2	1.20208	0.488137	0.713942	101	51	79	15	0.782178	0.294118	1.41188e-08	7.11894e-09	3.8096e-06	8.74318e-13	V_pos_P_HSC_Cd48neg	V_neg_Multi_HSC_Cd48neg
Gm29502	0.987295	2.00237	-1.01508	101	51	78	49	0.772277	0.960784	0.00636192	0.00232437	2.04021e-11	1.50232e-12	V_pos_P_HSC_Cd48neg	V_neg_Multi_HSC_Cd48neg
Ppp1r16b	0.868318	0.22947	0.638848	101	51	60	7	0.594059	0.137255	2.18192e-07	4.38988e-08	1.15771e-06	1.60651e-12	V_pos_P_HSC_Cd48neg	V_neg_Multi_HSC_Cd48neg
CT010467.1	6.97979	8.32176	-1.34197	101	51	101	51	1	1	#NUM!	1	5.18543e-14	1.6381e-12	V_pos_P_HSC_Cd48neg	V_neg_Multi_HSC_Cd48neg
Reep2	1.41278	0.575083	0.837698	101	51	83	20	0.821782	0.392157	2.37497e-07	2.91709e-07	2.12957e-07	1.95122e-12	V_pos_P_HSC_Cd48neg	V_neg_Multi_HSC_Cd48neg
Pdgfd	1.01642	0.238744	0.777681	101	51	61	8	0.60396	0.156863	4.30089e-07	1.23205e-07	6.32142e-07	2.42868e-12	V_pos_P_HSC_Cd48neg	V_neg_Multi_HSC_Cd48neg
Ttc23	0.688308	0.0688764	0.619432	101	51	47	3	0.465347	0.0588235	1.20912e-06	1.24466e-07	6.85501e-07	2.65285e-12	V_pos_P_HSC_Cd48neg	V_neg_Multi_HSC_Cd48neg
Gstm2	1.31209	0.432947	0.879141	101	51	74	15	0.732673	0.294118	5.4998e-07	2.86488e-07	3.02578e-07	2.69387e-12	V_pos_P_HSC_Cd48neg	V_neg_Multi_HSC_Cd48neg
Htra2	1.97236	1.20565	0.766712	101	51	99	31	0.980198	0.607843	3.28381e-09	2.23532e-09	5.06471e-05	3.48802e-12	V_pos_P_HSC_Cd48neg	V_neg_Multi_HSC_Cd48neg
Samd14	0.306999	1.38401	-1.07701	101	51	25	32	0.247525	0.627451	1.12819e-05	7.40254e-06	1.55707e-08	3.54911e-12	V_pos_P_HSC_Cd48neg	V_neg_Multi_HSC_Cd48neg
St3gal2	1.50248	0.699799	0.802679	101	51	86	20	0.851485	0.392157	1.76571e-08	1.51939e-08	7.68635e-06	3.59449e-12	V_pos_P_HSC_Cd48neg	V_neg_Multi_HSC_Cd48neg
Enpp5	1.12686	0.555262	0.571593	101	51	80	15	0.792079	0.294118	6.23454e-09	4.03321e-09	2.9459e-05	3.65488e-12	V_pos_P_HSC_Cd48neg	V_neg_Multi_HSC_Cd48neg
Obscn	0.6573	0.0731985	0.584101	101	51	49	4	0.485149	0.0784314	1.68427e-06	2.24487e-07	6.16748e-07	4.23776e-12	V_pos_P_HSC_Cd48neg	V_neg_Multi_HSC_Cd48neg
Prdx4	2.91932	1.71533	1.20399	101	51	98	35	0.970297	0.686275	2.14046e-06	1.75643e-06	8.74212e-08	4.68398e-12	V_pos_P_HSC_Cd48neg	V_neg_Multi_HSC_Cd48neg
Pofut2	1.00275	0.344167	0.658579	101	51	69	12	0.683168	0.235294	4.33479e-07	1.68644e-07	1.15734e-06	5.90705e-12	V_pos_P_HSC_Cd48neg	V_neg_Multi_HSC_Cd48neg
Dnajc6	0.633421	1.58788	-0.954459	101	51	43	42	0.425743	0.823529	7.08442e-06	2.35556e-06	9.00415e-08	6.40147e-12	V_pos_P_HSC_Cd48neg	V_neg_Multi_HSC_Cd48neg
Sec14l1	1.52309	0.67678	0.846314	101	51	85	21	0.841584	0.411765	1.44377e-07	1.56895e-07	1.68162e-06	7.90548e-12	V_pos_P_HSC_Cd48neg	V_neg_Multi_HSC_Cd48neg
9330182L06Rik	0.663797	0.1293	0.534496	101	51	52	5	0.514851	0.0980392	1.33441e-06	1.83751e-07	1.60334e-06	8.79521e-12	V_pos_P_HSC_Cd48neg	V_neg_Multi_HSC_Cd48neg
Etfb	3.06959	4.36471	-1.29512	101	51	100	51	0.990099	1	1	1	4.04592e-13	1.195e-11	V_pos_P_HSC_Cd48neg	V_neg_Multi_HSC_Cd48neg
Gpx8	0.619898	0.111138	0.50876	101	51	51	5	0.50495	0.0980392	2.21686e-06	3.6594e-07	1.85431e-06	1.96912e-11	V_pos_P_HSC_Cd48neg	V_neg_Multi_HSC_Cd48neg
Rpl36al	1.6264	4.22387	-2.59747	101	51	71	49	0.70297	0.960784	0.00051914	0.000107406	6.85721e-09	2.13121e-11	V_pos_P_HSC_Cd48neg	V_neg_Multi_HSC_Cd48neg
Exoc3l	0.779221	0.154082	0.625139	101	51	55	7	0.544554	0.137255	3.32157e-06	7.60001e-07	1.04384e-06	2.28972e-11	V_pos_P_HSC_Cd48neg	V_neg_Multi_HSC_Cd48neg
Mtss2	0.859024	0.25155	0.607474	101	51	61	9	0.60396	0.176471	1.43269e-06	4.21976e-07	2.49025e-06	3.00341e-11	V_pos_P_HSC_Cd48neg	V_neg_Multi_HSC_Cd48neg
Ccbe1	0.829478	0.204345	0.625133	101	51	51	5	0.50495	0.0980392	2.21686e-06	3.6594e-07	3.75834e-06	3.89388e-11	V_pos_P_HSC_Cd48neg	V_neg_Multi_HSC_Cd48neg
Atxn2	1.37965	0.685406	0.694243	101	51	88	23	0.871287	0.45098	1.04121e-07	1.35212e-07	1.03408e-05	3.95634e-11	V_pos_P_HSC_Cd48neg	V_neg_Multi_HSC_Cd48neg
Hmgn3	2.75022	1.75182	0.998395	101	51	101	41	1	0.803922	2.06508e-05	9.53059e-06	1.52866e-07	4.11644e-11	V_pos_P_HSC_Cd48neg	V_neg_Multi_HSC_Cd48neg
Vill	0.638259	0.0311073	0.607151	101	51	37	1	0.366337	0.0196078	8.08161e-06	3.29681e-07	4.5871e-06	4.26726e-11	V_pos_P_HSC_Cd48neg	V_neg_Multi_HSC_Cd48neg
Agpat3	1.32621	0.547665	0.778546	101	51	77	17	0.762376	0.333333	6.88094e-07	4.42423e-07	3.59441e-06	4.47927e-11	V_pos_P_HSC_Cd48neg	V_neg_Multi_HSC_Cd48neg
Cdc42bpb	0.704824	0.194312	0.510512	101	51	57	7	0.564356	0.137255	1.16309e-06	2.75242e-07	6.56471e-06	5.0664e-11	V_pos_P_HSC_Cd48neg	V_neg_Multi_HSC_Cd48neg
Rhbdl2	0.620861	0.0943779	0.526483	101	51	47	4	0.465347	0.0784314	4.46858e-06	5.85133e-07	3.22583e-06	5.28431e-11	V_pos_P_HSC_Cd48neg	V_neg_Multi_HSC_Cd48neg
Abcc4	1.90269	1.15937	0.743314	101	51	98	32	0.970297	0.627451	5.68302e-08	4.69994e-08	4.39178e-05	5.76018e-11	V_pos_P_HSC_Cd48neg	V_neg_Multi_HSC_Cd48neg
Esam	2.0135	1.0629	0.950597	101	51	92	28	0.910891	0.54902	7.17625e-07	9.01092e-07	2.88243e-06	7.18853e-11	V_pos_P_HSC_Cd48neg	V_neg_Multi_HSC_Cd48neg
Gm10736	6.20309	6.79946	-0.596368	101	51	101	51	1	1	#NUM!	1	2.69886e-12	7.45916e-11	V_pos_P_HSC_Cd48neg	V_neg_Multi_HSC_Cd48neg
Myom1	1.78485	0.875609	0.909238	101	51	89	27	0.881188	0.529412	3.93623e-06	3.91676e-06	8.91163e-07	9.55725e-11	V_pos_P_HSC_Cd48neg	V_neg_Multi_HSC_Cd48neg
F11r	1.66494	0.83566	0.829276	101	51	88	25	0.871287	0.490196	1.04545e-06	9.75275e-07	3.62076e-06	9.66477e-11	V_pos_P_HSC_Cd48neg	V_neg_Multi_HSC_Cd48neg
Fam110c	0.744198	0.214399	0.529799	101	51	58	8	0.574257	0.156863	2.25698e-06	7.52226e-07	4.90938e-06	1.00909e-10	V_pos_P_HSC_Cd48neg	V_neg_Multi_HSC_Cd48neg
Gng11	3.0834	1.96047	1.12294	101	51	99	46	0.980198	0.901961	0.0778742	0.0426776	8.83726e-11	1.02976e-10	V_pos_P_HSC_Cd48neg	V_neg_Multi_HSC_Cd48neg
Nbea	1.19752	0.453691	0.743827	101	51	72	15	0.712871	0.294118	1.99727e-06	9.87739e-07	3.97107e-06	1.06941e-10	V_pos_P_HSC_Cd48neg	V_neg_Multi_HSC_Cd48neg
Gm17494	0.432144	1.45046	-1.01831	101	51	41	37	0.405941	0.72549	0.000385421	0.000271939	1.71863e-08	1.26604e-10	V_pos_P_HSC_Cd48neg	V_neg_Multi_HSC_Cd48neg
Tmem181b-ps	0.838224	1.70428	-0.866059	101	51	49	44	0.485149	0.862745	1.46232e-05	3.85068e-06	1.33971e-06	1.39237e-10	V_pos_P_HSC_Cd48neg	V_neg_Multi_HSC_Cd48neg
Slc6a15	0.799328	0.270457	0.528871	101	51	61	9	0.60396	0.176471	1.43269e-06	4.21976e-07	1.22449e-05	1.39452e-10	V_pos_P_HSC_Cd48neg	V_neg_Multi_HSC_Cd48neg
Car2	5.11638	3.52942	1.58696	101	51	101	49	1	0.960784	0.21143	0.111101	5.12526e-11	1.53127e-10	V_pos_P_HSC_Cd48neg	V_neg_Multi_HSC_Cd48neg
Mrps26	1.62849	0.874786	0.753703	101	51	91	28	0.90099	0.54902	1.92143e-06	1.7544e-06	3.29146e-06	1.55206e-10	V_pos_P_HSC_Cd48neg	V_neg_Multi_HSC_Cd48neg
Gm13212	0.999559	0.348642	0.650917	101	51	67	13	0.663366	0.254902	4.42796e-06	2.39573e-06	2.48242e-06	1.59671e-10	V_pos_P_HSC_Cd48neg	V_neg_Multi_HSC_Cd48neg
Ubl7	2.73699	1.8013	0.935683	101	51	101	44	1	0.862745	0.000668217	0.000358109	1.67388e-08	1.60889e-10	V_pos_P_HSC_Cd48neg	V_neg_Multi_HSC_Cd48neg
Cndp2	1.64764	0.908696	0.73894	101	51	89	24	0.881188	0.470588	1.31886e-07	1.12067e-07	5.86668e-05	1.75857e-10	V_pos_P_HSC_Cd48neg	V_neg_Multi_HSC_Cd48neg
Xlr4a	0.173181	0.8076	-0.634419	101	51	11	23	0.108911	0.45098	4.81953e-06	6.27105e-06	1.09901e-06	1.8402e-10	V_pos_P_HSC_Cd48neg	V_neg_Multi_HSC_Cd48neg
3110040N11Rik	2.06976	1.18874	0.881019	101	51	94	30	0.930693	0.588235	8.6077e-07	7.64439e-07	1.05494e-05	2.14057e-10	V_pos_P_HSC_Cd48neg	V_neg_Multi_HSC_Cd48neg
2610307P16Rik	0.22951	1.20457	-0.975058	101	51	18	27	0.178218	0.529412	1.78521e-05	2.23632e-05	3.73098e-07	2.21187e-10	V_pos_P_HSC_Cd48neg	V_neg_Multi_HSC_Cd48neg
Nae1	1.67817	0.90312	0.775052	101	51	91	29	0.90099	0.568627	5.75567e-06	4.92619e-06	1.9044e-06	2.47597e-10	V_pos_P_HSC_Cd48neg	V_neg_Multi_HSC_Cd48neg
Rnaset2a	0.208997	0.827196	-0.618199	101	51	17	27	0.168317	0.529412	8.76374e-06	7.98557e-06	1.18554e-06	2.49775e-10	V_pos_P_HSC_Cd48neg	V_neg_Multi_HSC_Cd48neg
Gm13192	2.81491	4.03571	-1.2208	101	51	101	51	1	1	#NUM!	1	9.81593e-12	2.5862e-10	V_pos_P_HSC_Cd48neg	V_neg_Multi_HSC_Cd48neg
Snca	0.0743655	0.674422	-0.600056	101	51	5	17	0.049505	0.333333	8.50698e-06	7.16376e-06	1.38249e-06	2.60847e-10	V_pos_P_HSC_Cd48neg	V_neg_Multi_HSC_Cd48neg
U2af1l4	0.184363	0.800908	-0.616545	101	51	13	24	0.128713	0.470588	9.10625e-06	7.29356e-06	1.36536e-06	2.62229e-10	V_pos_P_HSC_Cd48neg	V_neg_Multi_HSC_Cd48neg
Tm9sf1	1.44569	0.748912	0.696774	101	51	88	26	0.871287	0.509804	3.14117e-06	2.68246e-06	3.92533e-06	2.76682e-10	V_pos_P_HSC_Cd48neg	V_neg_Multi_HSC_Cd48neg
Fhl1	1.88021	1.00984	0.870373	101	51	92	29	0.910891	0.568627	2.22643e-06	2.36366e-06	5.37313e-06	3.31342e-10	V_pos_P_HSC_Cd48neg	V_neg_Multi_HSC_Cd48neg
Gm13493	2.68072	1.41708	1.26364	101	51	94	35	0.930693	0.686275	0.000190873	0.000173324	8.01102e-08	3.61014e-10	V_pos_P_HSC_Cd48neg	V_neg_Multi_HSC_Cd48neg
Ces2g	1.54248	0.695947	0.846533	101	51	80	21	0.792079	0.411765	6.57731e-06	4.45254e-06	3.86748e-06	4.4402e-10	V_pos_P_HSC_Cd48neg	V_neg_Multi_HSC_Cd48neg
Dapp1	4.29833	5.0444	-0.746067	101	51	101	51	1	1	#NUM!	1	1.72921e-11	4.45804e-10	V_pos_P_HSC_Cd48neg	V_neg_Multi_HSC_Cd48neg
Rpl13a	3.74984	6.55848	-2.80865	101	51	100	51	0.990099	1	1	1	1.72921e-11	4.45804e-10	V_pos_P_HSC_Cd48neg	V_neg_Multi_HSC_Cd48neg
Gm42517	0.809827	0.258324	0.551503	101	51	57	8	0.564356	0.156863	3.8151e-06	1.72632e-06	1.06973e-05	4.74877e-10	V_pos_P_HSC_Cd48neg	V_neg_Multi_HSC_Cd48neg
Slc19a1	1.4681	0.78928	0.678823	101	51	88	24	0.871287	0.470588	3.35813e-07	3.57149e-07	5.46908e-05	5.0119e-10	V_pos_P_HSC_Cd48neg	V_neg_Multi_HSC_Cd48neg
Gm10443	4.53866	5.5274	-0.988735	101	51	101	51	1	1	#NUM!	1	1.97687e-11	5.07006e-10	V_pos_P_HSC_Cd48neg	V_neg_Multi_HSC_Cd48neg
Hmga2	1.12885	0.484778	0.644077	101	51	68	13	0.673267	0.254902	2.48536e-06	1.12037e-06	2.10539e-05	6.008e-10	V_pos_P_HSC_Cd48neg	V_neg_Multi_HSC_Cd48neg
Ifitm1	2.22415	1.3993	0.824851	101	51	98	33	0.970297	0.647059	1.94826e-07	1.61808e-07	0.000176158	7.20604e-10	V_pos_P_HSC_Cd48neg	V_neg_Multi_HSC_Cd48neg
Cd37	0.88845	1.87249	-0.984043	101	51	63	44	0.623762	0.862745	0.00424576	0.00244837	1.2457e-08	7.68989e-10	V_pos_P_HSC_Cd48neg	V_neg_Multi_HSC_Cd48neg
Ppp2r3c	1.0737	0.572792	0.500908	101	51	80	18	0.792079	0.352941	2.44352e-07	2.28081e-07	0.000140685	8.07408e-10	V_pos_P_HSC_Cd48neg	V_neg_Multi_HSC_Cd48neg
4930519L02Rik	0.854271	1.96555	-1.11128	101	51	51	42	0.50495	0.823529	0.000284191	0.000178113	2.12955e-07	9.48071e-10	V_pos_P_HSC_Cd48neg	V_neg_Multi_HSC_Cd48neg
Tmem19	1.02658	0.415313	0.611272	101	51	75	18	0.742574	0.352941	7.53211e-06	7.06635e-06	5.83827e-06	1.02772e-09	V_pos_P_HSC_Cd48neg	V_neg_Multi_HSC_Cd48neg
1810009A15Rik	0.547399	1.34983	-0.80243	101	51	35	37	0.346535	0.72549	2.17453e-05	1.32582e-05	3.14618e-06	1.03866e-09	V_pos_P_HSC_Cd48neg	V_neg_Multi_HSC_Cd48neg
Ube2v1	0.760906	1.71539	-0.954487	101	51	46	41	0.455446	0.803922	8.60938e-05	5.17633e-05	8.75636e-07	1.12486e-09	V_pos_P_HSC_Cd48neg	V_neg_Multi_HSC_Cd48neg
Itga2	0.126805	0.722442	-0.595636	101	51	10	21	0.0990099	0.411765	1.66704e-05	2.43407e-05	2.327e-06	1.39304e-09	V_pos_P_HSC_Cd48neg	V_neg_Multi_HSC_Cd48neg
Grb10	1.27792	0.616586	0.661329	101	51	76	17	0.752475	0.333333	1.36147e-06	1.12958e-06	5.58996e-05	1.5461e-09	V_pos_P_HSC_Cd48neg	V_neg_Multi_HSC_Cd48neg
Phpt1	0.489392	1.415	-0.925605	101	51	30	33	0.29703	0.647059	7.43569e-05	5.14922e-05	1.26751e-06	1.59594e-09	V_pos_P_HSC_Cd48neg	V_neg_Multi_HSC_Cd48neg
Nkg7	1.42419	2.9573	-1.53311	101	51	69	45	0.683168	0.882353	0.0131585	0.00931992	7.06895e-09	1.61037e-09	V_pos_P_HSC_Cd48neg	V_neg_Multi_HSC_Cd48neg
Pls1	1.47938	0.673322	0.806057	101	51	79	22	0.782178	0.431373	3.42615e-05	2.42986e-05	2.84053e-06	1.68387e-09	V_pos_P_HSC_Cd48neg	V_neg_Multi_HSC_Cd48neg
Rps12-ps3	3.11706	4.16442	-1.04737	101	51	101	51	1	1	#NUM!	1	8.62914e-11	2.08595e-09	V_pos_P_HSC_Cd48neg	V_neg_Multi_HSC_Cd48neg
Orai3	1.20121	0.670918	0.530292	101	51	84	21	0.831683	0.411765	3.33703e-07	2.56678e-07	0.000369437	2.28332e-09	V_pos_P_HSC_Cd48neg	V_neg_Multi_HSC_Cd48neg
Gm6063	1.66735	0.884304	0.783049	101	51	87	26	0.861386	0.509804	7.13698e-06	7.77811e-06	1.27454e-05	2.38267e-09	V_pos_P_HSC_Cd48neg	V_neg_Multi_HSC_Cd48neg
Ubash3a	0.263529	0.967843	-0.704314	101	51	24	29	0.237624	0.568627	0.000111934	0.000121159	8.18702e-07	2.38401e-09	V_pos_P_HSC_Cd48neg	V_neg_Multi_HSC_Cd48neg
Tmsb10	3.82236	4.65188	-0.829523	101	51	101	51	1	1	#NUM!	1	1.0077e-10	2.42032e-09	V_pos_P_HSC_Cd48neg	V_neg_Multi_HSC_Cd48neg
Gm10263	5.96774	6.49784	-0.530092	101	51	101	51	1	1	#NUM!	1	1.03404e-10	2.48091e-09	V_pos_P_HSC_Cd48neg	V_neg_Multi_HSC_Cd48neg
Gpkow	0.981842	0.479941	0.5019	101	51	73	16	0.722772	0.313725	3.17287e-06	1.84517e-06	6.00942e-05	2.65262e-09	V_pos_P_HSC_Cd48neg	V_neg_Multi_HSC_Cd48neg
Timm44	1.95965	1.2223	0.737347	101	51	96	35	0.950495	0.686275	2.57e-05	2.09092e-05	7.01154e-06	3.46624e-09	V_pos_P_HSC_Cd48neg	V_neg_Multi_HSC_Cd48neg
Cst7	0.125562	0.752696	-0.627135	101	51	11	21	0.108911	0.411765	3.89181e-05	3.58963e-05	4.35802e-06	3.68853e-09	V_pos_P_HSC_Cd48neg	V_neg_Multi_HSC_Cd48neg
Gm19951	0.586725	1.65991	-1.07319	101	51	55	39	0.544554	0.764706	0.0138393	0.00856385	1.98543e-08	3.99485e-09	V_pos_P_HSC_Cd48neg	V_neg_Multi_HSC_Cd48neg
Actr8	1.07736	0.485127	0.592229	101	51	77	19	0.762376	0.372549	5.99953e-06	5.51025e-06	3.13266e-05	4.05305e-09	V_pos_P_HSC_Cd48neg	V_neg_Multi_HSC_Cd48neg
Mlf2	2.09697	1.34428	0.752688	101	51	98	37	0.970297	0.72549	2.14574e-05	1.69504e-05	1.18017e-05	4.66752e-09	V_pos_P_HSC_Cd48neg	V_neg_Multi_HSC_Cd48neg
Plscr2	0.745004	0.161274	0.58373	101	51	48	6	0.475248	0.117647	3.04334e-05	1.1182e-05	1.82844e-05	4.76603e-09	V_pos_P_HSC_Cd48neg	V_neg_Multi_HSC_Cd48neg
Rasl11a	0.675022	0.144676	0.530346	101	51	50	7	0.49505	0.137255	3.70897e-05	1.47875e-05	1.39533e-05	4.80792e-09	V_pos_P_HSC_Cd48neg	V_neg_Multi_HSC_Cd48neg
Tns1	1.07737	2.22553	-1.14817	101	51	74	46	0.732673	0.901961	0.0273421	0.0196408	1.12913e-08	5.15158e-09	V_pos_P_HSC_Cd48neg	V_neg_Multi_HSC_Cd48neg
Acot9	1.04869	0.492076	0.556616	101	51	73	16	0.722772	0.313725	3.17287e-06	1.84517e-06	0.000143591	6.10749e-09	V_pos_P_HSC_Cd48neg	V_neg_Multi_HSC_Cd48neg
Elp5	1.72656	1.05711	0.669455	101	51	92	28	0.910891	0.54902	7.17625e-07	9.01092e-07	0.000331762	6.8551e-09	V_pos_P_HSC_Cd48neg	V_neg_Multi_HSC_Cd48neg
Itih5	2.03195	1.22748	0.804471	101	51	94	32	0.930693	0.627451	8.20067e-06	6.86855e-06	4.4638e-05	7.02278e-09	V_pos_P_HSC_Cd48neg	V_neg_Multi_HSC_Cd48neg
Rps12	5.12407	5.88822	-0.764149	101	51	101	51	1	1	#NUM!	1	3.17066e-10	7.2519e-09	V_pos_P_HSC_Cd48neg	V_neg_Multi_HSC_Cd48neg
Vwf	4.71757	3.62277	1.0948	101	51	101	49	1	0.960784	0.21143	0.111101	2.9365e-09	7.45263e-09	V_pos_P_HSC_Cd48neg	V_neg_Multi_HSC_Cd48neg
Gpat4	1.25887	0.650006	0.608863	101	51	82	22	0.811881	0.431373	4.63708e-06	5.34012e-06	7.15834e-05	8.67161e-09	V_pos_P_HSC_Cd48neg	V_neg_Multi_HSC_Cd48neg
Ptpre	1.20006	2.3262	-1.12614	101	51	75	48	0.742574	0.941176	0.00645365	0.00380718	1.12186e-07	9.64166e-09	V_pos_P_HSC_Cd48neg	V_neg_Multi_HSC_Cd48neg
Wls	1.82265	1.24053	0.582122	101	51	99	36	0.980198	0.705882	1.63326e-06	1.22909e-06	0.000358327	9.9284e-09	V_pos_P_HSC_Cd48neg	V_neg_Multi_HSC_Cd48neg
Skp1a	4.18746	3.53844	0.649027	101	51	101	50	1	0.980392	0.726726	0.335526	1.32882e-09	1.00455e-08	V_pos_P_HSC_Cd48neg	V_neg_Multi_HSC_Cd48neg
Ehd3	2.31445	1.38712	0.927329	101	51	93	33	0.920792	0.647059	6.23634e-05	5.48779e-05	8.51791e-06	1.05099e-08	V_pos_P_HSC_Cd48neg	V_neg_Multi_HSC_Cd48neg
Dstn	1.87111	1.18241	0.688694	101	51	96	37	0.950495	0.72549	0.000214876	0.000160986	3.16588e-06	1.14151e-08	V_pos_P_HSC_Cd48neg	V_neg_Multi_HSC_Cd48neg
Dock1	1.95994	1.24614	0.713803	101	51	94	30	0.930693	0.588235	8.6077e-07	7.64439e-07	0.000674824	1.15477e-08	V_pos_P_HSC_Cd48neg	V_neg_Multi_HSC_Cd48neg
Tie1	1.88178	1.27802	0.603761	101	51	99	38	0.980198	0.745098	1.70055e-05	1.26915e-05	4.07691e-05	1.1581e-08	V_pos_P_HSC_Cd48neg	V_neg_Multi_HSC_Cd48neg
Dhcr24	0.93969	0.374785	0.564905	101	51	68	15	0.673267	0.294118	2.03826e-05	1.26502e-05	4.46346e-05	1.25885e-08	V_pos_P_HSC_Cd48neg	V_neg_Multi_HSC_Cd48neg
Flywch2	0.777615	0.265504	0.512112	101	51	59	11	0.584158	0.215686	3.60991e-05	1.5195e-05	4.11039e-05	1.38617e-08	V_pos_P_HSC_Cd48neg	V_neg_Multi_HSC_Cd48neg
Ldhb	1.01918	0.450354	0.568825	101	51	65	13	0.643564	0.254902	1.33183e-05	6.54054e-06	9.79188e-05	1.41979e-08	V_pos_P_HSC_Cd48neg	V_neg_Multi_HSC_Cd48neg
Timm10b	1.16325	2.11056	-0.947313	101	51	79	48	0.782178	0.941176	0.0235048	0.0114639	6.07899e-08	1.53904e-08	V_pos_P_HSC_Cd48neg	V_neg_Multi_HSC_Cd48neg
Klhl23	1.10829	0.499835	0.608451	101	51	73	18	0.722772	0.352941	2.47569e-05	1.95542e-05	3.66828e-05	1.58205e-08	V_pos_P_HSC_Cd48neg	V_neg_Multi_HSC_Cd48neg
Mtfr1l	2.48247	1.64902	0.833455	101	51	98	37	0.970297	0.72549	2.14574e-05	1.69504e-05	4.49298e-05	1.67514e-08	V_pos_P_HSC_Cd48neg	V_neg_Multi_HSC_Cd48neg
Tmem9b	1.21692	0.649016	0.567907	101	51	79	20	0.782178	0.392157	4.55986e-06	4.08517e-06	0.000202109	1.8094e-08	V_pos_P_HSC_Cd48neg	V_neg_Multi_HSC_Cd48neg
Gm12411	4.50045	5.183	-0.682546	101	51	100	51	0.990099	1	1	1	8.56364e-10	1.87358e-08	V_pos_P_HSC_Cd48neg	V_neg_Multi_HSC_Cd48neg
Nme2	2.28724	3.81568	-1.52844	101	51	91	50	0.90099	0.980392	0.146364	0.100206	8.57796e-09	1.88026e-08	V_pos_P_HSC_Cd48neg	V_neg_Multi_HSC_Cd48neg
Dgkh	1.23079	0.641901	0.588889	101	51	78	20	0.772277	0.392157	8.82526e-06	5.87361e-06	0.000159995	2.04728e-08	V_pos_P_HSC_Cd48neg	V_neg_Multi_HSC_Cd48neg
Jmjd6	1.10969	0.540007	0.56968	101	51	77	20	0.762376	0.392157	1.66061e-05	1.30035e-05	7.68704e-05	2.17147e-08	V_pos_P_HSC_Cd48neg	V_neg_Multi_HSC_Cd48neg
Nupr1	2.24612	1.30811	0.938007	101	51	94	34	0.930693	0.666667	6.90552e-05	7.26589e-05	1.38808e-05	2.19006e-08	V_pos_P_HSC_Cd48neg	V_neg_Multi_HSC_Cd48neg
Prkag2	1.23201	0.630414	0.6016	101	51	74	18	0.732673	0.352941	1.38172e-05	8.9485e-06	0.000113037	2.19617e-08	V_pos_P_HSC_Cd48neg	V_neg_Multi_HSC_Cd48neg
Sdc2	0.989472	0.457371	0.532102	101	51	73	17	0.722772	0.333333	9.0674e-06	8.65645e-06	0.000117315	2.2045e-08	V_pos_P_HSC_Cd48neg	V_neg_Multi_HSC_Cd48neg
Chchd6	2.48595	1.64334	0.842604	101	51	98	39	0.970297	0.764706	0.000195333	0.000144943	8.41143e-06	2.6243e-08	V_pos_P_HSC_Cd48neg	V_neg_Multi_HSC_Cd48neg
Tjp2	1.0232	0.485018	0.538178	101	51	70	16	0.693069	0.313725	1.8519e-05	1.16739e-05	0.000106705	2.67863e-08	V_pos_P_HSC_Cd48neg	V_neg_Multi_HSC_Cd48neg
Prcp	2.56845	1.83543	0.733022	101	51	101	45	1	0.882353	0.00209731	0.00116187	1.11613e-06	2.78335e-08	V_pos_P_HSC_Cd48neg	V_neg_Multi_HSC_Cd48neg
Smim5	0.913549	1.78938	-0.875833	101	51	65	44	0.643564	0.862745	0.00823824	0.00438407	3.40462e-07	3.18266e-08	V_pos_P_HSC_Cd48neg	V_neg_Multi_HSC_Cd48neg
Fgl2	0.28593	0.813432	-0.527502	101	51	27	30	0.267327	0.588235	0.000231992	0.000172785	9.62716e-06	3.52887e-08	V_pos_P_HSC_Cd48neg	V_neg_Multi_HSC_Cd48neg
Rps12-ps4	0.826831	1.68277	-0.855934	101	51	65	44	0.643564	0.862745	0.00823824	0.00438407	3.85732e-07	3.58473e-08	V_pos_P_HSC_Cd48neg	V_neg_Multi_HSC_Cd48neg
Gm47283	3.41788	4.35904	-0.94116	101	51	100	51	0.990099	1	1	1	1.69264e-09	3.58788e-08	V_pos_P_HSC_Cd48neg	V_neg_Multi_HSC_Cd48neg
Hypk	1.03131	2.11216	-1.08085	101	51	54	42	0.534653	0.823529	0.00093925	0.000627576	3.38402e-06	4.45348e-08	V_pos_P_HSC_Cd48neg	V_neg_Multi_HSC_Cd48neg
P3h2	0.948254	0.372517	0.575737	101	51	63	13	0.623762	0.254902	3.74372e-05	2.90449e-05	7.6672e-05	4.65933e-08	V_pos_P_HSC_Cd48neg	V_neg_Multi_HSC_Cd48neg
Gda	1.78513	1.00315	0.781985	101	51	87	28	0.861386	0.54902	5.41184e-05	4.48467e-05	5.33166e-05	4.98576e-08	V_pos_P_HSC_Cd48neg	V_neg_Multi_HSC_Cd48neg
F10	1.0285	0.26974	0.758756	101	51	54	10	0.534653	0.196078	0.000134515	5.88307e-05	4.35303e-05	5.32234e-08	V_pos_P_HSC_Cd48neg	V_neg_Multi_HSC_Cd48neg
Vamp3	1.80553	1.12563	0.679903	101	51	94	34	0.930693	0.666667	6.90552e-05	7.26589e-05	3.87077e-05	5.81876e-08	V_pos_P_HSC_Cd48neg	V_neg_Multi_HSC_Cd48neg
Psma3	4.20188	3.47574	0.726137	101	51	101	51	1	1	#NUM!	1	3.00725e-09	6.20162e-08	V_pos_P_HSC_Cd48neg	V_neg_Multi_HSC_Cd48neg
Gm10146	1.82939	1.29191	0.537479	101	51	98	34	0.970297	0.666667	6.53098e-07	5.40964e-07	0.00585006	6.51011e-08	V_pos_P_HSC_Cd48neg	V_neg_Multi_HSC_Cd48neg
Mgll	1.08404	0.478889	0.605154	101	51	64	14	0.633663	0.27451	6.04294e-05	3.31301e-05	0.000105743	7.17103e-08	V_pos_P_HSC_Cd48neg	V_neg_Multi_HSC_Cd48neg
Mpc1	2.36707	1.70823	0.658842	101	51	100	39	0.990099	0.764706	1.16217e-05	7.53884e-06	0.00046986	7.24682e-08	V_pos_P_HSC_Cd48neg	V_neg_Multi_HSC_Cd48neg
Slamf1	1.17897	0.66855	0.510418	101	51	81	22	0.80198	0.431373	9.32655e-06	7.21257e-06	0.000538006	7.90334e-08	V_pos_P_HSC_Cd48neg	V_neg_Multi_HSC_Cd48neg
Cltb	1.90414	1.11164	0.792508	101	51	90	32	0.891089	0.627451	0.000272442	0.000207654	1.87299e-05	7.92067e-08	V_pos_P_HSC_Cd48neg	V_neg_Multi_HSC_Cd48neg
Aldh1a1	3.55238	2.69507	0.85731	101	51	101	45	1	0.882353	0.00209731	0.00116187	3.35904e-06	7.94663e-08	V_pos_P_HSC_Cd48neg	V_neg_Multi_HSC_Cd48neg
Slc14a1	3.35272	4.24005	-0.887326	101	51	101	50	1	0.980392	0.726726	0.335526	1.247e-08	8.49017e-08	V_pos_P_HSC_Cd48neg	V_neg_Multi_HSC_Cd48neg
Fkbp11	1.44781	0.705516	0.742295	101	51	77	22	0.762376	0.431373	0.000111934	0.000121159	3.7382e-05	9.15469e-08	V_pos_P_HSC_Cd48neg	V_neg_Multi_HSC_Cd48neg
Atp5c1	4.55816	3.91929	0.638863	101	51	101	51	1	1	#NUM!	1	4.71127e-09	9.50419e-08	V_pos_P_HSC_Cd48neg	V_neg_Multi_HSC_Cd48neg
Fkbp1a	1.47714	0.852564	0.624579	101	51	84	26	0.831683	0.509804	6.38335e-05	4.75732e-05	0.00010327	9.89032e-08	V_pos_P_HSC_Cd48neg	V_neg_Multi_HSC_Cd48neg
Mrpl4	2.05774	1.40719	0.650542	101	51	97	36	0.960396	0.705882	2.44009e-05	1.97183e-05	0.000260177	1.03057e-07	V_pos_P_HSC_Cd48neg	V_neg_Multi_HSC_Cd48neg
Mthfsd	1.10354	0.575014	0.528527	101	51	73	18	0.722772	0.352941	2.47569e-05	1.95542e-05	0.000273437	1.07187e-07	V_pos_P_HSC_Cd48neg	V_neg_Multi_HSC_Cd48neg
Cd55	1.4614	0.890918	0.570481	101	51	87	26	0.861386	0.509804	7.13698e-06	7.77811e-06	0.000692906	1.07999e-07	V_pos_P_HSC_Cd48neg	V_neg_Multi_HSC_Cd48neg
Gm9234	1.82389	1.00906	0.814825	101	51	88	30	0.871287	0.588235	0.000178226	0.000152557	3.56427e-05	1.08914e-07	V_pos_P_HSC_Cd48neg	V_neg_Multi_HSC_Cd48neg
Mmrn1	1.12282	1.88342	-0.760599	101	51	44	42	0.435644	0.823529	1.174e-05	4.76912e-06	0.00121446	1.15646e-07	V_pos_P_HSC_Cd48neg	V_neg_Multi_HSC_Cd48neg
Ccnd1	1.22368	0.617615	0.606067	101	51	74	20	0.732673	0.392157	9.46853e-05	8.06224e-05	7.33893e-05	1.18014e-07	V_pos_P_HSC_Cd48neg	V_neg_Multi_HSC_Cd48neg
Ndrg1	1.78164	2.73332	-0.951688	101	51	87	50	0.861386	0.980392	0.0418603	0.0207417	2.90015e-07	1.1988e-07	V_pos_P_HSC_Cd48neg	V_neg_Multi_HSC_Cd48neg
Ap2m1	3.58538	2.86937	0.716017	101	51	101	48	1	0.941176	0.0651292	0.0362931	1.67013e-07	1.20752e-07	V_pos_P_HSC_Cd48neg	V_neg_Multi_HSC_Cd48neg
Cst3	4.13962	3.37682	0.762796	101	51	101	50	1	0.980392	0.726726	0.335526	1.96413e-08	1.30734e-07	V_pos_P_HSC_Cd48neg	V_neg_Multi_HSC_Cd48neg
mt-Nd3	3.75202	4.5368	-0.784779	101	51	101	51	1	1	#NUM!	1	6.84726e-09	1.35572e-07	V_pos_P_HSC_Cd48neg	V_neg_Multi_HSC_Cd48neg
Cops7a	2.52164	1.84839	0.673247	101	51	101	42	1	0.823529	6.64354e-05	3.24494e-05	0.000212663	1.36578e-07	V_pos_P_HSC_Cd48neg	V_neg_Multi_HSC_Cd48neg
F2r	2.21141	3.18981	-0.978394	101	51	91	51	0.90099	1	0.0478798	0.0169674	4.60132e-07	1.53554e-07	V_pos_P_HSC_Cd48neg	V_neg_Multi_HSC_Cd48neg
Gm5148	3.12471	4.5966	-1.47189	101	51	99	51	0.980198	1	0.796513	0.55115	1.46286e-08	1.58316e-07	V_pos_P_HSC_Cd48neg	V_neg_Multi_HSC_Cd48neg
Rhof	1.63993	1.06479	0.575147	101	51	93	31	0.920792	0.607843	7.537e-06	8.67351e-06	0.000940919	1.60152e-07	V_pos_P_HSC_Cd48neg	V_neg_Multi_HSC_Cd48neg
Oxr1	2.17143	1.41217	0.759254	101	51	96	38	0.950495	0.745098	0.000593036	0.000787035	1.0663e-05	1.64453e-07	V_pos_P_HSC_Cd48neg	V_neg_Multi_HSC_Cd48neg
Arap2	0.124563	0.635394	-0.51083	101	51	13	20	0.128713	0.392157	0.000445558	0.00034383	2.687e-05	1.80153e-07	V_pos_P_HSC_Cd48neg	V_neg_Multi_HSC_Cd48neg
Hspb11	1.16614	0.627866	0.538277	101	51	78	21	0.772277	0.411765	2.40414e-05	2.39477e-05	0.000410966	1.91289e-07	V_pos_P_HSC_Cd48neg	V_neg_Multi_HSC_Cd48neg
Atp2b4	1.8229	1.12035	0.702546	101	51	88	28	0.871287	0.54902	2.54617e-05	3.01187e-05	0.000358575	2.08909e-07	V_pos_P_HSC_Cd48neg	V_neg_Multi_HSC_Cd48neg
Yaf2	1.97892	1.29285	0.686065	101	51	94	34	0.930693	0.666667	6.90552e-05	7.26589e-05	0.000155119	2.17538e-07	V_pos_P_HSC_Cd48neg	V_neg_Multi_HSC_Cd48neg
Dock8	2.77079	3.50992	-0.73913	101	51	101	51	1	1	#NUM!	1	1.13788e-08	2.19513e-07	V_pos_P_HSC_Cd48neg	V_neg_Multi_HSC_Cd48neg
Plscr1	1.95857	1.28673	0.671845	101	51	94	35	0.930693	0.686275	0.000190873	0.000173324	6.5807e-05	2.20011e-07	V_pos_P_HSC_Cd48neg	V_neg_Multi_HSC_Cd48neg
Gm9843	4.03522	4.68289	-0.647666	101	51	101	51	1	1	#NUM!	1	1.36626e-08	2.61072e-07	V_pos_P_HSC_Cd48neg	V_neg_Multi_HSC_Cd48neg
mt-Nd4	4.3321	5.1208	-0.788701	101	51	101	51	1	1	#NUM!	1	1.39776e-08	2.66774e-07	V_pos_P_HSC_Cd48neg	V_neg_Multi_HSC_Cd48neg
Pfkl	2.44401	1.69423	0.749778	101	51	97	39	0.960396	0.764706	0.000598882	0.000428754	3.43477e-05	2.80303e-07	V_pos_P_HSC_Cd48neg	V_neg_Multi_HSC_Cd48neg
Abcf2	1.62478	1.06345	0.561328	101	51	93	33	0.920792	0.647059	6.23634e-05	5.48779e-05	0.000300823	3.12332e-07	V_pos_P_HSC_Cd48neg	V_neg_Multi_HSC_Cd48neg
Gm12020	1.02144	0.40936	0.61208	101	51	58	12	0.574257	0.235294	0.000152792	7.30719e-05	0.000227076	3.13843e-07	V_pos_P_HSC_Cd48neg	V_neg_Multi_HSC_Cd48neg
Nabp2	2.01213	1.44473	0.567396	101	51	99	38	0.980198	0.745098	1.70055e-05	1.26915e-05	0.00131369	3.15274e-07	V_pos_P_HSC_Cd48neg	V_neg_Multi_HSC_Cd48neg
Csad	1.21244	0.64595	0.566485	101	51	76	21	0.752475	0.411765	7.85607e-05	6.65117e-05	0.000266237	3.33781e-07	V_pos_P_HSC_Cd48neg	V_neg_Multi_HSC_Cd48neg
Rpl21-ps8	2.37	3.07963	-0.709627	101	51	99	51	0.980198	1	0.796513	0.55115	3.28759e-08	3.41124e-07	V_pos_P_HSC_Cd48neg	V_neg_Multi_HSC_Cd48neg
Ppbp	0.873703	0.347897	0.525806	101	51	54	10	0.534653	0.196078	0.000134515	5.88307e-05	0.000327655	3.61706e-07	V_pos_P_HSC_Cd48neg	V_neg_Multi_HSC_Cd48neg
Arl2	1.84851	1.19996	0.648547	101	51	92	31	0.910891	0.607843	1.94415e-05	1.68227e-05	0.00116987	3.68883e-07	V_pos_P_HSC_Cd48neg	V_neg_Multi_HSC_Cd48neg
Gcsh	1.61534	1.03608	0.579257	101	51	90	30	0.891089	0.588235	3.89181e-05	3.58963e-05	0.000556588	3.74186e-07	V_pos_P_HSC_Cd48neg	V_neg_Multi_HSC_Cd48neg
Gm21887	1.09652	1.8679	-0.77138	101	51	79	46	0.782178	0.901961	0.109667	0.0759005	2.7215e-07	3.86175e-07	V_pos_P_HSC_Cd48neg	V_neg_Multi_HSC_Cd48neg
Rps4l	0.763432	0.166539	0.596893	101	51	40	5	0.39604	0.0980392	0.000303987	0.000127405	0.000165276	3.93262e-07	V_pos_P_HSC_Cd48neg	V_neg_Multi_HSC_Cd48neg
Fdps	0.519686	1.20386	-0.68417	101	51	36	34	0.356436	0.666667	0.000558682	0.000503279	4.46381e-05	4.1811e-07	V_pos_P_HSC_Cd48neg	V_neg_Multi_HSC_Cd48neg
Gnas	1.75878	2.63731	-0.878531	101	51	90	50	0.891089	0.980392	0.107538	0.061341	3.70082e-07	4.22262e-07	V_pos_P_HSC_Cd48neg	V_neg_Multi_HSC_Cd48neg
Lamp2	1.88349	1.35283	0.530656	101	51	98	36	0.970297	0.705882	6.8566e-06	5.53788e-06	0.00438643	4.50199e-07	V_pos_P_HSC_Cd48neg	V_neg_Multi_HSC_Cd48neg
Mir142hg	2.25163	3.13303	-0.881406	101	51	100	49	0.990099	0.960784	0.542277	0.260718	1.04575e-07	5.02149e-07	V_pos_P_HSC_Cd48neg	V_neg_Multi_HSC_Cd48neg
Idh3a	2.52155	1.7611	0.76045	101	51	96	41	0.950495	0.803922	0.0100821	0.0076637	3.58636e-06	5.05985e-07	V_pos_P_HSC_Cd48neg	V_neg_Multi_HSC_Cd48neg
Borcs8	1.38893	0.816639	0.572288	101	51	85	27	0.841584	0.529412	8.42984e-05	7.13231e-05	0.000387785	5.09001e-07	V_pos_P_HSC_Cd48neg	V_neg_Multi_HSC_Cd48neg
Tmod3	2.16286	1.62009	0.542766	101	51	101	42	1	0.823529	6.64354e-05	3.24494e-05	0.00085995	5.13295e-07	V_pos_P_HSC_Cd48neg	V_neg_Multi_HSC_Cd48neg
Bicd1	1.85376	1.17538	0.67838	101	51	93	34	0.920792	0.666667	0.000170624	0.000137389	0.000209364	5.28231e-07	V_pos_P_HSC_Cd48neg	V_neg_Multi_HSC_Cd48neg
0610010K14Rik	0.341966	0.88201	-0.540043	101	51	28	29	0.277228	0.568627	0.00087934	0.000689914	5.15751e-05	6.45871e-07	V_pos_P_HSC_Cd48neg	V_neg_Multi_HSC_Cd48neg
Hmgcl	1.97084	1.24954	0.721297	101	51	92	36	0.910891	0.705882	0.00238687	0.00185176	1.97638e-05	6.63271e-07	V_pos_P_HSC_Cd48neg	V_neg_Multi_HSC_Cd48neg
Pole4	2.13118	1.46353	0.66765	101	51	96	36	0.950495	0.705882	7.5436e-05	5.90184e-05	0.000625791	6.69014e-07	V_pos_P_HSC_Cd48neg	V_neg_Multi_HSC_Cd48neg
Ptger3	2.2085	1.54447	0.664029	101	51	97	39	0.960396	0.764706	0.000598882	0.000428754	9.29556e-05	7.18907e-07	V_pos_P_HSC_Cd48neg	V_neg_Multi_HSC_Cd48neg
Grn	2.41366	1.64014	0.773516	101	51	97	40	0.960396	0.784314	0.00163836	0.001117	3.68324e-05	7.40806e-07	V_pos_P_HSC_Cd48neg	V_neg_Multi_HSC_Cd48neg
Spint2	1.73825	1.11151	0.626743	101	51	91	32	0.90099	0.627451	0.000126065	0.000121959	0.000339832	7.45971e-07	V_pos_P_HSC_Cd48neg	V_neg_Multi_HSC_Cd48neg
Uqcrc1	3.85683	3.21115	0.645677	101	51	101	50	1	0.980392	0.726726	0.335526	1.29501e-07	7.80018e-07	V_pos_P_HSC_Cd48neg	V_neg_Multi_HSC_Cd48neg
Diablo	0.393904	1.0763	-0.682397	101	51	35	31	0.346535	0.607843	0.00378274	0.0030806	1.61744e-05	8.8765e-07	V_pos_P_HSC_Cd48neg	V_neg_Multi_HSC_Cd48neg
Copb2	1.99714	1.44906	0.548077	101	51	99	40	0.980198	0.784314	0.000163036	0.000117359	0.000430255	8.98873e-07	V_pos_P_HSC_Cd48neg	V_neg_Multi_HSC_Cd48neg
Drap1	2.25606	1.68842	0.567638	101	51	101	42	1	0.823529	6.64354e-05	3.24494e-05	0.00159331	9.19147e-07	V_pos_P_HSC_Cd48neg	V_neg_Multi_HSC_Cd48neg
Sec22b	1.83666	1.26518	0.571483	101	51	94	33	0.930693	0.647059	2.41771e-05	3.1011e-05	0.00173293	9.53299e-07	V_pos_P_HSC_Cd48neg	V_neg_Multi_HSC_Cd48neg
Aldh7a1	1.52207	0.914321	0.607748	101	51	86	28	0.851485	0.54902	0.000109758	0.000113408	0.000475108	9.5566e-07	V_pos_P_HSC_Cd48neg	V_neg_Multi_HSC_Cd48neg
Mrps33	3.40259	2.66726	0.735327	101	51	101	45	1	0.882353	0.00209731	0.00116187	4.70093e-05	9.67998e-07	V_pos_P_HSC_Cd48neg	V_neg_Multi_HSC_Cd48neg
Tasp1	1.32379	0.823469	0.500324	101	51	83	24	0.821782	0.470588	1.78521e-05	2.23632e-05	0.00245733	9.73605e-07	V_pos_P_HSC_Cd48neg	V_neg_Multi_HSC_Cd48neg
Cacybp	2.90288	2.1273	0.775577	101	51	100	42	0.990099	0.823529	0.000364095	0.000238718	0.000231269	9.77857e-07	V_pos_P_HSC_Cd48neg	V_neg_Multi_HSC_Cd48neg
Ripor2	3.79741	4.47081	-0.673404	101	51	101	51	1	1	#NUM!	1	6.09049e-08	1.07278e-06	V_pos_P_HSC_Cd48neg	V_neg_Multi_HSC_Cd48neg
mt-Tn	0.827777	1.62373	-0.79595	101	51	63	41	0.623762	0.803922	0.038315	0.0271822	2.33157e-06	1.1138e-06	V_pos_P_HSC_Cd48neg	V_neg_Multi_HSC_Cd48neg
Nudcd2	2.04539	1.36983	0.675564	101	51	95	37	0.940594	0.72549	0.000560015	0.000537567	0.000119111	1.12461e-06	V_pos_P_HSC_Cd48neg	V_neg_Multi_HSC_Cd48neg
Gm8355	1.45813	0.859911	0.598221	101	51	83	26	0.821782	0.509804	0.000122272	0.000105496	0.00061251	1.13435e-06	V_pos_P_HSC_Cd48neg	V_neg_Multi_HSC_Cd48neg
Rnf144a	0.597254	1.20538	-0.608127	101	51	48	38	0.475248	0.745098	0.00273495	0.0017739	3.67046e-05	1.1425e-06	V_pos_P_HSC_Cd48neg	V_neg_Multi_HSC_Cd48neg
Ptgs1	2.55703	1.84173	0.715303	101	51	99	43	0.980198	0.843137	0.00407986	0.0026372	2.49923e-05	1.15572e-06	V_pos_P_HSC_Cd48neg	V_neg_Multi_HSC_Cd48neg
Myct1	1.96094	1.38785	0.573085	101	51	99	40	0.980198	0.784314	0.000163036	0.000117359	0.000601319	1.23263e-06	V_pos_P_HSC_Cd48neg	V_neg_Multi_HSC_Cd48neg
Atp5b	5.48233	4.94294	0.539395	101	51	101	51	1	1	#NUM!	1	7.0926e-08	1.23848e-06	V_pos_P_HSC_Cd48neg	V_neg_Multi_HSC_Cd48neg
Rida	1.70105	1.14033	0.56072	101	51	92	32	0.910891	0.627451	5.46483e-05	4.41114e-05	0.00172774	1.32533e-06	V_pos_P_HSC_Cd48neg	V_neg_Multi_HSC_Cd48neg
Serf2	3.19808	4.13986	-0.941782	101	51	101	51	1	1	#NUM!	1	7.90434e-08	1.37166e-06	V_pos_P_HSC_Cd48neg	V_neg_Multi_HSC_Cd48neg
Sf3a3	2.79325	2.15685	0.6364	101	51	101	43	1	0.843137	0.000211585	0.000108668	0.000768613	1.4448e-06	V_pos_P_HSC_Cd48neg	V_neg_Multi_HSC_Cd48neg
Hmga1	2.02197	1.20559	0.81638	101	51	88	33	0.871287	0.647059	0.00247498	0.00237949	3.56072e-05	1.46441e-06	V_pos_P_HSC_Cd48neg	V_neg_Multi_HSC_Cd48neg
Dst	1.23178	0.719003	0.512782	101	51	81	25	0.80198	0.490196	0.000167298	0.000146742	0.000584078	1.48039e-06	V_pos_P_HSC_Cd48neg	V_neg_Multi_HSC_Cd48neg
Rpl31-ps10	2.09963	2.89241	-0.792774	101	51	92	50	0.910891	0.980392	0.198608	0.165642	5.35983e-07	1.53034e-06	V_pos_P_HSC_Cd48neg	V_neg_Multi_HSC_Cd48neg
Pam	1.66154	1.07767	0.583867	101	51	90	32	0.891089	0.627451	0.000272442	0.000207654	0.000438651	1.56775e-06	V_pos_P_HSC_Cd48neg	V_neg_Multi_HSC_Cd48neg
Card19	2.13009	1.47195	0.658145	101	51	97	38	0.960396	0.745098	0.000212126	0.000158856	0.000642941	1.7462e-06	V_pos_P_HSC_Cd48neg	V_neg_Multi_HSC_Cd48neg
Pigs	1.33765	0.707989	0.629661	101	51	76	25	0.752475	0.490196	0.00227557	0.00186027	5.49233e-05	1.7468e-06	V_pos_P_HSC_Cd48neg	V_neg_Multi_HSC_Cd48neg
Mrfap1	3.26332	2.62797	0.635349	101	51	101	49	1	0.960784	0.21143	0.111101	9.34501e-07	1.77338e-06	V_pos_P_HSC_Cd48neg	V_neg_Multi_HSC_Cd48neg
Ift22	0.830061	0.318949	0.511112	101	51	59	14	0.584158	0.27451	0.000590273	0.000320977	0.000325379	1.78326e-06	V_pos_P_HSC_Cd48neg	V_neg_Multi_HSC_Cd48neg
Ssr4	4.04817	3.35029	0.697877	101	51	101	50	1	0.980392	0.726726	0.335526	3.12643e-07	1.79067e-06	V_pos_P_HSC_Cd48neg	V_neg_Multi_HSC_Cd48neg
Slc35b2	1.82974	1.28316	0.546572	101	51	93	33	0.920792	0.647059	6.23634e-05	5.48779e-05	0.00192132	1.79932e-06	V_pos_P_HSC_Cd48neg	V_neg_Multi_HSC_Cd48neg
Cd47	3.99839	4.54393	-0.545544	101	51	101	51	1	1	#NUM!	1	1.06851e-07	1.82201e-06	V_pos_P_HSC_Cd48neg	V_neg_Multi_HSC_Cd48neg
Ntmt1	1.46797	0.942161	0.525809	101	51	89	30	0.881188	0.588235	8.55899e-05	0.000110256	0.00102749	1.92512e-06	V_pos_P_HSC_Cd48neg	V_neg_Multi_HSC_Cd48neg
Tomm34	1.80814	1.27332	0.534814	101	51	96	36	0.950495	0.705882	7.5436e-05	5.90184e-05	0.00193621	1.94088e-06	V_pos_P_HSC_Cd48neg	V_neg_Multi_HSC_Cd48neg
Gtf2a2	2.38096	1.82627	0.554694	101	51	100	44	0.990099	0.862745	0.00333042	0.0021042	5.88171e-05	2.0922e-06	V_pos_P_HSC_Cd48neg	V_neg_Multi_HSC_Cd48neg
Cetn2	2.52285	1.8715	0.651344	101	51	100	44	0.990099	0.862745	0.00333042	0.0021042	6.28365e-05	2.22644e-06	V_pos_P_HSC_Cd48neg	V_neg_Multi_HSC_Cd48neg
Rbp1	1.48744	0.86445	0.622987	101	51	81	25	0.80198	0.490196	0.000167298	0.000146742	0.000925427	2.28307e-06	V_pos_P_HSC_Cd48neg	V_neg_Multi_HSC_Cd48neg
Cavin2	3.40316	2.75869	0.644474	101	51	101	49	1	0.960784	0.21143	0.111101	1.25709e-06	2.34413e-06	V_pos_P_HSC_Cd48neg	V_neg_Multi_HSC_Cd48neg
Rfc4	1.82866	1.12282	0.705842	101	51	87	30	0.861386	0.588235	0.00035298	0.000387445	0.000369447	2.39895e-06	V_pos_P_HSC_Cd48neg	V_neg_Multi_HSC_Cd48neg
Wdfy1	2.00474	1.37607	0.628665	101	51	95	36	0.940594	0.705882	0.000206654	0.000239375	0.000619907	2.4816e-06	V_pos_P_HSC_Cd48neg	V_neg_Multi_HSC_Cd48neg
Pwp1	1.75322	1.22351	0.529711	101	51	92	31	0.910891	0.607843	1.94415e-05	1.68227e-05	0.00900723	2.53086e-06	V_pos_P_HSC_Cd48neg	V_neg_Multi_HSC_Cd48neg
Dnajb11	1.51218	1.01136	0.500816	101	51	89	29	0.881188	0.568627	3.1788e-05	2.58934e-05	0.00594498	2.56868e-06	V_pos_P_HSC_Cd48neg	V_neg_Multi_HSC_Cd48neg
Ramp1	1.47969	0.936109	0.543584	101	51	83	26	0.821782	0.509804	0.000122272	0.000105496	0.00148627	2.61353e-06	V_pos_P_HSC_Cd48neg	V_neg_Multi_HSC_Cd48neg
Lgals3bp	2.47056	1.71412	0.756442	101	51	100	45	0.990099	0.882353	0.00980228	0.00598441	2.72913e-05	2.71565e-06	V_pos_P_HSC_Cd48neg	V_neg_Multi_HSC_Cd48neg
Tmem14c	3.25176	2.46486	0.786901	101	51	99	45	0.980198	0.882353	0.0302978	0.017625	9.28829e-06	2.72165e-06	V_pos_P_HSC_Cd48neg	V_neg_Multi_HSC_Cd48neg
S100a6	1.68071	1.18024	0.50047	101	51	89	29	0.881188	0.568627	3.1788e-05	2.58934e-05	0.00653989	2.80958e-06	V_pos_P_HSC_Cd48neg	V_neg_Multi_HSC_Cd48neg
Rps18-ps3	2.99015	3.71061	-0.720462	101	51	100	51	0.990099	1	1	1	1.70593e-07	2.82911e-06	V_pos_P_HSC_Cd48neg	V_neg_Multi_HSC_Cd48neg
Sdhd	3.06142	2.45045	0.610967	101	51	99	50	0.980198	0.980392	1	1	1.77924e-07	2.94321e-06	V_pos_P_HSC_Cd48neg	V_neg_Multi_HSC_Cd48neg
Hdac1	2.43361	1.86115	0.572461	101	51	100	42	0.990099	0.823529	0.000364095	0.000238718	0.000773412	3.04727e-06	V_pos_P_HSC_Cd48neg	V_neg_Multi_HSC_Cd48neg
Gm2629	0.257216	0.829764	-0.572549	101	51	21	24	0.207921	0.470588	0.00157055	0.00127089	0.000147091	3.08304e-06	V_pos_P_HSC_Cd48neg	V_neg_Multi_HSC_Cd48neg
Cd151	1.73645	1.18249	0.55396	101	51	89	29	0.881188	0.568627	3.1788e-05	2.58934e-05	0.00735855	3.13881e-06	V_pos_P_HSC_Cd48neg	V_neg_Multi_HSC_Cd48neg
Xist	2.71653	3.5035	-0.786963	101	51	100	51	0.990099	1	1	1	1.93568e-07	3.18568e-06	V_pos_P_HSC_Cd48neg	V_neg_Multi_HSC_Cd48neg
Ippk	1.29566	0.714756	0.580908	101	51	78	25	0.772277	0.490196	0.000869678	0.000817738	0.000244954	3.28974e-06	V_pos_P_HSC_Cd48neg	V_neg_Multi_HSC_Cd48neg
Srp54c	2.09797	1.46048	0.637496	101	51	97	43	0.960396	0.843137	0.0269068	0.0214811	9.94967e-06	3.49631e-06	V_pos_P_HSC_Cd48neg	V_neg_Multi_HSC_Cd48neg
Tnik	1.68796	2.5437	-0.855737	101	51	88	49	0.871287	0.960784	0.144588	0.0920302	2.35954e-06	3.5488e-06	V_pos_P_HSC_Cd48neg	V_neg_Multi_HSC_Cd48neg
Atpaf2	1.46975	0.912704	0.557047	101	51	84	29	0.831683	0.568627	0.000934306	0.00074139	0.000293889	3.56011e-06	V_pos_P_HSC_Cd48neg	V_neg_Multi_HSC_Cd48neg
Zeb2	3.5625	4.39599	-0.833489	101	51	101	51	1	1	#NUM!	1	2.19522e-07	3.58519e-06	V_pos_P_HSC_Cd48neg	V_neg_Multi_HSC_Cd48neg
Gm29216	3.54182	4.1811	-0.639272	101	51	101	51	1	1	#NUM!	1	2.19522e-07	3.58519e-06	V_pos_P_HSC_Cd48neg	V_neg_Multi_HSC_Cd48neg
Actn1	1.41262	0.887113	0.52551	101	51	85	29	0.841584	0.568627	0.000518079	0.000588559	0.000377445	3.62544e-06	V_pos_P_HSC_Cd48neg	V_neg_Multi_HSC_Cd48neg
Cct7	4.04871	3.39943	0.649281	101	51	101	50	1	0.980392	0.726726	0.335526	6.78629e-07	3.71039e-06	V_pos_P_HSC_Cd48neg	V_neg_Multi_HSC_Cd48neg
Arhgef1	1.65665	1.0642	0.592445	101	51	89	31	0.881188	0.607843	0.000222104	0.00023147	0.00106204	3.98704e-06	V_pos_P_HSC_Cd48neg	V_neg_Multi_HSC_Cd48neg
Aprt	3.10755	2.3638	0.743743	101	51	100	46	0.990099	0.901961	0.028243	0.0164682	1.54823e-05	4.12589e-06	V_pos_P_HSC_Cd48neg	V_neg_Multi_HSC_Cd48neg
Gm11687	1.52037	2.18068	-0.660303	101	51	88	50	0.871287	0.980392	0.0575163	0.0353865	7.7636e-06	4.42516e-06	V_pos_P_HSC_Cd48neg	V_neg_Multi_HSC_Cd48neg
Dynlt1b	0.842185	1.62538	-0.783197	101	51	54	39	0.534653	0.764706	0.0101166	0.00792515	3.50252e-05	4.46825e-06	V_pos_P_HSC_Cd48neg	V_neg_Multi_HSC_Cd48neg
Ext2	1.38632	0.874613	0.511705	101	51	84	27	0.831683	0.529412	0.000162475	0.000174393	0.00159566	4.47869e-06	V_pos_P_HSC_Cd48neg	V_neg_Multi_HSC_Cd48neg
Csnk1e	0.227449	0.741464	-0.514014	101	51	25	25	0.247525	0.490196	0.00474338	0.00347764	8.22406e-05	4.5953e-06	V_pos_P_HSC_Cd48neg	V_neg_Multi_HSC_Cd48neg
Eif1	3.91848	4.65158	-0.733101	101	51	101	51	1	1	#NUM!	1	2.87793e-07	4.62226e-06	V_pos_P_HSC_Cd48neg	V_neg_Multi_HSC_Cd48neg
Rps8-ps2	2.3937	3.02678	-0.633084	101	51	99	51	0.980198	1	0.796513	0.55115	5.65901e-07	4.98429e-06	V_pos_P_HSC_Cd48neg	V_neg_Multi_HSC_Cd48neg
Ndufb1-ps	3.09611	3.64399	-0.547882	101	51	99	51	0.980198	1	0.796513	0.55115	5.65901e-07	4.98429e-06	V_pos_P_HSC_Cd48neg	V_neg_Multi_HSC_Cd48neg
Ppa1	2.73606	2.02277	0.71329	101	51	98	43	0.970297	0.843137	0.0115531	0.00709634	4.53334e-05	5.13102e-06	V_pos_P_HSC_Cd48neg	V_neg_Multi_HSC_Cd48neg
Pik3cd	0.583273	1.20127	-0.618001	101	51	47	36	0.465347	0.705882	0.00829236	0.00581002	6.01033e-05	5.541e-06	V_pos_P_HSC_Cd48neg	V_neg_Multi_HSC_Cd48neg
Acp1	2.19134	1.55018	0.641157	101	51	97	44	0.960396	0.862745	0.0625316	0.043592	8.15985e-06	5.63762e-06	V_pos_P_HSC_Cd48neg	V_neg_Multi_HSC_Cd48neg
Wdr18	1.81171	1.23115	0.580566	101	51	92	33	0.910891	0.647059	0.000148404	0.000187933	0.00194074	5.77152e-06	V_pos_P_HSC_Cd48neg	V_neg_Multi_HSC_Cd48neg
Mospd3	1.67718	1.17449	0.502697	101	51	90	31	0.891089	0.607843	0.000104868	8.68895e-05	0.00460768	6.29801e-06	V_pos_P_HSC_Cd48neg	V_neg_Multi_HSC_Cd48neg
Kalrn	2.70214	1.80572	0.896418	101	51	96	42	0.950495	0.823529	0.0238885	0.0162451	2.46625e-05	6.30224e-06	V_pos_P_HSC_Cd48neg	V_neg_Multi_HSC_Cd48neg
Gm2606	0.858542	0.343111	0.515431	101	51	57	15	0.564356	0.294118	0.00289514	0.00193827	0.000213355	6.49195e-06	V_pos_P_HSC_Cd48neg	V_neg_Multi_HSC_Cd48neg
Timm50	1.71689	1.0782	0.638684	101	51	85	30	0.841584	0.588235	0.00120997	0.00114117	0.000363861	6.51677e-06	V_pos_P_HSC_Cd48neg	V_neg_Multi_HSC_Cd48neg
Mfsd10	1.92638	1.38916	0.537228	101	51	97	39	0.960396	0.764706	0.000598882	0.000428754	0.00103927	6.96183e-06	V_pos_P_HSC_Cd48neg	V_neg_Multi_HSC_Cd48neg
Tomm22	2.76076	2.1528	0.607967	101	51	99	47	0.980198	0.921569	0.189624	0.0978848	4.62293e-06	7.06305e-06	V_pos_P_HSC_Cd48neg	V_neg_Multi_HSC_Cd48neg
Ccs	1.75115	1.0981	0.653042	101	51	87	34	0.861386	0.666667	0.00932093	0.00954465	4.82925e-05	7.18598e-06	V_pos_P_HSC_Cd48neg	V_neg_Multi_HSC_Cd48neg
Mgmt	1.48496	0.864435	0.620525	101	51	78	25	0.772277	0.490196	0.000869678	0.000817738	0.000587612	7.47121e-06	V_pos_P_HSC_Cd48neg	V_neg_Multi_HSC_Cd48neg
Srp54a	1.84023	1.21908	0.62115	101	51	91	35	0.90099	0.686275	0.00199281	0.00237878	0.000202162	7.47684e-06	V_pos_P_HSC_Cd48neg	V_neg_Multi_HSC_Cd48neg
Tmed3	1.90862	1.36018	0.548439	101	51	95	37	0.940594	0.72549	0.000560015	0.000537567	0.000911007	7.60517e-06	V_pos_P_HSC_Cd48neg	V_neg_Multi_HSC_Cd48neg
Snrpd1	4.05324	3.32364	0.729597	101	51	101	49	1	0.960784	0.21143	0.111101	4.54032e-06	7.81866e-06	V_pos_P_HSC_Cd48neg	V_neg_Multi_HSC_Cd48neg
Ccnh	2.27189	1.61477	0.657119	101	51	95	41	0.940594	0.803922	0.020743	0.0218775	2.31269e-05	7.84075e-06	V_pos_P_HSC_Cd48neg	V_neg_Multi_HSC_Cd48neg
Litaf	1.29545	0.750167	0.545283	101	51	80	26	0.792079	0.509804	0.000699052	0.000651358	0.000785718	7.92516e-06	V_pos_P_HSC_Cd48neg	V_neg_Multi_HSC_Cd48neg
Exosc8	2.36663	1.80486	0.561771	101	51	99	41	0.980198	0.803922	0.000488578	0.00034174	0.00150775	7.97546e-06	V_pos_P_HSC_Cd48neg	V_neg_Multi_HSC_Cd48neg
C530008M17Rik	1.83015	1.10106	0.729091	101	51	81	27	0.80198	0.529412	0.000935302	0.000661291	0.000785812	8.03905e-06	V_pos_P_HSC_Cd48neg	V_neg_Multi_HSC_Cd48neg
Ndufaf4	1.62009	1.0654	0.554688	101	51	87	32	0.861386	0.627451	0.00196913	0.00158264	0.000332177	8.12677e-06	V_pos_P_HSC_Cd48neg	V_neg_Multi_HSC_Cd48neg
Poldip2	1.64389	1.10444	0.539453	101	51	89	31	0.881188	0.607843	0.000222104	0.00023147	0.00250575	8.90902e-06	V_pos_P_HSC_Cd48neg	V_neg_Multi_HSC_Cd48neg
Gsto1	3.2391	2.5818	0.657294	101	51	100	48	0.990099	0.941176	0.214019	0.110097	5.31772e-06	8.98741e-06	V_pos_P_HSC_Cd48neg	V_neg_Multi_HSC_Cd48neg
Cct5	4.23172	3.7275	0.504229	101	51	101	51	1	1	#NUM!	1	5.89284e-07	9.04218e-06	V_pos_P_HSC_Cd48neg	V_neg_Multi_HSC_Cd48neg
Bex1	1.11097	0.600214	0.510752	101	51	64	16	0.633663	0.313725	0.000373557	0.000270374	0.00220894	9.15624e-06	V_pos_P_HSC_Cd48neg	V_neg_Multi_HSC_Cd48neg
Eif3m	3.5493	2.93715	0.612147	101	51	101	49	1	0.960784	0.21143	0.111101	5.57082e-06	9.46665e-06	V_pos_P_HSC_Cd48neg	V_neg_Multi_HSC_Cd48neg
Phf5a	2.54026	1.83916	0.701104	101	51	97	43	0.960396	0.843137	0.0269068	0.0214811	2.96322e-05	9.71807e-06	V_pos_P_HSC_Cd48neg	V_neg_Multi_HSC_Cd48neg
Grk3	0.301617	0.925663	-0.624046	101	51	26	26	0.257426	0.509804	0.00354793	0.00348929	0.000187762	9.98355e-06	V_pos_P_HSC_Cd48neg	V_neg_Multi_HSC_Cd48neg
Pdrg1	2.69896	2.08422	0.614734	101	51	101	45	1	0.882353	0.00209731	0.00116187	0.00060346	1.06367e-05	V_pos_P_HSC_Cd48neg	V_neg_Multi_HSC_Cd48neg
Ostc	2.92	2.26726	0.652741	101	51	99	49	0.980198	0.960784	0.865447	0.602361	1.18479e-06	1.08142e-05	V_pos_P_HSC_Cd48neg	V_neg_Multi_HSC_Cd48neg
Rexo2	2.15106	1.37099	0.780065	101	51	88	34	0.871287	0.666667	0.00548649	0.00454463	0.000160521	1.10381e-05	V_pos_P_HSC_Cd48neg	V_neg_Multi_HSC_Cd48neg
Crip1	3.31611	3.91144	-0.595332	101	51	101	51	1	1	#NUM!	1	7.35402e-07	1.11214e-05	V_pos_P_HSC_Cd48neg	V_neg_Multi_HSC_Cd48neg
Nrm	1.56894	0.938268	0.630677	101	51	78	25	0.772277	0.490196	0.000869678	0.000817738	0.000906012	1.11987e-05	V_pos_P_HSC_Cd48neg	V_neg_Multi_HSC_Cd48neg
Emc4	2.03535	1.4043	0.631045	101	51	94	39	0.930693	0.764706	0.00776739	0.00761131	0.000103398	1.18482e-05	V_pos_P_HSC_Cd48neg	V_neg_Multi_HSC_Cd48neg
Cyc1	2.571	1.90594	0.665053	101	51	98	42	0.970297	0.823529	0.00437324	0.00283485	0.000281454	1.20012e-05	V_pos_P_HSC_Cd48neg	V_neg_Multi_HSC_Cd48neg
Mrpl40	2.26657	1.673	0.593569	101	51	98	42	0.970297	0.823529	0.00437324	0.00283485	0.000281454	1.20012e-05	V_pos_P_HSC_Cd48neg	V_neg_Multi_HSC_Cd48neg
Rabggtb	2.14614	1.52065	0.625497	101	51	96	39	0.950495	0.764706	0.00158268	0.00166003	0.000481364	1.2018e-05	V_pos_P_HSC_Cd48neg	V_neg_Multi_HSC_Cd48neg
Commd1	2.02445	1.4551	0.569344	101	51	96	38	0.950495	0.745098	0.000593036	0.000787035	0.00102913	1.21707e-05	V_pos_P_HSC_Cd48neg	V_neg_Multi_HSC_Cd48neg
Gm12366	1.8826	2.58937	-0.706768	101	51	91	48	0.90099	0.941176	0.596541	0.544937	1.5177e-06	1.24102e-05	V_pos_P_HSC_Cd48neg	V_neg_Multi_HSC_Cd48neg
Samm50	2.70358	2.06793	0.635654	101	51	100	44	0.990099	0.862745	0.00333042	0.0021042	0.000397986	1.25557e-05	V_pos_P_HSC_Cd48neg	V_neg_Multi_HSC_Cd48neg
Prdx5	3.16871	2.57827	0.590443	101	51	101	47	1	0.921569	0.0205727	0.0116917	7.47391e-05	1.30641e-05	V_pos_P_HSC_Cd48neg	V_neg_Multi_HSC_Cd48neg
Mllt3	1.88004	1.18183	0.698204	101	51	89	33	0.881188	0.647059	0.00133389	0.00104815	0.000845553	1.32375e-05	V_pos_P_HSC_Cd48neg	V_neg_Multi_HSC_Cd48neg
Itga4	1.20542	1.9211	-0.715677	101	51	85	48	0.841584	0.941176	0.135352	0.117718	8.17488e-06	1.42943e-05	V_pos_P_HSC_Cd48neg	V_neg_Multi_HSC_Cd48neg
Psd3	2.73768	3.49786	-0.760186	101	51	100	51	0.990099	1	1	1	9.72397e-07	1.44338e-05	V_pos_P_HSC_Cd48neg	V_neg_Multi_HSC_Cd48neg
Malat1	5.0695	6.00701	-0.937504	101	51	101	51	1	1	#NUM!	1	9.72397e-07	1.44338e-05	V_pos_P_HSC_Cd48neg	V_neg_Multi_HSC_Cd48neg
Alg5	1.75315	1.17008	0.58307	101	51	90	34	0.891089	0.666667	0.00164085	0.00152131	0.000646417	1.45861e-05	V_pos_P_HSC_Cd48neg	V_neg_Multi_HSC_Cd48neg
Smim20	2.04099	1.4554	0.585586	101	51	96	41	0.950495	0.803922	0.0100821	0.0076637	0.000136634	1.54654e-05	V_pos_P_HSC_Cd48neg	V_neg_Multi_HSC_Cd48neg
Spns3	0.195932	0.732684	-0.536752	101	51	18	21	0.178218	0.411765	0.00354239	0.00293736	0.000365605	1.5834e-05	V_pos_P_HSC_Cd48neg	V_neg_Multi_HSC_Cd48neg
Hadhb	2.00421	1.50314	0.50107	101	51	98	40	0.970297	0.784314	0.000566853	0.000404157	0.00266596	1.58829e-05	V_pos_P_HSC_Cd48neg	V_neg_Multi_HSC_Cd48neg
Ier3ip1	1.72219	2.44405	-0.721862	101	51	93	49	0.920792	0.960784	0.553437	0.496616	2.28853e-06	1.66927e-05	V_pos_P_HSC_Cd48neg	V_neg_Multi_HSC_Cd48neg
Rapsn	0.261691	0.79943	-0.537739	101	51	26	25	0.257426	0.490196	0.00719071	0.00610571	0.00018986	1.70033e-05	V_pos_P_HSC_Cd48neg	V_neg_Multi_HSC_Cd48neg
Rbpms2	1.67189	1.11531	0.556587	101	51	83	27	0.821782	0.529412	0.000301481	0.000232016	0.00504543	1.71589e-05	V_pos_P_HSC_Cd48neg	V_neg_Multi_HSC_Cd48neg
Ppp1r12b	0.705285	1.28165	-0.576365	101	51	57	38	0.564356	0.745098	0.0459427	0.0340372	3.63556e-05	1.80697e-05	V_pos_P_HSC_Cd48neg	V_neg_Multi_HSC_Cd48neg
Timm21	1.67213	1.12963	0.542494	101	51	91	35	0.90099	0.686275	0.00199281	0.00237878	0.000536125	1.85844e-05	V_pos_P_HSC_Cd48neg	V_neg_Multi_HSC_Cd48neg
Gm7143	1.66302	2.362	-0.698982	101	51	89	48	0.881188	0.941176	0.377274	0.387835	3.38876e-06	1.91126e-05	V_pos_P_HSC_Cd48neg	V_neg_Multi_HSC_Cd48neg
Eif4e2	2.05555	1.47272	0.582837	101	51	94	39	0.930693	0.764706	0.00776739	0.00761131	0.000177063	1.95645e-05	V_pos_P_HSC_Cd48neg	V_neg_Multi_HSC_Cd48neg
Pmm1	1.17552	0.662636	0.512889	101	51	72	22	0.712871	0.431373	0.0013907	0.00132082	0.00105885	2.0251e-05	V_pos_P_HSC_Cd48neg	V_neg_Multi_HSC_Cd48neg
Rtca	1.77529	1.23907	0.536216	101	51	92	36	0.910891	0.705882	0.00238687	0.00185176	0.000756361	2.02787e-05	V_pos_P_HSC_Cd48neg	V_neg_Multi_HSC_Cd48neg
Naa20	2.56437	1.91556	0.64881	101	51	99	43	0.980198	0.843137	0.00407986	0.0026372	0.000536862	2.04837e-05	V_pos_P_HSC_Cd48neg	V_neg_Multi_HSC_Cd48neg
mt-Atp6	0.893773	1.57697	-0.6832	101	51	64	41	0.633663	0.803922	0.0501495	0.0406907	3.6056e-05	2.11741e-05	V_pos_P_HSC_Cd48neg	V_neg_Multi_HSC_Cd48neg
Bcl2l1	2.11062	1.57836	0.532258	101	51	98	41	0.970297	0.803922	0.00159905	0.00108967	0.00135238	2.12615e-05	V_pos_P_HSC_Cd48neg	V_neg_Multi_HSC_Cd48neg
Itpr1	2.91598	2.3341	0.581874	101	51	101	45	1	0.882353	0.00209731	0.00116187	0.00128489	2.15194e-05	V_pos_P_HSC_Cd48neg	V_neg_Multi_HSC_Cd48neg
Mrpl58	1.9335	1.40097	0.532526	101	51	95	36	0.940594	0.705882	0.000206654	0.000239375	0.0062366	2.15197e-05	V_pos_P_HSC_Cd48neg	V_neg_Multi_HSC_Cd48neg
Tbxas1	3.18607	3.8348	-0.648737	101	51	101	51	1	1	#NUM!	1	1.55921e-06	2.24079e-05	V_pos_P_HSC_Cd48neg	V_neg_Multi_HSC_Cd48neg
Adsl	3.09238	2.42691	0.665471	101	51	100	48	0.990099	0.941176	0.214019	0.110097	1.495e-05	2.35654e-05	V_pos_P_HSC_Cd48neg	V_neg_Multi_HSC_Cd48neg
Tmem59	3.33685	2.79126	0.54559	101	51	101	49	1	0.960784	0.21143	0.111101	1.50852e-05	2.39652e-05	V_pos_P_HSC_Cd48neg	V_neg_Multi_HSC_Cd48neg
Cdk2	1.5265	1.01558	0.510924	101	51	86	31	0.851485	0.607843	0.00155125	0.00110909	0.00153288	2.42857e-05	V_pos_P_HSC_Cd48neg	V_neg_Multi_HSC_Cd48neg
Blvra	2.05949	1.48129	0.578199	101	51	95	38	0.940594	0.745098	0.00146547	0.00121862	0.00141717	2.46426e-05	V_pos_P_HSC_Cd48neg	V_neg_Multi_HSC_Cd48neg
Ndufa5	3.43524	2.83228	0.602964	101	51	101	50	1	0.980392	0.726726	0.335526	5.36826e-06	2.56257e-05	V_pos_P_HSC_Cd48neg	V_neg_Multi_HSC_Cd48neg
Tm2d2	1.71573	1.15214	0.563592	101	51	88	33	0.871287	0.647059	0.00247498	0.00237949	0.000762104	2.57874e-05	V_pos_P_HSC_Cd48neg	V_neg_Multi_HSC_Cd48neg
Mrpl17	3.00463	2.39171	0.612919	101	51	101	46	1	0.901961	0.00656279	0.00371292	0.000514801	2.70803e-05	V_pos_P_HSC_Cd48neg	V_neg_Multi_HSC_Cd48neg
Ssr3	2.69748	2.12135	0.576122	101	51	100	42	0.990099	0.823529	0.000364095	0.000238718	0.00809809	2.73665e-05	V_pos_P_HSC_Cd48neg	V_neg_Multi_HSC_Cd48neg
Rps26-ps1	3.01336	3.60142	-0.588066	101	51	99	51	0.980198	1	0.796513	0.55115	3.62492e-06	2.82169e-05	V_pos_P_HSC_Cd48neg	V_neg_Multi_HSC_Cd48neg
Angpt1	3.65139	4.34844	-0.69705	101	51	101	51	1	1	#NUM!	1	2.00653e-06	2.83304e-05	V_pos_P_HSC_Cd48neg	V_neg_Multi_HSC_Cd48neg
Urod	2.2417	1.69895	0.542753	101	51	99	42	0.980198	0.823529	0.00143009	0.000965018	0.00210194	2.86173e-05	V_pos_P_HSC_Cd48neg	V_neg_Multi_HSC_Cd48neg
Ddx1	2.69869	2.10905	0.58964	101	51	100	44	0.990099	0.862745	0.00333042	0.0021042	0.000982238	2.91205e-05	V_pos_P_HSC_Cd48neg	V_neg_Multi_HSC_Cd48neg
Gm28438	0.467371	1.04971	-0.582336	101	51	47	33	0.465347	0.647059	0.05159	0.0398079	5.41915e-05	3.03022e-05	V_pos_P_HSC_Cd48neg	V_neg_Multi_HSC_Cd48neg
Cux1	3.68553	4.19965	-0.514118	101	51	101	51	1	1	#NUM!	1	2.16737e-06	3.04342e-05	V_pos_P_HSC_Cd48neg	V_neg_Multi_HSC_Cd48neg
Runx2	0.876615	1.67277	-0.796153	101	51	58	40	0.574257	0.784314	0.0175228	0.0120988	0.000184691	3.13091e-05	V_pos_P_HSC_Cd48neg	V_neg_Multi_HSC_Cd48neg
Psma4	2.97035	2.38156	0.588786	101	51	101	47	1	0.921569	0.0205727	0.0116917	0.000200219	3.26908e-05	V_pos_P_HSC_Cd48neg	V_neg_Multi_HSC_Cd48neg
Nsun2	2.35766	1.76844	0.589219	101	51	98	42	0.970297	0.823529	0.00437324	0.00283485	0.000840599	3.32358e-05	V_pos_P_HSC_Cd48neg	V_neg_Multi_HSC_Cd48neg
Frmd4a	0.653734	1.44508	-0.791346	101	51	52	36	0.514851	0.705882	0.0376719	0.0362791	6.62187e-05	3.34866e-05	V_pos_P_HSC_Cd48neg	V_neg_Multi_HSC_Cd48neg
Emc7	2.58471	1.89166	0.693049	101	51	98	44	0.970297	0.862745	0.0293307	0.0313582	7.76824e-05	3.39214e-05	V_pos_P_HSC_Cd48neg	V_neg_Multi_HSC_Cd48neg
Prkcsh	2.42807	1.84242	0.585647	101	51	99	44	0.980198	0.862745	0.0113077	0.00695446	0.000350635	3.39537e-05	V_pos_P_HSC_Cd48neg	V_neg_Multi_HSC_Cd48neg
Slc35b1	1.59374	1.06832	0.52542	101	51	87	32	0.861386	0.627451	0.00196913	0.00158264	0.00154964	3.41352e-05	V_pos_P_HSC_Cd48neg	V_neg_Multi_HSC_Cd48neg
Galnt10	0.335463	0.937714	-0.602251	101	51	31	27	0.306931	0.529412	0.0127985	0.0128463	0.000192324	3.43692e-05	V_pos_P_HSC_Cd48neg	V_neg_Multi_HSC_Cd48neg
Prdx3	2.45344	1.85148	0.60196	101	51	98	46	0.970297	0.901961	0.16245	0.118921	2.1593e-05	3.56225e-05	V_pos_P_HSC_Cd48neg	V_neg_Multi_HSC_Cd48neg
Smarcb1	2.99238	2.37243	0.619944	101	51	101	48	1	0.941176	0.0651292	0.0362931	7.11646e-05	3.58146e-05	V_pos_P_HSC_Cd48neg	V_neg_Multi_HSC_Cd48neg
Psmg1	2.36187	1.85835	0.503519	101	51	99	41	0.980198	0.803922	0.000488578	0.00034174	0.00768076	3.63551e-05	V_pos_P_HSC_Cd48neg	V_neg_Multi_HSC_Cd48neg
Naxe	2.44764	1.86696	0.580683	101	51	99	44	0.980198	0.862745	0.0113077	0.00695446	0.000389085	3.73954e-05	V_pos_P_HSC_Cd48neg	V_neg_Multi_HSC_Cd48neg
1110004F10Rik	3.21288	2.60642	0.606467	101	51	100	46	0.990099	0.901961	0.028243	0.0164682	0.000167421	3.8052e-05	V_pos_P_HSC_Cd48neg	V_neg_Multi_HSC_Cd48neg
Cct8	3.93097	3.3823	0.548668	101	51	101	51	1	1	#NUM!	1	2.78012e-06	3.83462e-05	V_pos_P_HSC_Cd48neg	V_neg_Multi_HSC_Cd48neg
Ddx27	2.20766	1.69619	0.511469	101	51	98	40	0.970297	0.784314	0.000566853	0.000404157	0.00702931	3.91237e-05	V_pos_P_HSC_Cd48neg	V_neg_Multi_HSC_Cd48neg
Klf13	1.54681	2.20474	-0.65793	101	51	80	48	0.792079	0.941176	0.0319749	0.0183585	0.000155119	3.92106e-05	V_pos_P_HSC_Cd48neg	V_neg_Multi_HSC_Cd48neg
Nomo1	3.62442	3.11723	0.507191	101	51	100	50	0.990099	0.980392	1	1	2.97155e-06	4.07887e-05	V_pos_P_HSC_Cd48neg	V_neg_Multi_HSC_Cd48neg
Sec11a	2.7468	2.15328	0.593526	101	51	101	47	1	0.921569	0.0205727	0.0116917	0.000255877	4.10445e-05	V_pos_P_HSC_Cd48neg	V_neg_Multi_HSC_Cd48neg
Arhgap15	1.79592	2.56109	-0.765171	101	51	96	49	0.950495	0.960784	1	1	2.99671e-06	4.11089e-05	V_pos_P_HSC_Cd48neg	V_neg_Multi_HSC_Cd48neg
Ppan	2.37621	1.76844	0.607769	101	51	96	38	0.950495	0.745098	0.000593036	0.000787035	0.00382914	4.13245e-05	V_pos_P_HSC_Cd48neg	V_neg_Multi_HSC_Cd48neg
Pdia3	3.50354	2.83698	0.666558	101	51	101	49	1	0.960784	0.21143	0.111101	2.82711e-05	4.294e-05	V_pos_P_HSC_Cd48neg	V_neg_Multi_HSC_Cd48neg
Rtcb	2.7835	2.18484	0.598661	101	51	99	48	0.980198	0.941176	0.428342	0.33503	9.46856e-06	4.33363e-05	V_pos_P_HSC_Cd48neg	V_neg_Multi_HSC_Cd48neg
Slc25a5	5.27725	4.76031	0.51694	101	51	101	51	1	1	#NUM!	1	3.17571e-06	4.33802e-05	V_pos_P_HSC_Cd48neg	V_neg_Multi_HSC_Cd48neg
Lap3	2.24126	1.65238	0.588886	101	51	95	39	0.940594	0.764706	0.00369461	0.0027447	0.00117311	4.39385e-05	V_pos_P_HSC_Cd48neg	V_neg_Multi_HSC_Cd48neg
Zmynd8	2.3542	3.2449	-0.890701	101	51	96	48	0.950495	0.941176	1	1	3.65345e-06	4.9394e-05	V_pos_P_HSC_Cd48neg	V_neg_Multi_HSC_Cd48neg
Ppdpf	2.5759	2.00268	0.573224	101	51	100	45	0.990099	0.882353	0.00980228	0.00598441	0.000612059	4.95112e-05	V_pos_P_HSC_Cd48neg	V_neg_Multi_HSC_Cd48neg
Etfa	3.12481	2.54453	0.580279	101	51	101	49	1	0.960784	0.21143	0.111101	3.47096e-05	5.1928e-05	V_pos_P_HSC_Cd48neg	V_neg_Multi_HSC_Cd48neg
Trip6	1.697	1.15385	0.543149	101	51	89	35	0.881188	0.686275	0.00682188	0.00686655	0.000563631	5.21014e-05	V_pos_P_HSC_Cd48neg	V_neg_Multi_HSC_Cd48neg
Fam117a	0.578537	1.20956	-0.631027	101	51	51	35	0.50495	0.686275	0.0504263	0.0384102	0.000102331	5.28531e-05	V_pos_P_HSC_Cd48neg	V_neg_Multi_HSC_Cd48neg
Ccdc47	2.00444	1.49429	0.510154	101	51	96	38	0.950495	0.745098	0.000593036	0.000787035	0.00565862	5.93291e-05	V_pos_P_HSC_Cd48neg	V_neg_Multi_HSC_Cd48neg
Nsmce1	1.9258	1.40468	0.521124	101	51	92	35	0.910891	0.686275	0.000982241	0.000861479	0.00517035	5.93368e-05	V_pos_P_HSC_Cd48neg	V_neg_Multi_HSC_Cd48neg
Eng	2.21926	1.70408	0.515173	101	51	98	43	0.970297	0.843137	0.0115531	0.00709634	0.000628776	5.94335e-05	V_pos_P_HSC_Cd48neg	V_neg_Multi_HSC_Cd48neg
Tk1	1.83394	1.08688	0.747061	101	51	71	22	0.70297	0.431373	0.0021543	0.00152002	0.0032432	6.5172e-05	V_pos_P_HSC_Cd48neg	V_neg_Multi_HSC_Cd48neg
Dok2	1.94661	1.39779	0.548814	101	51	92	35	0.910891	0.686275	0.000982241	0.000861479	0.00576199	6.55888e-05	V_pos_P_HSC_Cd48neg	V_neg_Multi_HSC_Cd48neg
Cd180	0.606048	1.31438	-0.708331	101	51	47	34	0.465347	0.666667	0.0294921	0.0249884	0.000203998	6.72205e-05	V_pos_P_HSC_Cd48neg	V_neg_Multi_HSC_Cd48neg
Gm16378	0.628647	1.2256	-0.596952	101	51	54	37	0.534653	0.72549	0.0365092	0.0349082	0.000146696	6.75045e-05	V_pos_P_HSC_Cd48neg	V_neg_Multi_HSC_Cd48neg
Clca3a1	1.89869	1.28859	0.610098	101	51	88	33	0.871287	0.647059	0.00247498	0.00237949	0.00215224	6.75086e-05	V_pos_P_HSC_Cd48neg	V_neg_Multi_HSC_Cd48neg
Rsu1	3.03281	3.53622	-0.50341	101	51	99	51	0.980198	1	0.796513	0.55115	9.30185e-06	6.75755e-05	V_pos_P_HSC_Cd48neg	V_neg_Multi_HSC_Cd48neg
Dtd1	3.08544	2.49602	0.589422	101	51	101	47	1	0.921569	0.0205727	0.0116917	0.000444872	6.84838e-05	V_pos_P_HSC_Cd48neg	V_neg_Multi_HSC_Cd48neg
Uchl3	2.47084	1.88414	0.5867	101	51	98	43	0.970297	0.843137	0.0115531	0.00709634	0.000756741	7.05344e-05	V_pos_P_HSC_Cd48neg	V_neg_Multi_HSC_Cd48neg
Mzt2	1.2992	0.794029	0.505168	101	51	78	27	0.772277	0.529412	0.00406299	0.00296991	0.00184943	7.20198e-05	V_pos_P_HSC_Cd48neg	V_neg_Multi_HSC_Cd48neg
Ubash3b	2.02165	2.71461	-0.692959	101	51	94	50	0.930693	0.980392	0.362291	0.268617	2.12201e-05	7.45288e-05	V_pos_P_HSC_Cd48neg	V_neg_Multi_HSC_Cd48neg
Mgat5	3.1305	3.70869	-0.578183	101	51	100	50	0.990099	0.980392	1	1	5.83447e-06	7.61499e-05	V_pos_P_HSC_Cd48neg	V_neg_Multi_HSC_Cd48neg
Eif3e	3.65692	3.10747	0.549449	101	51	100	50	0.990099	0.980392	1	1	6.05395e-06	7.87909e-05	V_pos_P_HSC_Cd48neg	V_neg_Multi_HSC_Cd48neg
Ptrh2	1.96291	1.43443	0.528483	101	51	95	39	0.940594	0.764706	0.00369461	0.0027447	0.00222907	7.95618e-05	V_pos_P_HSC_Cd48neg	V_neg_Multi_HSC_Cd48neg
Ppil1	2.22699	1.57499	0.652004	101	51	93	39	0.920792	0.764706	0.0149365	0.010618	0.0006303	8.64307e-05	V_pos_P_HSC_Cd48neg	V_neg_Multi_HSC_Cd48neg
3110082I17Rik	2.10493	1.59247	0.512463	101	51	94	36	0.930693	0.705882	0.000509857	0.000413524	0.0163289	8.71437e-05	V_pos_P_HSC_Cd48neg	V_neg_Multi_HSC_Cd48neg
Ctnnb1	3.19861	2.56097	0.637643	101	51	101	50	1	0.980392	0.726726	0.335526	2.07005e-05	8.94407e-05	V_pos_P_HSC_Cd48neg	V_neg_Multi_HSC_Cd48neg
Ifitm3	4.79579	4.27692	0.518866	101	51	101	51	1	1	#NUM!	1	6.94958e-06	8.94886e-05	V_pos_P_HSC_Cd48neg	V_neg_Multi_HSC_Cd48neg
Uba2	2.84081	2.27842	0.562395	101	51	100	45	0.990099	0.882353	0.00980228	0.00598441	0.00118359	9.10728e-05	V_pos_P_HSC_Cd48neg	V_neg_Multi_HSC_Cd48neg
Bin1	0.942356	1.68532	-0.742962	101	51	54	38	0.534653	0.745098	0.0197747	0.0140915	0.000512616	9.27367e-05	V_pos_P_HSC_Cd48neg	V_neg_Multi_HSC_Cd48neg
Mfng	2.03918	1.48857	0.550608	101	51	94	38	0.930693	0.745098	0.00326	0.00223703	0.00328554	9.42313e-05	V_pos_P_HSC_Cd48neg	V_neg_Multi_HSC_Cd48neg
Lyn	1.85082	2.49839	-0.647573	101	51	96	50	0.950495	0.980392	0.650759	0.664156	1.16441e-05	9.87562e-05	V_pos_P_HSC_Cd48neg	V_neg_Multi_HSC_Cd48neg
Cisd2	2.28943	1.75691	0.532523	101	51	98	42	0.970297	0.823529	0.00437324	0.00283485	0.00291955	0.000105129	V_pos_P_HSC_Cd48neg	V_neg_Multi_HSC_Cd48neg
Taok3	2.4019	3.08042	-0.678514	101	51	98	51	0.970297	1	0.531562	0.55115	1.50845e-05	0.000105565	V_pos_P_HSC_Cd48neg	V_neg_Multi_HSC_Cd48neg
Gm15427	4.58827	5.11794	-0.529669	101	51	100	51	0.990099	1	1	1	8.49539e-06	0.000107687	V_pos_P_HSC_Cd48neg	V_neg_Multi_HSC_Cd48neg
Smu1	2.53454	1.88604	0.648503	101	51	98	44	0.970297	0.862745	0.0293307	0.0313582	0.000273457	0.000108618	V_pos_P_HSC_Cd48neg	V_neg_Multi_HSC_Cd48neg
Pim1	0.772282	1.41355	-0.641267	101	51	61	39	0.60396	0.764706	0.0732294	0.0695435	0.000123411	0.000108703	V_pos_P_HSC_Cd48neg	V_neg_Multi_HSC_Cd48neg
Pbdc1	2.38587	1.80894	0.576931	101	51	97	41	0.960396	0.803922	0.00433144	0.00516263	0.00169807	0.000110849	V_pos_P_HSC_Cd48neg	V_neg_Multi_HSC_Cd48neg
Rfc3	1.47877	0.909745	0.569024	101	51	78	28	0.772277	0.54902	0.00823949	0.00833616	0.00105784	0.000111452	V_pos_P_HSC_Cd48neg	V_neg_Multi_HSC_Cd48neg
Sigirr	1.60855	1.10628	0.502265	101	51	88	33	0.871287	0.647059	0.00247498	0.00237949	0.00373314	0.000112204	V_pos_P_HSC_Cd48neg	V_neg_Multi_HSC_Cd48neg
Timm23	3.0008	2.38537	0.615426	101	51	98	47	0.970297	0.921569	0.345382	0.224695	4.03943e-05	0.000114452	V_pos_P_HSC_Cd48neg	V_neg_Multi_HSC_Cd48neg
Syk	2.09607	2.78213	-0.686058	101	51	94	47	0.930693	0.921569	1	1	9.26611e-06	0.000116652	V_pos_P_HSC_Cd48neg	V_neg_Multi_HSC_Cd48neg
Selenbp1	1.83239	1.29201	0.540379	101	51	93	37	0.920792	0.72549	0.00281472	0.00259037	0.00373456	0.000121369	V_pos_P_HSC_Cd48neg	V_neg_Multi_HSC_Cd48neg
Gm42814	0.888244	1.44963	-0.561381	101	51	69	41	0.683168	0.803922	0.167617	0.128616	7.75668e-05	0.000124856	V_pos_P_HSC_Cd48neg	V_neg_Multi_HSC_Cd48neg
Eya4	0.175471	0.737445	-0.561975	101	51	12	16	0.118812	0.313725	0.00682188	0.00686655	0.00145738	0.000125212	V_pos_P_HSC_Cd48neg	V_neg_Multi_HSC_Cd48neg
Eef2k	0.72028	1.32091	-0.600634	101	51	59	38	0.584158	0.745098	0.0765707	0.0732414	0.000138951	0.000127165	V_pos_P_HSC_Cd48neg	V_neg_Multi_HSC_Cd48neg
Srrm2	2.83477	3.41591	-0.581137	101	51	101	51	1	1	#NUM!	1	1.01815e-05	0.000127217	V_pos_P_HSC_Cd48neg	V_neg_Multi_HSC_Cd48neg
Bmyc	0.543063	1.14084	-0.597779	101	51	52	35	0.514851	0.686275	0.0652622	0.0561194	0.000181729	0.000127413	V_pos_P_HSC_Cd48neg	V_neg_Multi_HSC_Cd48neg
Ly6e	4.6386	4.0679	0.570696	101	51	101	50	1	0.980392	0.726726	0.335526	3.1334e-05	0.000131027	V_pos_P_HSC_Cd48neg	V_neg_Multi_HSC_Cd48neg
Chmp2a	3.02245	2.47021	0.55224	101	51	101	46	1	0.901961	0.00656279	0.00371292	0.00287065	0.000132689	V_pos_P_HSC_Cd48neg	V_neg_Multi_HSC_Cd48neg
Rasa3	1.85968	2.46549	-0.605808	101	51	92	48	0.910891	0.941176	0.737412	0.751655	1.43621e-05	0.000134255	V_pos_P_HSC_Cd48neg	V_neg_Multi_HSC_Cd48neg
Cs	2.56804	1.96801	0.600034	101	51	97	43	0.960396	0.843137	0.0269068	0.0214811	0.000505874	0.000135071	V_pos_P_HSC_Cd48neg	V_neg_Multi_HSC_Cd48neg
Eci2	2.22105	1.71695	0.504094	101	51	97	40	0.960396	0.784314	0.00163836	0.001117	0.00975397	0.000135396	V_pos_P_HSC_Cd48neg	V_neg_Multi_HSC_Cd48neg
Psmc1	2.89663	2.3674	0.529226	101	51	101	48	1	0.941176	0.0651292	0.0362931	0.000302251	0.000136247	V_pos_P_HSC_Cd48neg	V_neg_Multi_HSC_Cd48neg
Ddah2	0.288069	0.865311	-0.577242	101	51	27	24	0.267327	0.470588	0.0201217	0.0176289	0.000634349	0.00013868	V_pos_P_HSC_Cd48neg	V_neg_Multi_HSC_Cd48neg
Gm7434	1.50415	2.09995	-0.595792	101	51	83	46	0.821782	0.901961	0.287878	0.236098	4.87966e-05	0.000142528	V_pos_P_HSC_Cd48neg	V_neg_Multi_HSC_Cd48neg
Rpn1	3.64981	3.03784	0.611966	101	51	101	49	1	0.960784	0.21143	0.111101	0.000111962	0.000152935	V_pos_P_HSC_Cd48neg	V_neg_Multi_HSC_Cd48neg
Clpp	2.3908	1.86587	0.524934	101	51	98	41	0.970297	0.803922	0.00159905	0.00108967	0.0115551	0.000154652	V_pos_P_HSC_Cd48neg	V_neg_Multi_HSC_Cd48neg
Hsd17b10	3.22753	2.64909	0.578439	101	51	100	49	0.990099	0.960784	0.542277	0.260718	4.86318e-05	0.000155644	V_pos_P_HSC_Cd48neg	V_neg_Multi_HSC_Cd48neg
Mdh2	3.57842	3.0395	0.53892	101	51	101	50	1	0.980392	0.726726	0.335526	4.11166e-05	0.000168185	V_pos_P_HSC_Cd48neg	V_neg_Multi_HSC_Cd48neg
Sra1	1.90114	1.36657	0.534565	101	51	93	38	0.920792	0.745098	0.00662565	0.00527507	0.00262469	0.000168742	V_pos_P_HSC_Cd48neg	V_neg_Multi_HSC_Cd48neg
Jpt2	2.16695	1.63505	0.5319	101	51	95	41	0.940594	0.803922	0.020743	0.0218775	0.000634716	0.000169196	V_pos_P_HSC_Cd48neg	V_neg_Multi_HSC_Cd48neg
Cd44	0.845721	1.47463	-0.628906	101	51	61	39	0.60396	0.764706	0.0732294	0.0695435	0.000202571	0.000171448	V_pos_P_HSC_Cd48neg	V_neg_Multi_HSC_Cd48neg
AC149090.1	2.44077	3.14258	-0.701816	101	51	98	51	0.970297	1	0.531562	0.55115	2.59373e-05	0.000173768	V_pos_P_HSC_Cd48neg	V_neg_Multi_HSC_Cd48neg
Vti1b	2.05415	1.50378	0.550372	101	51	93	37	0.920792	0.72549	0.00281472	0.00259037	0.00565954	0.000177835	V_pos_P_HSC_Cd48neg	V_neg_Multi_HSC_Cd48neg
Cd63	3.36174	2.72023	0.641502	101	51	101	47	1	0.921569	0.0205727	0.0116917	0.0013028	0.000184187	V_pos_P_HSC_Cd48neg	V_neg_Multi_HSC_Cd48neg
Psmd4	2.79092	2.23283	0.558091	101	51	100	47	0.990099	0.921569	0.0792351	0.0436071	0.000356316	0.000187577	V_pos_P_HSC_Cd48neg	V_neg_Multi_HSC_Cd48neg
Sypl	2.34532	1.83045	0.514865	101	51	98	41	0.970297	0.803922	0.00159905	0.00108967	0.0147045	0.000192942	V_pos_P_HSC_Cd48neg	V_neg_Multi_HSC_Cd48neg
Ddrgk1	2.53029	1.90051	0.629784	101	51	97	45	0.960396	0.882353	0.137251	0.0862034	0.000187833	0.000194804	V_pos_P_HSC_Cd48neg	V_neg_Multi_HSC_Cd48neg
Gm11808	1.35885	1.87415	-0.515296	101	51	87	48	0.861386	0.941176	0.229658	0.178565	9.12928e-05	0.000196016	V_pos_P_HSC_Cd48neg	V_neg_Multi_HSC_Cd48neg
Pold2	2.18214	1.62408	0.55806	101	51	95	40	0.940594	0.784314	0.00894786	0.00606477	0.00270948	0.000197456	V_pos_P_HSC_Cd48neg	V_neg_Multi_HSC_Cd48neg
Ctla2a	3.51765	4.07101	-0.553359	101	51	100	51	0.990099	1	1	1	1.67724e-05	0.000201198	V_pos_P_HSC_Cd48neg	V_neg_Multi_HSC_Cd48neg
Camk1d	0.577977	1.11519	-0.537209	101	51	50	35	0.49505	0.686275	0.0385315	0.0373544	0.000449075	0.000201226	V_pos_P_HSC_Cd48neg	V_neg_Multi_HSC_Cd48neg
Gcnt2	1.99894	2.67004	-0.671093	101	51	100	49	0.990099	0.960784	0.542277	0.260718	6.44841e-05	0.000201635	V_pos_P_HSC_Cd48neg	V_neg_Multi_HSC_Cd48neg
Ncoa3	2.70284	3.4015	-0.698661	101	51	97	50	0.960396	0.980392	0.864162	0.664156	2.63819e-05	0.000209421	V_pos_P_HSC_Cd48neg	V_neg_Multi_HSC_Cd48neg
Pvt1	1.49884	0.794082	0.704759	101	51	61	18	0.60396	0.352941	0.00590686	0.00567768	0.00313153	0.000212245	V_pos_P_HSC_Cd48neg	V_neg_Multi_HSC_Cd48neg
Cyb5r3	1.51902	0.99666	0.522365	101	51	85	33	0.841584	0.647059	0.0120272	0.0124231	0.00144067	0.000213534	V_pos_P_HSC_Cd48neg	V_neg_Multi_HSC_Cd48neg
Commd3	2.39112	1.83021	0.560908	101	51	98	44	0.970297	0.862745	0.0293307	0.0313582	0.000572975	0.000214297	V_pos_P_HSC_Cd48neg	V_neg_Multi_HSC_Cd48neg
Sp2	0.720022	1.24193	-0.521913	101	51	62	38	0.613861	0.745098	0.152916	0.147123	0.000122414	0.000214761	V_pos_P_HSC_Cd48neg	V_neg_Multi_HSC_Cd48neg
Fut8	2.05444	2.64231	-0.587871	101	51	96	47	0.950495	0.921569	0.726676	0.484598	3.83595e-05	0.000221077	V_pos_P_HSC_Cd48neg	V_neg_Multi_HSC_Cd48neg
Cotl1	2.31053	2.92326	-0.612728	101	51	98	49	0.970297	0.960784	1	1	1.89614e-05	0.000225131	V_pos_P_HSC_Cd48neg	V_neg_Multi_HSC_Cd48neg
Lage3	2.4863	1.97063	0.515671	101	51	99	45	0.980198	0.882353	0.0302978	0.017625	0.00108964	0.000227776	V_pos_P_HSC_Cd48neg	V_neg_Multi_HSC_Cd48neg
Gm10335	3.2181	3.78167	-0.563567	101	51	101	51	1	1	#NUM!	1	1.96435e-05	0.000232535	V_pos_P_HSC_Cd48neg	V_neg_Multi_HSC_Cd48neg
Ddx47	2.76874	2.26439	0.504349	101	51	101	47	1	0.921569	0.0205727	0.0116917	0.00172783	0.000238573	V_pos_P_HSC_Cd48neg	V_neg_Multi_HSC_Cd48neg
Strbp	1.95778	1.4322	0.525583	101	51	90	35	0.891089	0.686275	0.00379374	0.00305666	0.00661412	0.000238744	V_pos_P_HSC_Cd48neg	V_neg_Multi_HSC_Cd48neg
Gp9	2.38331	1.77933	0.603981	101	51	96	41	0.950495	0.803922	0.0100821	0.0076637	0.00264656	0.00023945	V_pos_P_HSC_Cd48neg	V_neg_Multi_HSC_Cd48neg
Slc15a2	0.587108	1.18894	-0.601828	101	51	40	31	0.39604	0.607843	0.0214955	0.0162201	0.00132429	0.000252358	V_pos_P_HSC_Cd48neg	V_neg_Multi_HSC_Cd48neg
Nudc	3.44183	2.81882	0.623015	101	51	100	48	0.990099	0.941176	0.214019	0.110097	0.000201771	0.000260237	V_pos_P_HSC_Cd48neg	V_neg_Multi_HSC_Cd48neg
Hirip3	2.07081	1.53249	0.538324	101	51	92	36	0.910891	0.705882	0.00238687	0.00185176	0.0134004	0.000287948	V_pos_P_HSC_Cd48neg	V_neg_Multi_HSC_Cd48neg
Runx3	1.87836	2.55564	-0.677272	101	51	93	48	0.920792	0.941176	0.899341	0.751655	3.40086e-05	0.000295873	V_pos_P_HSC_Cd48neg	V_neg_Multi_HSC_Cd48neg
Tfpi	1.43279	0.920794	0.511998	101	51	72	23	0.712871	0.45098	0.00296154	0.00242775	0.011154	0.000311863	V_pos_P_HSC_Cd48neg	V_neg_Multi_HSC_Cd48neg
Rgs10	1.31489	2.19038	-0.875493	101	51	70	41	0.693069	0.803922	0.207505	0.177318	0.000172841	0.00034917	V_pos_P_HSC_Cd48neg	V_neg_Multi_HSC_Cd48neg
Bmp2k	1.08582	1.66322	-0.5774	101	51	74	43	0.732673	0.843137	0.185697	0.155143	0.000200772	0.000354366	V_pos_P_HSC_Cd48neg	V_neg_Multi_HSC_Cd48neg
Hat1	2.29442	1.69911	0.595317	101	51	94	40	0.930693	0.784314	0.0177176	0.0146831	0.00215753	0.000359871	V_pos_P_HSC_Cd48neg	V_neg_Multi_HSC_Cd48neg
Pdhb	2.29146	1.78978	0.501686	101	51	98	45	0.970297	0.882353	0.0710416	0.0612402	0.000529392	0.000367538	V_pos_P_HSC_Cd48neg	V_neg_Multi_HSC_Cd48neg
Capg	2.01254	1.4767	0.535841	101	51	94	39	0.930693	0.764706	0.00776739	0.00761131	0.00435387	0.000374957	V_pos_P_HSC_Cd48neg	V_neg_Multi_HSC_Cd48neg
Tyms	2.22809	1.51873	0.709361	101	51	84	32	0.831683	0.627451	0.00947419	0.00811317	0.00482436	0.000436356	V_pos_P_HSC_Cd48neg	V_neg_Multi_HSC_Cd48neg
Commd2	1.74764	1.24632	0.501321	101	51	87	35	0.861386	0.686275	0.0190071	0.0165988	0.00243023	0.000448496	V_pos_P_HSC_Cd48neg	V_neg_Multi_HSC_Cd48neg
Wdr89	0.791884	1.44774	-0.655859	101	51	55	36	0.544554	0.705882	0.0817267	0.0791676	0.000520863	0.000457558	V_pos_P_HSC_Cd48neg	V_neg_Multi_HSC_Cd48neg
Gnb4	0.69074	1.50044	-0.809695	101	51	52	33	0.514851	0.647059	0.168463	0.166059	0.000259951	0.000477015	V_pos_P_HSC_Cd48neg	V_neg_Multi_HSC_Cd48neg
Gm4617	1.35562	1.8732	-0.517584	101	51	86	45	0.851485	0.882353	0.785747	0.803978	5.43263e-05	0.000482138	V_pos_P_HSC_Cd48neg	V_neg_Multi_HSC_Cd48neg
Mrpl13	2.45746	1.91052	0.546939	101	51	97	42	0.960396	0.823529	0.0110272	0.0104879	0.0041696	0.000482673	V_pos_P_HSC_Cd48neg	V_neg_Multi_HSC_Cd48neg
mt-Nd6	1.73904	2.36737	-0.628325	101	51	93	49	0.920792	0.960784	0.553437	0.496616	8.91877e-05	0.000488307	V_pos_P_HSC_Cd48neg	V_neg_Multi_HSC_Cd48neg
Chchd1	2.75355	2.18672	0.566829	101	51	98	45	0.970297	0.882353	0.0710416	0.0612402	0.000725991	0.000489989	V_pos_P_HSC_Cd48neg	V_neg_Multi_HSC_Cd48neg
Pmf1	2.16041	1.59742	0.562983	101	51	91	38	0.90099	0.745098	0.0218639	0.0161183	0.00278716	0.000494639	V_pos_P_HSC_Cd48neg	V_neg_Multi_HSC_Cd48neg
Shank3	2.58242	2.0533	0.529121	101	51	100	46	0.990099	0.901961	0.028243	0.0164682	0.00303926	0.000545681	V_pos_P_HSC_Cd48neg	V_neg_Multi_HSC_Cd48neg
Cdc45	1.43567	0.9151	0.52057	101	51	75	27	0.742574	0.529412	0.0139581	0.0105981	0.00484493	0.000558498	V_pos_P_HSC_Cd48neg	V_neg_Multi_HSC_Cd48neg
Arhgef28	0.212063	0.722268	-0.510205	101	51	19	19	0.188119	0.372549	0.0225429	0.0173336	0.00296443	0.000558864	V_pos_P_HSC_Cd48neg	V_neg_Multi_HSC_Cd48neg
Slc9a9	0.783328	1.43839	-0.655058	101	51	50	34	0.49505	0.666667	0.0662823	0.0573549	0.000945324	0.000586783	V_pos_P_HSC_Cd48neg	V_neg_Multi_HSC_Cd48neg
Gm6252	2.21228	2.78134	-0.569059	101	51	96	51	0.950495	1	0.256715	0.168804	0.000325763	0.000594353	V_pos_P_HSC_Cd48neg	V_neg_Multi_HSC_Cd48neg
Suclg1	2.76795	2.23444	0.533514	101	51	99	46	0.980198	0.901961	0.0778742	0.0426776	0.00135635	0.000622679	V_pos_P_HSC_Cd48neg	V_neg_Multi_HSC_Cd48neg
Anxa4	1.37202	2.01885	-0.646836	101	51	84	44	0.831683	0.862745	0.7946	0.814206	7.17526e-05	0.000627903	V_pos_P_HSC_Cd48neg	V_neg_Multi_HSC_Cd48neg
Hist1h2ap	1.88145	3.06925	-1.18779	101	51	66	42	0.653465	0.823529	0.0462009	0.0369086	0.00165291	0.000653048	V_pos_P_HSC_Cd48neg	V_neg_Multi_HSC_Cd48neg
Rpl31-ps8	2.68183	3.18711	-0.505273	101	51	100	50	0.990099	0.980392	1	1	6.18823e-05	0.000661539	V_pos_P_HSC_Cd48neg	V_neg_Multi_HSC_Cd48neg
Grpel1	2.76413	2.19496	0.569173	101	51	99	46	0.980198	0.901961	0.0778742	0.0426776	0.00145119	0.000662033	V_pos_P_HSC_Cd48neg	V_neg_Multi_HSC_Cd48neg
Eny2	2.561	2.05516	0.505837	101	51	96	43	0.950495	0.843137	0.0539058	0.0335182	0.00212691	0.000752024	V_pos_P_HSC_Cd48neg	V_neg_Multi_HSC_Cd48neg
Ndufs8	3.34398	2.83092	0.51306	101	51	100	49	0.990099	0.960784	0.542277	0.260718	0.000280282	0.00076904	V_pos_P_HSC_Cd48neg	V_neg_Multi_HSC_Cd48neg
Rnf220	1.14021	1.81599	-0.675781	101	51	78	41	0.772277	0.803922	0.811503	0.835203	9.06426e-05	0.000794044	V_pos_P_HSC_Cd48neg	V_neg_Multi_HSC_Cd48neg
Pmpcb	1.84075	1.31025	0.530499	101	51	88	38	0.871287	0.745098	0.0849383	0.0676553	0.0012242	0.000861267	V_pos_P_HSC_Cd48neg	V_neg_Multi_HSC_Cd48neg
Khk	3.073	2.52324	0.54976	101	51	98	47	0.970297	0.921569	0.345382	0.224695	0.000372423	0.000869327	V_pos_P_HSC_Cd48neg	V_neg_Multi_HSC_Cd48neg
Ndufb2	1.74699	2.37425	-0.627261	101	51	92	49	0.910891	0.960784	0.429823	0.336472	0.000251366	0.000877732	V_pos_P_HSC_Cd48neg	V_neg_Multi_HSC_Cd48neg
Uchl5	2.92819	2.39324	0.534956	101	51	99	46	0.980198	0.901961	0.0778742	0.0426776	0.00202382	0.000894541	V_pos_P_HSC_Cd48neg	V_neg_Multi_HSC_Cd48neg
Kcnab2	0.958535	1.5248	-0.56627	101	51	70	41	0.693069	0.803922	0.207505	0.177318	0.000501681	0.000918693	V_pos_P_HSC_Cd48neg	V_neg_Multi_HSC_Cd48neg
1700028P14Rik	2.11532	1.34886	0.766459	101	51	79	32	0.782178	0.627451	0.0663669	0.053282	0.00170689	0.000937226	V_pos_P_HSC_Cd48neg	V_neg_Multi_HSC_Cd48neg
Prmt1	3.22939	2.71094	0.518452	101	51	99	48	0.980198	0.941176	0.428342	0.33503	0.000284498	0.000977775	V_pos_P_HSC_Cd48neg	V_neg_Multi_HSC_Cd48neg
Pkm	4.02907	3.48763	0.541436	101	51	101	51	1	1	#NUM!	1	9.69086e-05	0.000992512	V_pos_P_HSC_Cd48neg	V_neg_Multi_HSC_Cd48neg
Rps13-ps1	2.09012	2.68138	-0.59126	101	51	92	49	0.910891	0.960784	0.429823	0.336472	0.00029252	0.00100651	V_pos_P_HSC_Cd48neg	V_neg_Multi_HSC_Cd48neg
Arap1	1.38719	1.9217	-0.534516	101	51	90	47	0.891089	0.921569	0.758888	0.774393	0.000128248	0.00101472	V_pos_P_HSC_Cd48neg	V_neg_Multi_HSC_Cd48neg
Znrd1	1.51983	2.05247	-0.532644	101	51	90	46	0.891089	0.901961	1	1	0.000106584	0.00108146	V_pos_P_HSC_Cd48neg	V_neg_Multi_HSC_Cd48neg
Ak6	1.58748	2.32882	-0.741336	101	51	85	45	0.841584	0.882353	0.666886	0.628006	0.000172919	0.00109983	V_pos_P_HSC_Cd48neg	V_neg_Multi_HSC_Cd48neg
Adgrl4	0.824022	1.51008	-0.68606	101	51	54	36	0.534653	0.705882	0.0638099	0.0544896	0.00205794	0.00113211	V_pos_P_HSC_Cd48neg	V_neg_Multi_HSC_Cd48neg
Akr1a1	4.02094	3.47893	0.542013	101	51	100	50	0.990099	0.980392	1	1	0.00011286	0.00113869	V_pos_P_HSC_Cd48neg	V_neg_Multi_HSC_Cd48neg
Smim27	0.902882	1.42507	-0.522184	101	51	74	40	0.732673	0.784314	0.619972	0.55532	0.000203481	0.00113993	V_pos_P_HSC_Cd48neg	V_neg_Multi_HSC_Cd48neg
Cuedc1	1.47073	2.06778	-0.597046	101	51	77	44	0.762376	0.862745	0.216117	0.200908	0.000597333	0.00120344	V_pos_P_HSC_Cd48neg	V_neg_Multi_HSC_Cd48neg
Lsm3	3.06708	2.55025	0.516828	101	51	100	47	0.990099	0.921569	0.0792351	0.0436071	0.00290744	0.00126443	V_pos_P_HSC_Cd48neg	V_neg_Multi_HSC_Cd48neg
Selenok	3.09515	2.57885	0.516304	101	51	101	49	1	0.960784	0.21143	0.111101	0.00115219	0.00127542	V_pos_P_HSC_Cd48neg	V_neg_Multi_HSC_Cd48neg
Cbfa2t3	1.92143	2.46633	-0.544894	101	51	94	51	0.930693	1	0.12974	0.0958786	0.00133808	0.00127795	V_pos_P_HSC_Cd48neg	V_neg_Multi_HSC_Cd48neg
Nrxn1	0.875871	1.54875	-0.672883	101	51	56	36	0.554455	0.705882	0.103585	0.0808133	0.00162244	0.0013032	V_pos_P_HSC_Cd48neg	V_neg_Multi_HSC_Cd48neg
Rnf180	0.743808	1.32296	-0.579154	101	51	52	34	0.514851	0.666667	0.107452	0.08494	0.00154427	0.00130371	V_pos_P_HSC_Cd48neg	V_neg_Multi_HSC_Cd48neg
Gm16335	4.06509	4.72092	-0.655837	101	51	101	50	1	0.980392	0.726726	0.335526	0.000401325	0.00133481	V_pos_P_HSC_Cd48neg	V_neg_Multi_HSC_Cd48neg
Idh2	2.29342	1.75464	0.538771	101	51	93	40	0.920792	0.784314	0.0321453	0.0208905	0.00648055	0.00134128	V_pos_P_HSC_Cd48neg	V_neg_Multi_HSC_Cd48neg
Klf7	0.561056	1.06472	-0.503661	101	51	41	30	0.405941	0.588235	0.0505999	0.0395606	0.00347084	0.00135843	V_pos_P_HSC_Cd48neg	V_neg_Multi_HSC_Cd48neg
Pa2g4	3.91617	3.40998	0.506194	101	51	101	51	1	1	#NUM!	1	0.000139837	0.0013809	V_pos_P_HSC_Cd48neg	V_neg_Multi_HSC_Cd48neg
Xpr1	0.997556	1.5327	-0.535141	101	51	71	40	0.70297	0.784314	0.382441	0.336328	0.000452434	0.00148979	V_pos_P_HSC_Cd48neg	V_neg_Multi_HSC_Cd48neg
Siva1	2.86646	2.28459	0.581878	101	51	100	49	0.990099	0.960784	0.542277	0.260718	0.000595039	0.00151588	V_pos_P_HSC_Cd48neg	V_neg_Multi_HSC_Cd48neg
Mydgf	2.50054	1.98932	0.511214	101	51	98	45	0.970297	0.882353	0.0710416	0.0612402	0.00258905	0.00154581	V_pos_P_HSC_Cd48neg	V_neg_Multi_HSC_Cd48neg
C230062I16Rik	0.98936	1.50477	-0.515409	101	51	78	42	0.772277	0.823529	0.602258	0.532008	0.000312359	0.00161233	V_pos_P_HSC_Cd48neg	V_neg_Multi_HSC_Cd48neg
Gnaq	2.70718	3.23932	-0.532148	101	51	100	50	0.990099	0.980392	1	1	0.000172802	0.00166985	V_pos_P_HSC_Cd48neg	V_neg_Multi_HSC_Cd48neg
Vdac2	3.31258	2.80496	0.507625	101	51	100	51	0.990099	1	1	1	0.000176888	0.0017052	V_pos_P_HSC_Cd48neg	V_neg_Multi_HSC_Cd48neg
Fry	2.23297	2.79917	-0.566202	101	51	94	49	0.930693	0.960784	0.705222	0.718499	0.000259451	0.00178726	V_pos_P_HSC_Cd48neg	V_neg_Multi_HSC_Cd48neg
Stx4a	3.06717	2.49675	0.570428	101	51	100	50	0.990099	0.980392	1	1	0.000208116	0.0019724	V_pos_P_HSC_Cd48neg	V_neg_Multi_HSC_Cd48neg
Runx1	2.97932	3.55516	-0.575833	101	51	98	51	0.970297	1	0.531562	0.55115	0.000378222	0.00197529	V_pos_P_HSC_Cd48neg	V_neg_Multi_HSC_Cd48neg
Gm19366	2.34914	2.9664	-0.617254	101	51	92	50	0.910891	0.980392	0.198608	0.165642	0.00130974	0.00204709	V_pos_P_HSC_Cd48neg	V_neg_Multi_HSC_Cd48neg
Stx11	0.562743	1.0881	-0.52536	101	51	43	30	0.425743	0.588235	0.0851755	0.0617605	0.00363522	0.00211078	V_pos_P_HSC_Cd48neg	V_neg_Multi_HSC_Cd48neg
Mtch2	2.63525	2.10694	0.528316	101	51	98	47	0.970297	0.921569	0.345382	0.224695	0.00101718	0.00214471	V_pos_P_HSC_Cd48neg	V_neg_Multi_HSC_Cd48neg
Prkg1	2.77325	2.15782	0.615428	101	51	95	41	0.940594	0.803922	0.020743	0.0218775	0.0106658	0.00218477	V_pos_P_HSC_Cd48neg	V_neg_Multi_HSC_Cd48neg
Slc25a4	3.34968	2.83007	0.519611	101	51	101	51	1	1	#NUM!	1	0.000248231	0.00230883	V_pos_P_HSC_Cd48neg	V_neg_Multi_HSC_Cd48neg
Tnfaip8	1.41921	2.10534	-0.68613	101	51	79	43	0.782178	0.843137	0.499173	0.517695	0.000489773	0.00235295	V_pos_P_HSC_Cd48neg	V_neg_Multi_HSC_Cd48neg
Anxa5	3.04202	2.54022	0.501799	101	51	99	50	0.980198	0.980392	1	1	0.000267829	0.00247076	V_pos_P_HSC_Cd48neg	V_neg_Multi_HSC_Cd48neg
Cycs	3.70817	3.13768	0.570488	101	51	99	49	0.980198	0.960784	0.865447	0.602361	0.000451449	0.00250451	V_pos_P_HSC_Cd48neg	V_neg_Multi_HSC_Cd48neg
Arid1a	1.85548	2.37519	-0.519704	101	51	97	50	0.960396	0.980392	0.864162	0.664156	0.000451398	0.00273189	V_pos_P_HSC_Cd48neg	V_neg_Multi_HSC_Cd48neg
Rpl39-ps	2.72591	3.2472	-0.521286	101	51	100	51	0.990099	1	1	1	0.000302265	0.00275189	V_pos_P_HSC_Cd48neg	V_neg_Multi_HSC_Cd48neg
Dnph1	2.60163	2.08734	0.514292	101	51	96	44	0.950495	0.862745	0.115065	0.106435	0.00288261	0.00278869	V_pos_P_HSC_Cd48neg	V_neg_Multi_HSC_Cd48neg
Gm21992	0.863264	1.38258	-0.519314	101	51	63	38	0.623762	0.745098	0.188839	0.149446	0.00216229	0.00292039	V_pos_P_HSC_Cd48neg	V_neg_Multi_HSC_Cd48neg
Rpl3-ps2	2.96035	3.51428	-0.553926	101	51	97	51	0.960396	1	0.366154	0.30112	0.00113638	0.00307289	V_pos_P_HSC_Cd48neg	V_neg_Multi_HSC_Cd48neg
Rpl36-ps3	2.57964	3.08915	-0.509507	101	51	97	51	0.960396	1	0.366154	0.30112	0.00118412	0.0031873	V_pos_P_HSC_Cd48neg	V_neg_Multi_HSC_Cd48neg
Dach1	3.0038	3.68401	-0.680211	101	51	99	51	0.980198	1	0.796513	0.55115	0.000648572	0.00319444	V_pos_P_HSC_Cd48neg	V_neg_Multi_HSC_Cd48neg
Cd27	0.789908	1.33112	-0.541207	101	51	55	34	0.544554	0.666667	0.204572	0.166267	0.00217668	0.00322973	V_pos_P_HSC_Cd48neg	V_neg_Multi_HSC_Cd48neg
Eif4ebp1	2.48913	1.98832	0.500811	101	51	95	43	0.940594	0.843137	0.0959374	0.0725001	0.00500509	0.00323733	V_pos_P_HSC_Cd48neg	V_neg_Multi_HSC_Cd48neg
Gm43712	1.40723	1.95563	-0.548394	101	51	76	44	0.752475	0.862745	0.172606	0.142127	0.00255488	0.00323929	V_pos_P_HSC_Cd48neg	V_neg_Multi_HSC_Cd48neg
Serpinb1a	1.23747	1.76196	-0.524496	101	51	77	43	0.762376	0.843137	0.345928	0.296316	0.00145565	0.00377356	V_pos_P_HSC_Cd48neg	V_neg_Multi_HSC_Cd48neg
Ankrd13a	1.84552	2.35675	-0.511229	101	51	95	49	0.940594	0.960784	0.887307	0.718499	0.000611874	0.00383779	V_pos_P_HSC_Cd48neg	V_neg_Multi_HSC_Cd48neg
Adgrg3	1.69904	2.28303	-0.583992	101	51	89	47	0.881188	0.921569	0.6269	0.580025	0.00078576	0.00396217	V_pos_P_HSC_Cd48neg	V_neg_Multi_HSC_Cd48neg
E2f8	0.958611	1.54554	-0.586932	101	51	61	36	0.60396	0.705882	0.290978	0.283595	0.00169887	0.00416172	V_pos_P_HSC_Cd48neg	V_neg_Multi_HSC_Cd48neg
mt-Atp8	2.65701	3.21487	-0.557858	101	51	95	50	0.940594	0.980392	0.486706	0.424619	0.00113587	0.00416569	V_pos_P_HSC_Cd48neg	V_neg_Multi_HSC_Cd48neg
Txnip	2.24109	2.77013	-0.52904	101	51	100	49	0.990099	0.960784	0.542277	0.260718	0.00224791	0.00494764	V_pos_P_HSC_Cd48neg	V_neg_Multi_HSC_Cd48neg
Plac8	0.386392	1.2777	-0.89131	101	51	32	23	0.316832	0.45098	0.148069	0.111609	0.00558297	0.00522215	V_pos_P_HSC_Cd48neg	V_neg_Multi_HSC_Cd48neg
Rpl6l	0.729535	1.23275	-0.503219	101	51	64	35	0.633663	0.686275	0.643766	0.590621	0.0010613	0.00524957	V_pos_P_HSC_Cd48neg	V_neg_Multi_HSC_Cd48neg
Osbpl8	2.21759	2.89406	-0.676469	101	51	98	49	0.970297	0.960784	1	1	0.000657781	0.0054771	V_pos_P_HSC_Cd48neg	V_neg_Multi_HSC_Cd48neg
Gng12	1.74143	2.29606	-0.554625	101	51	95	47	0.940594	0.921569	0.920115	0.732841	0.000909055	0.00553868	V_pos_P_HSC_Cd48neg	V_neg_Multi_HSC_Cd48neg
Btbd9	1.86232	2.38206	-0.519746	101	51	92	48	0.910891	0.941176	0.737412	0.751655	0.000889095	0.00555403	V_pos_P_HSC_Cd48neg	V_neg_Multi_HSC_Cd48neg
Gm14303	3.02345	3.58364	-0.560187	101	51	98	51	0.970297	1	0.531562	0.55115	0.00121703	0.00557214	V_pos_P_HSC_Cd48neg	V_neg_Multi_HSC_Cd48neg
Ripor1	1.48503	2.02646	-0.541439	101	51	84	43	0.831683	0.843137	1	1	0.000717392	0.00591123	V_pos_P_HSC_Cd48neg	V_neg_Multi_HSC_Cd48neg
H4c4	0.673798	1.23781	-0.564015	101	51	42	29	0.415842	0.568627	0.107278	0.0865805	0.00831896	0.00593199	V_pos_P_HSC_Cd48neg	V_neg_Multi_HSC_Cd48neg
Cdca7	2.91125	2.39944	0.51181	101	51	98	44	0.970297	0.862745	0.0293307	0.0313582	0.0247054	0.00632402	V_pos_P_HSC_Cd48neg	V_neg_Multi_HSC_Cd48neg
Tsc22d1	3.90369	3.37297	0.530723	101	51	100	48	0.990099	0.941176	0.214019	0.110097	0.00713396	0.00640068	V_pos_P_HSC_Cd48neg	V_neg_Multi_HSC_Cd48neg
Auts2	0.363318	1.02948	-0.666157	101	51	25	20	0.247525	0.392157	0.0976881	0.089755	0.00995569	0.00716671	V_pos_P_HSC_Cd48neg	V_neg_Multi_HSC_Cd48neg
Pip4k2a	1.59504	2.10822	-0.513174	101	51	94	47	0.930693	0.921569	1	1	0.000908548	0.00727171	V_pos_P_HSC_Cd48neg	V_neg_Multi_HSC_Cd48neg
Pf4	7.68483	6.87297	0.81186	101	51	101	48	1	0.941176	0.0651292	0.0362931	0.0274753	0.00788817	V_pos_P_HSC_Cd48neg	V_neg_Multi_HSC_Cd48neg
Slc18a2	1.18918	1.71001	-0.520826	101	51	79	43	0.782178	0.843137	0.499173	0.517695	0.00199717	0.00814151	V_pos_P_HSC_Cd48neg	V_neg_Multi_HSC_Cd48neg
Gm7618	2.65847	3.24801	-0.589543	101	51	97	50	0.960396	0.980392	0.864162	0.664156	0.00159479	0.0083149	V_pos_P_HSC_Cd48neg	V_neg_Multi_HSC_Cd48neg
Maml3	2.05641	2.64634	-0.58993	101	51	91	49	0.90099	0.960784	0.330891	0.339126	0.00317041	0.00842423	V_pos_P_HSC_Cd48neg	V_neg_Multi_HSC_Cd48neg
Gata2	3.06071	3.60263	-0.54192	101	51	99	50	0.980198	0.980392	1	1	0.00112094	0.00873612	V_pos_P_HSC_Cd48neg	V_neg_Multi_HSC_Cd48neg
Mtss1	1.20187	1.73349	-0.531614	101	51	73	40	0.722772	0.784314	0.532876	0.439692	0.00271023	0.00921445	V_pos_P_HSC_Cd48neg	V_neg_Multi_HSC_Cd48neg
Gm5621	2.32983	2.89376	-0.563927	101	51	93	49	0.920792	0.960784	0.553437	0.496616	0.00329591	0.0121369	V_pos_P_HSC_Cd48neg	V_neg_Multi_HSC_Cd48neg
Hist1h2ao	2.19869	3.33611	-1.13741	101	51	72	41	0.712871	0.803922	0.30918	0.245201	0.00907506	0.0158166	V_pos_P_HSC_Cd48neg	V_neg_Multi_HSC_Cd48neg
Rragd	2.301	2.88965	-0.588655	101	51	81	47	0.80198	0.921569	0.0942036	0.062642	0.0605589	0.0249404	V_pos_P_HSC_Cd48neg	V_neg_Multi_HSC_Cd48neg
Dock10	0.876693	1.41882	-0.542132	101	51	62	34	0.613861	0.666667	0.64609	0.594922	0.00910048	0.0336688	V_pos_P_HSC_Cd48neg	V_neg_Multi_HSC_Cd48neg
H1f0	1.66081	2.20837	-0.547563	101	51	85	39	0.841584	0.764706	0.35087	0.272484	0.024902	0.0406648	V_pos_P_HSC_Cd48neg	V_neg_Multi_HSC_Cd48neg

## Sheet: RNA P-MkP vs Cd48+ Multi-MkP
gene	meanA	meanB	log2fc	nCellA	nCellB	expCellA	expCellB	expFractionCellA	expFractionCellB	chisq.test.p	fisher.test.p	wilcox	fisher_combined	groupA	groupB
Cd48	0	1.78071	-1.78071	114	102	0	102	0	1	5.01382e-48	2.44051e-64	7.00692e-43	4.1817e-104	V_pos_P_HSC_Cd48neg	V_neg_Multi_HSC_Cd48pos
Phactr1	2.0321	0.218919	1.81318	114	102	104	16	0.912281	0.156863	3.16045e-28	1.27624e-31	1.93157e-28	3.35139e-57	V_pos_P_HSC_Cd48neg	V_neg_Multi_HSC_Cd48pos
Tgm2	1.97883	0.257729	1.7211	114	102	103	22	0.903509	0.215686	6.59086e-24	2.36775e-26	1.10386e-27	3.19065e-51	V_pos_P_HSC_Cd48neg	V_neg_Multi_HSC_Cd48pos
Cd24a	2.41206	0.400219	2.01184	114	102	107	26	0.938596	0.254902	2.62523e-24	4.3403e-27	6.23722e-27	3.30383e-51	V_pos_P_HSC_Cd48neg	V_neg_Multi_HSC_Cd48pos
Clu	2.88251	0.414454	2.46806	114	102	104	25	0.912281	0.245098	7.42546e-23	3.31642e-25	5.99658e-28	2.38739e-50	V_pos_P_HSC_Cd48neg	V_neg_Multi_HSC_Cd48pos
Samd14	0.31878	2.05519	-1.73641	114	102	29	91	0.254386	0.892157	1.69523e-20	2.32164e-22	9.0506e-27	2.32777e-46	V_pos_P_HSC_Cd48neg	V_neg_Multi_HSC_Cd48pos
Bex4	2.4951	0.523025	1.97208	114	102	105	27	0.921053	0.264706	2.06377e-22	1.7465e-24	2.12553e-23	4.00587e-45	V_pos_P_HSC_Cd48neg	V_neg_Multi_HSC_Cd48pos
Gm10419	2.39127	0.533129	1.85814	114	102	106	36	0.929825	0.352941	1.70562e-18	2.73137e-20	3.82775e-25	1.06923e-42	V_pos_P_HSC_Cd48neg	V_neg_Multi_HSC_Cd48pos
Cst7	0.111243	1.31262	-1.20138	114	102	11	74	0.0964912	0.72549	1.31128e-20	1.61134e-22	8.5304e-22	1.37032e-41	V_pos_P_HSC_Cd48neg	V_neg_Multi_HSC_Cd48pos
Tmem246	1.34817	0.299324	1.04885	114	102	98	20	0.859649	0.196078	5.28706e-22	5.24464e-24	2.90266e-19	1.48106e-40	V_pos_P_HSC_Cd48neg	V_neg_Multi_HSC_Cd48pos
Casp12	1.48055	0.334033	1.14651	114	102	98	24	0.859649	0.235294	8.83213e-20	3.55334e-21	7.41777e-19	2.36777e-37	V_pos_P_HSC_Cd48neg	V_neg_Multi_HSC_Cd48pos
Snca	0.0658852	1.19316	-1.12728	114	102	5	62	0.0438596	0.607843	1.38785e-18	1.15194e-20	5.64547e-19	5.78324e-37	V_pos_P_HSC_Cd48neg	V_neg_Multi_HSC_Cd48pos
Rhoj	1.12913	0.119528	1.0096	114	102	79	10	0.692982	0.0980392	2.54204e-18	3.63205e-20	1.23851e-18	3.91331e-36	V_pos_P_HSC_Cd48neg	V_neg_Multi_HSC_Cd48pos
Nkg7	1.36349	3.7842	-2.4207	114	102	78	101	0.684211	0.990196	7.56623e-09	1.22401e-10	4.96916e-27	5.13288e-35	V_pos_P_HSC_Cd48neg	V_neg_Multi_HSC_Cd48pos
Ubash3a	0.265199	1.44936	-1.18416	114	102	29	83	0.254386	0.813725	6.63082e-16	5.21146e-17	1.92604e-20	8.42039e-35	V_pos_P_HSC_Cd48neg	V_neg_Multi_HSC_Cd48pos
S100a6	1.69729	0.43391	1.26338	114	102	100	31	0.877193	0.303922	2.44685e-17	1.23571e-18	2.29672e-18	2.35136e-34	V_pos_P_HSC_Cd48neg	V_neg_Multi_HSC_Cd48pos
Grb10	1.26838	0.184383	1.084	114	102	85	17	0.745614	0.166667	5.65285e-17	3.12747e-18	1.87085e-18	4.80524e-34	V_pos_P_HSC_Cd48neg	V_neg_Multi_HSC_Cd48pos
Lat2	0.181698	1.32015	-1.13845	114	102	18	74	0.157895	0.72549	1.18952e-16	1.28001e-17	9.91023e-19	1.03198e-33	V_pos_P_HSC_Cd48neg	V_neg_Multi_HSC_Cd48pos
Selenom	1.88622	0.51656	1.36966	114	102	101	36	0.885965	0.352941	1.48198e-15	1.85786e-16	1.28129e-19	1.92159e-33	V_pos_P_HSC_Cd48neg	V_neg_Multi_HSC_Cd48pos
Hdac9	1.35765	0.245155	1.11249	114	102	85	19	0.745614	0.186275	6.63082e-16	5.21146e-17	2.04975e-17	8.21667e-32	V_pos_P_HSC_Cd48neg	V_neg_Multi_HSC_Cd48pos
Ctnnal1	1.80646	0.533392	1.27307	114	102	101	37	0.885965	0.362745	4.14335e-15	5.45736e-16	3.76281e-18	1.56612e-31	V_pos_P_HSC_Cd48neg	V_neg_Multi_HSC_Cd48pos
Clec1a	0.841876	0.12706	0.714816	114	102	76	11	0.666667	0.107843	2.01938e-16	6.48193e-18	9.76263e-16	4.75493e-31	V_pos_P_HSC_Cd48neg	V_neg_Multi_HSC_Cd48pos
Npdc1	0.681598	0.0475611	0.634037	114	102	63	4	0.552632	0.0392157	1.28203e-15	9.94154e-18	2.38179e-15	1.74797e-30	V_pos_P_HSC_Cd48neg	V_neg_Multi_HSC_Cd48pos
Itih5	2.08972	0.759781	1.32994	114	102	107	46	0.938596	0.45098	1.15166e-14	6.76286e-16	4.32344e-17	2.15226e-30	V_pos_P_HSC_Cd48neg	V_neg_Multi_HSC_Cd48pos
Nbea	1.16511	0.216143	0.948963	114	102	80	15	0.701754	0.147059	7.50184e-16	6.85547e-17	1.39716e-15	6.93681e-30	V_pos_P_HSC_Cd48neg	V_neg_Multi_HSC_Cd48pos
Mtss2	0.882244	0.107825	0.774419	114	102	71	9	0.622807	0.0882353	1.45117e-15	6.2314e-17	1.68322e-15	7.58683e-30	V_pos_P_HSC_Cd48neg	V_neg_Multi_HSC_Cd48pos
Ldhb	1.03687	0.156577	0.880297	114	102	76	13	0.666667	0.127451	2.80041e-15	1.52331e-16	2.33975e-15	2.53446e-29	V_pos_P_HSC_Cd48neg	V_neg_Multi_HSC_Cd48pos
Adgrg2	0.946769	0.184418	0.762351	114	102	78	14	0.684211	0.137255	1.48844e-15	7.99205e-17	1.06074e-14	5.95484e-29	V_pos_P_HSC_Cd48neg	V_neg_Multi_HSC_Cd48pos
Enpp5	1.15088	0.31834	0.832537	114	102	91	25	0.798246	0.245098	1.21708e-15	1.32284e-16	1.07913e-14	9.95287e-29	V_pos_P_HSC_Cd48neg	V_neg_Multi_HSC_Cd48pos
Atp2b4	1.87345	0.646275	1.22717	114	102	102	43	0.894737	0.421569	4.30647e-13	6.04557e-14	8.85118e-17	3.66013e-28	V_pos_P_HSC_Cd48neg	V_neg_Multi_HSC_Cd48pos
Mecom	1.94344	0.676207	1.26723	114	102	102	40	0.894737	0.392157	2.41272e-14	2.76662e-15	3.5491e-15	6.65661e-28	V_pos_P_HSC_Cd48neg	V_neg_Multi_HSC_Cd48pos
Plscr2	0.757903	0.0137502	0.744153	114	102	54	2	0.473684	0.0196078	9.55174e-14	3.23698e-16	3.05807e-14	6.70999e-28	V_pos_P_HSC_Cd48neg	V_neg_Multi_HSC_Cd48pos
Ces2g	1.55959	0.410919	1.14867	114	102	92	31	0.807018	0.303922	2.53243e-13	7.74082e-14	1.32133e-16	6.92986e-28	V_pos_P_HSC_Cd48neg	V_neg_Multi_HSC_Cd48pos
Ccbe1	0.820307	0.0409615	0.779346	114	102	56	3	0.491228	0.0294118	9.22169e-14	5.2065e-16	6.48475e-14	2.2472e-27	V_pos_P_HSC_Cd48neg	V_neg_Multi_HSC_Cd48pos
Pls1	1.54067	0.435318	1.10535	114	102	92	33	0.807018	0.323529	1.83646e-12	5.92476e-13	5.31896e-16	2.0271e-26	V_pos_P_HSC_Cd48neg	V_neg_Multi_HSC_Cd48pos
Xlr4a	0.161477	1.12723	-0.965749	114	102	12	60	0.105263	0.588235	1.67329e-13	2.19712e-14	2.37312e-14	3.32764e-26	V_pos_P_HSC_Cd48neg	V_neg_Multi_HSC_Cd48pos
Lpl	0.759995	0.0969434	0.663052	114	102	59	5	0.517544	0.0490196	1.59354e-13	2.23742e-15	3.44579e-13	4.89024e-26	V_pos_P_HSC_Cd48neg	V_neg_Multi_HSC_Cd48pos
Myo1d	0.787811	0.119015	0.668796	114	102	69	11	0.605263	0.107843	1.20205e-13	1.12934e-14	1.01395e-13	7.21804e-26	V_pos_P_HSC_Cd48neg	V_neg_Multi_HSC_Cd48pos
Clec4d	0.0969426	0.984853	-0.88791	114	102	9	55	0.0789474	0.539216	4.27839e-13	3.5998e-14	4.1343e-14	9.34218e-26	V_pos_P_HSC_Cd48neg	V_neg_Multi_HSC_Cd48pos
Gng11	3.1258	1.63819	1.4876	114	102	112	86	0.982456	0.843137	0.000556669	0.000270173	1.65444e-23	2.75666e-25	V_pos_P_HSC_Cd48neg	V_neg_Multi_HSC_Cd48pos
Slc24a5	1.21301	0.347161	0.865844	114	102	90	30	0.789474	0.294118	7.11946e-13	1.41132e-13	4.51933e-14	3.91093e-25	V_pos_P_HSC_Cd48neg	V_neg_Multi_HSC_Cd48pos
Sox5	0.0996992	1.40144	-1.30174	114	102	14	59	0.122807	0.578431	4.41286e-12	1.01486e-12	6.31533e-15	3.9296e-25	V_pos_P_HSC_Cd48neg	V_neg_Multi_HSC_Cd48pos
Gstm2	1.3165	0.354946	0.961557	114	102	85	24	0.745614	0.235294	1.94418e-13	5.111e-14	1.61934e-13	5.05331e-25	V_pos_P_HSC_Cd48neg	V_neg_Multi_HSC_Cd48pos
Epb41l4b	1.05163	0.218005	0.833627	114	102	75	16	0.657895	0.156863	2.73046e-13	3.03986e-14	3.27283e-13	6.05615e-25	V_pos_P_HSC_Cd48neg	V_neg_Multi_HSC_Cd48pos
Gm1968	1.24268	0.273191	0.969487	114	102	82	24	0.719298	0.235294	3.23094e-12	6.60408e-13	1.95955e-14	7.84348e-25	V_pos_P_HSC_Cd48neg	V_neg_Multi_HSC_Cd48pos
Car2	5.14981	3.18926	1.96055	114	102	114	99	1	0.970588	0.207074	0.103661	1.62109e-25	1.01412e-24	V_pos_P_HSC_Cd48neg	V_neg_Multi_HSC_Cd48pos
Mboat2	0.666899	0.0794614	0.587438	114	102	53	3	0.464912	0.0294118	9.61226e-13	9.0194e-15	2.09053e-12	1.13571e-24	V_pos_P_HSC_Cd48neg	V_neg_Multi_HSC_Cd48pos
Tfr2	1.63009	0.732524	0.897562	114	102	105	43	0.921053	0.421569	9.63565e-15	5.46171e-16	4.48929e-11	1.47043e-24	V_pos_P_HSC_Cd48neg	V_neg_Multi_HSC_Cd48pos
Sdc2	1.00221	0.257183	0.745028	114	102	83	23	0.72807	0.22549	4.48924e-13	7.56345e-14	4.56148e-13	2.05723e-24	V_pos_P_HSC_Cd48neg	V_neg_Multi_HSC_Cd48pos
Hmga2	1.19116	0.245055	0.946106	114	102	78	20	0.684211	0.196078	1.70147e-12	3.6748e-13	9.65718e-14	2.11512e-24	V_pos_P_HSC_Cd48neg	V_neg_Multi_HSC_Cd48pos
Obsl1	0.674569	0.0884768	0.586093	114	102	63	9	0.552632	0.0882353	1.40578e-12	8.62251e-14	6.83146e-13	3.48089e-24	V_pos_P_HSC_Cd48neg	V_neg_Multi_HSC_Cd48pos
Pfkp	2.29226	1.07268	1.21958	114	102	111	66	0.973684	0.647059	1.42036e-09	1.0454e-10	7.04765e-16	4.33731e-24	V_pos_P_HSC_Cd48neg	V_neg_Multi_HSC_Cd48pos
Gm42517	0.76907	0.0952084	0.673861	114	102	61	8	0.535088	0.0784314	1.9249e-12	1.13305e-13	7.39725e-13	4.92335e-24	V_pos_P_HSC_Cd48neg	V_neg_Multi_HSC_Cd48pos
Ppp1r16b	0.882204	0.146443	0.73576	114	102	69	13	0.605263	0.127451	1.40488e-12	1.8684e-13	4.54022e-13	4.98195e-24	V_pos_P_HSC_Cd48neg	V_neg_Multi_HSC_Cd48pos
Bex1	1.096	0.211081	0.884915	114	102	73	16	0.640351	0.156863	1.56305e-12	2.1229e-13	4.39926e-13	5.47584e-24	V_pos_P_HSC_Cd48neg	V_neg_Multi_HSC_Cd48pos
Myom1	1.82643	0.762108	1.06432	114	102	102	42	0.894737	0.411765	1.67329e-13	2.19712e-14	7.03728e-12	8.98772e-24	V_pos_P_HSC_Cd48neg	V_neg_Multi_HSC_Cd48pos
Abcg3	0.600804	0.0519932	0.54881	114	102	53	4	0.464912	0.0392157	4.14716e-12	7.55852e-14	5.06531e-12	2.19082e-23	V_pos_P_HSC_Cd48neg	V_neg_Multi_HSC_Cd48pos
Esam	1.95644	0.83013	1.12631	114	102	105	51	0.921053	0.5	1.52886e-11	2.93583e-12	1.4983e-13	2.51095e-23	V_pos_P_HSC_Cd48neg	V_neg_Multi_HSC_Cd48pos
Fads2	2.57666	1.32272	1.25394	114	102	113	72	0.991228	0.705882	7.59823e-09	2.32933e-10	2.02357e-15	2.6874e-23	V_pos_P_HSC_Cd48neg	V_neg_Multi_HSC_Cd48pos
Kcnj5	0.513653	1.7391	-1.22544	114	102	38	79	0.333333	0.77451	2.02073e-10	6.63638e-11	1.13902e-14	4.27397e-23	V_pos_P_HSC_Cd48neg	V_neg_Multi_HSC_Cd48pos
Gpx8	0.644474	0.0849096	0.559565	114	102	61	9	0.535088	0.0882353	6.90748e-12	5.40845e-13	2.06825e-12	6.28095e-23	V_pos_P_HSC_Cd48neg	V_neg_Multi_HSC_Cd48pos
Pdgfd	1.00125	0.162459	0.838787	114	102	68	14	0.596491	0.137255	1.0266e-11	1.78332e-12	1.34423e-12	1.32776e-22	V_pos_P_HSC_Cd48neg	V_neg_Multi_HSC_Cd48pos
Cdcp1	0.819441	0.158994	0.660448	114	102	68	13	0.596491	0.127451	3.22e-12	4.86177e-13	5.81445e-12	1.56107e-22	V_pos_P_HSC_Cd48neg	V_neg_Multi_HSC_Cd48pos
Ttc23	0.72176	0.0707546	0.651006	114	102	55	6	0.482456	0.0588235	1.44607e-11	5.57209e-13	6.53584e-12	2.0019e-22	V_pos_P_HSC_Cd48neg	V_neg_Multi_HSC_Cd48pos
Hmgn3	2.76348	1.55353	1.20995	114	102	114	79	1	0.77451	2.70718e-07	7.34823e-09	8.37525e-16	3.35072e-22	V_pos_P_HSC_Cd48neg	V_neg_Multi_HSC_Cd48pos
4631405J19Rik	0.607276	0.0542667	0.553009	114	102	51	4	0.447368	0.0392157	1.84807e-11	4.5583e-13	2.44359e-11	5.99834e-22	V_pos_P_HSC_Cd48neg	V_neg_Multi_HSC_Cd48pos
Fam110c	0.749402	0.150611	0.598791	114	102	66	12	0.578947	0.117647	5.03206e-12	8.58557e-13	1.49777e-11	6.9064e-22	V_pos_P_HSC_Cd48neg	V_neg_Multi_HSC_Cd48pos
Rbfox2	0.896475	0.164425	0.73205	114	102	63	11	0.552632	0.107843	1.6621e-11	1.69971e-12	9.11245e-12	8.28974e-22	V_pos_P_HSC_Cd48neg	V_neg_Multi_HSC_Cd48pos
Ifitm1	2.22386	1.11975	1.10411	114	102	111	63	0.973684	0.617647	1.29045e-10	6.96339e-12	3.49912e-12	1.29306e-21	V_pos_P_HSC_Cd48neg	V_neg_Multi_HSC_Cd48pos
Mdga1	0.401272	1.40605	-1.00478	114	102	35	76	0.307018	0.745098	3.08126e-10	9.39196e-11	2.91982e-13	1.45206e-21	V_pos_P_HSC_Cd48neg	V_neg_Multi_HSC_Cd48pos
Ppic	3.18819	1.83695	1.35124	114	102	112	85	0.982456	0.833333	0.00029199	0.000133709	2.81322e-19	1.97987e-21	V_pos_P_HSC_Cd48neg	V_neg_Multi_HSC_Cd48pos
Slc14a1	3.32011	4.54777	-1.22767	114	102	114	102	1	1	#NUM!	1	1.10998e-22	5.72224e-21	V_pos_P_HSC_Cd48neg	V_neg_Multi_HSC_Cd48pos
Tmsb10	3.86009	4.94837	-1.08828	114	102	114	102	1	1	#NUM!	1	1.70789e-22	8.73099e-21	V_pos_P_HSC_Cd48neg	V_neg_Multi_HSC_Cd48pos
Pglyrp2	0.585085	0.0652205	0.519865	114	102	54	7	0.473684	0.0686275	1.11516e-10	7.10574e-12	3.86173e-11	1.38979e-20	V_pos_P_HSC_Cd48neg	V_neg_Multi_HSC_Cd48pos
Gda	1.80547	0.714477	1.09099	114	102	98	47	0.859649	0.460784	1.16503e-09	4.48943e-10	8.32477e-13	1.88133e-20	V_pos_P_HSC_Cd48neg	V_neg_Multi_HSC_Cd48pos
Tns1	1.06683	2.38425	-1.31742	114	102	82	95	0.719298	0.931373	0.000109681	3.88631e-05	1.22158e-17	2.37843e-20	V_pos_P_HSC_Cd48neg	V_neg_Multi_HSC_Cd48pos
Grap2	0.145973	0.907757	-0.761784	114	102	18	58	0.157895	0.568627	6.92211e-10	3.538e-10	2.79114e-12	4.875e-20	V_pos_P_HSC_Cd48neg	V_neg_Multi_HSC_Cd48pos
Eya2	1.11016	0.455323	0.654835	114	102	89	31	0.780702	0.303922	5.09744e-12	1.21405e-12	1.01029e-09	6.02844e-20	V_pos_P_HSC_Cd48neg	V_neg_Multi_HSC_Cd48pos
Rgs10	1.37784	2.82582	-1.44798	114	102	82	96	0.719298	0.941176	4.19306e-05	1.26037e-05	1.30135e-16	8.01388e-20	V_pos_P_HSC_Cd48neg	V_neg_Multi_HSC_Cd48pos
Amotl2	0.631926	0.103497	0.528429	114	102	57	9	0.5	0.0882353	1.44893e-10	1.85257e-11	9.73031e-11	8.79044e-20	V_pos_P_HSC_Cd48neg	V_neg_Multi_HSC_Cd48pos
Gm12020	1.0454	0.21621	0.829186	114	102	66	15	0.578947	0.147059	1.50646e-10	3.66988e-11	5.1836e-11	9.26644e-20	V_pos_P_HSC_Cd48neg	V_neg_Multi_HSC_Cd48pos
Ms4a3	0.240724	0.972009	-0.731285	114	102	20	62	0.175439	0.607843	1.58401e-10	4.92641e-11	4.79091e-11	1.14459e-19	V_pos_P_HSC_Cd48neg	V_neg_Multi_HSC_Cd48pos
Obscn	0.66867	0.100823	0.567847	114	102	58	10	0.508772	0.0980392	2.26938e-10	3.17771e-11	8.22508e-11	1.26486e-19	V_pos_P_HSC_Cd48neg	V_neg_Multi_HSC_Cd48pos
Slc6a15	0.755032	0.201907	0.553125	114	102	67	15	0.587719	0.147059	6.94332e-11	1.52264e-11	2.24465e-10	1.64483e-19	V_pos_P_HSC_Cd48neg	V_neg_Multi_HSC_Cd48pos
Aldh1a1	3.59386	2.21071	1.38314	114	102	114	83	1	0.813725	4.54664e-06	2.43374e-07	4.16827e-14	4.7717e-19	V_pos_P_HSC_Cd48neg	V_neg_Multi_HSC_Cd48pos
Exoc3l4	0.825419	0.185415	0.640004	114	102	69	19	0.605263	0.186275	9.48381e-10	2.58393e-10	4.05962e-11	4.93061e-19	V_pos_P_HSC_Cd48neg	V_neg_Multi_HSC_Cd48pos
Btnl9	0.0611549	0.586547	-0.525392	114	102	8	45	0.0701754	0.441176	6.93611e-10	1.31441e-10	8.08554e-11	4.99405e-19	V_pos_P_HSC_Cd48neg	V_neg_Multi_HSC_Cd48pos
Dapp1	4.30252	5.096	-0.793477	114	102	114	102	1	1	#NUM!	1	1.76174e-20	8.18953e-19	V_pos_P_HSC_Cd48neg	V_neg_Multi_HSC_Cd48pos
Nav2	1.15778	0.466226	0.691553	114	102	81	26	0.710526	0.254902	5.75645e-11	1.50364e-11	1.22364e-09	8.5449e-19	V_pos_P_HSC_Cd48neg	V_neg_Multi_HSC_Cd48pos
Odf3b	0.700765	0.18176	0.519005	114	102	63	13	0.552632	0.127451	1.66062e-10	2.51198e-11	8.77722e-10	1.01997e-18	V_pos_P_HSC_Cd48neg	V_neg_Multi_HSC_Cd48pos
Vill	0.63372	0.0324001	0.60132	114	102	43	3	0.377193	0.0294118	1.30866e-09	7.09939e-11	3.92524e-10	1.28262e-18	V_pos_P_HSC_Cd48neg	V_neg_Multi_HSC_Cd48pos
Rhbdl2	0.569048	0.0594544	0.509593	114	102	49	6	0.429825	0.0588235	1.11612e-09	8.82224e-11	3.43289e-10	1.39144e-18	V_pos_P_HSC_Cd48neg	V_neg_Multi_HSC_Cd48pos
Prkag2	1.18122	0.382353	0.798865	114	102	82	30	0.719298	0.294118	1.01458e-09	4.72011e-10	7.65256e-11	1.65316e-18	V_pos_P_HSC_Cd48neg	V_neg_Multi_HSC_Cd48pos
Gm2629	0.26947	0.968037	-0.698568	114	102	24	64	0.210526	0.627451	1.15015e-09	5.43735e-10	1.16502e-10	2.8636e-18	V_pos_P_HSC_Cd48neg	V_neg_Multi_HSC_Cd48pos
9330182L06Rik	0.642394	0.111505	0.530889	114	102	57	11	0.5	0.107843	1.46245e-09	2.72694e-10	2.74737e-10	3.37421e-18	V_pos_P_HSC_Cd48neg	V_neg_Multi_HSC_Cd48pos
Samd12	1.22193	0.503415	0.71852	114	102	88	33	0.77193	0.323529	8.53609e-11	2.5215e-11	3.13638e-09	3.55748e-18	V_pos_P_HSC_Cd48neg	V_neg_Multi_HSC_Cd48pos
Tnfaip8l2	0.165178	0.728163	-0.562984	114	102	13	52	0.114035	0.509804	6.31048e-10	1.64168e-10	8.68385e-10	6.32892e-18	V_pos_P_HSC_Cd48neg	V_neg_Multi_HSC_Cd48pos
Xkr6	0.644207	0.127224	0.516983	114	102	56	10	0.491228	0.0980392	9.66893e-10	1.68874e-10	8.48941e-10	6.36378e-18	V_pos_P_HSC_Cd48neg	V_neg_Multi_HSC_Cd48pos
Cdc42bpb	0.676287	0.144959	0.531328	114	102	63	15	0.552632	0.147059	1.41813e-09	4.71399e-10	3.72991e-10	7.76891e-18	V_pos_P_HSC_Cd48neg	V_neg_Multi_HSC_Cd48pos
Cdk6	3.61686	4.87258	-1.25572	114	102	114	102	1	1	#NUM!	1	2.67178e-19	1.16934e-17	V_pos_P_HSC_Cd48neg	V_neg_Multi_HSC_Cd48pos
Art4	0.938114	0.272291	0.665824	114	102	73	23	0.640351	0.22549	2.11716e-09	9.09823e-10	2.95796e-10	1.17766e-17	V_pos_P_HSC_Cd48neg	V_neg_Multi_HSC_Cd48pos
Tmod1	0.703757	0.149739	0.554019	114	102	58	12	0.508772	0.117647	2.15152e-09	4.27175e-10	1.17082e-09	2.15759e-17	V_pos_P_HSC_Cd48neg	V_neg_Multi_HSC_Cd48pos
Ptk2	0.970811	0.273221	0.69759	114	102	68	19	0.596491	0.186275	2.00006e-09	5.87583e-10	8.81029e-10	2.23144e-17	V_pos_P_HSC_Cd48neg	V_neg_Multi_HSC_Cd48pos
Mllt3	1.90211	0.874312	1.0278	114	102	102	58	0.894737	0.568627	1.13016e-07	5.70975e-08	1.90234e-11	4.60153e-17	V_pos_P_HSC_Cd48neg	V_neg_Multi_HSC_Cd48pos
Prdm16	0.805802	0.171705	0.634097	114	102	63	16	0.552632	0.156863	3.91995e-09	1.40008e-09	7.79788e-10	4.62459e-17	V_pos_P_HSC_Cd48neg	V_neg_Multi_HSC_Cd48pos
Itga2	0.124638	0.747562	-0.622924	114	102	11	47	0.0964912	0.460784	4.17228e-09	1.63085e-09	1.10218e-09	7.52431e-17	V_pos_P_HSC_Cd48neg	V_neg_Multi_HSC_Cd48pos
F2r	2.23276	3.38583	-1.15306	114	102	104	102	0.912281	1	0.00616931	0.00181218	1.00139e-15	7.59462e-17	V_pos_P_HSC_Cd48neg	V_neg_Multi_HSC_Cd48pos
F11r	1.57191	0.705371	0.86654	114	102	97	51	0.850877	0.5	6.80188e-08	3.26026e-08	6.90502e-11	9.37295e-17	V_pos_P_HSC_Cd48neg	V_neg_Multi_HSC_Cd48pos
Sorbs3	0.968148	0.338831	0.629317	114	102	81	32	0.710526	0.313725	1.25148e-08	6.5808e-09	3.57353e-10	9.78092e-17	V_pos_P_HSC_Cd48neg	V_neg_Multi_HSC_Cd48pos
Cd180	0.629599	1.5941	-0.964503	114	102	55	83	0.482456	0.813725	8.72569e-07	4.93259e-07	5.42132e-12	1.10877e-16	V_pos_P_HSC_Cd48neg	V_neg_Multi_HSC_Cd48pos
Sorbs1	0.838362	0.21184	0.626523	114	102	65	18	0.570175	0.176471	6.69035e-09	2.304e-09	1.5045e-09	1.42826e-16	V_pos_P_HSC_Cd48neg	V_neg_Multi_HSC_Cd48pos
2610307P16Rik	0.261791	0.991723	-0.729932	114	102	23	60	0.201754	0.588235	1.27373e-08	5.8087e-09	8.19922e-10	1.94726e-16	V_pos_P_HSC_Cd48neg	V_neg_Multi_HSC_Cd48pos
Rbp1	1.44996	0.609633	0.840325	114	102	93	45	0.815789	0.441176	2.39847e-08	9.78677e-09	7.7402e-10	3.062e-16	V_pos_P_HSC_Cd48neg	V_neg_Multi_HSC_Cd48pos
Zfp827	0.786566	0.237066	0.549499	114	102	64	17	0.561404	0.166667	5.16809e-09	1.8064e-09	5.12184e-09	3.72134e-16	V_pos_P_HSC_Cd48neg	V_neg_Multi_HSC_Cd48pos
Zfp532	0.654759	0.0994491	0.55531	114	102	52	10	0.45614	0.0980392	1.53692e-08	4.15537e-09	2.27314e-09	3.79728e-16	V_pos_P_HSC_Cd48neg	V_neg_Multi_HSC_Cd48pos
Bmp2k	1.10408	2.02055	-0.916473	114	102	86	98	0.754386	0.960784	4.68043e-05	1.3147e-05	9.22441e-13	4.84501e-16	V_pos_P_HSC_Cd48neg	V_neg_Multi_HSC_Cd48pos
Uba7	3.04264	1.92923	1.11341	114	102	114	89	1	0.872549	0.000267009	3.77814e-05	3.8866e-13	5.83837e-16	V_pos_P_HSC_Cd48neg	V_neg_Multi_HSC_Cd48pos
Rps15a-ps6	1.97317	3.62375	-1.65058	114	102	95	102	0.833333	1	4.56669e-05	2.70259e-06	5.74184e-12	6.16129e-16	V_pos_P_HSC_Cd48neg	V_neg_Multi_HSC_Cd48pos
Tspan3	1.03706	0.452235	0.584829	114	102	87	36	0.763158	0.352941	2.83453e-09	1.03802e-09	1.77863e-08	7.29839e-16	V_pos_P_HSC_Cd48neg	V_neg_Multi_HSC_Cd48pos
Fhl1	1.88718	0.974175	0.913008	114	102	104	64	0.912281	0.627451	1.15703e-06	4.76199e-07	4.64926e-11	8.71181e-16	V_pos_P_HSC_Cd48neg	V_neg_Multi_HSC_Cd48pos
Dock1	1.96148	1.0862	0.875277	114	102	106	63	0.929825	0.617647	7.20177e-08	1.92551e-08	1.23722e-09	9.35664e-16	V_pos_P_HSC_Cd48neg	V_neg_Multi_HSC_Cd48pos
Ppp1r18	0.765336	0.220306	0.54503	114	102	65	19	0.570175	0.186275	1.719e-08	6.31746e-09	4.02577e-09	9.97226e-16	V_pos_P_HSC_Cd48neg	V_neg_Multi_HSC_Cd48pos
St3gal2	1.48276	0.703935	0.778827	114	102	95	45	0.833333	0.441176	4.04222e-09	1.37067e-09	1.86901e-08	1.00431e-15	V_pos_P_HSC_Cd48neg	V_neg_Multi_HSC_Cd48pos
Tpd52	1.43572	0.68346	0.752257	114	102	96	49	0.842105	0.480392	3.69811e-08	1.95325e-08	1.31616e-09	1.00774e-15	V_pos_P_HSC_Cd48neg	V_neg_Multi_HSC_Cd48pos
Rps15a-ps7	0.980044	1.84551	-0.865465	114	102	58	91	0.508772	0.892157	2.95998e-09	6.09812e-10	7.48926e-08	1.76402e-15	V_pos_P_HSC_Cd48neg	V_neg_Multi_HSC_Cd48pos
Xk	0.819203	0.267108	0.552096	114	102	72	24	0.631579	0.235294	1.10177e-08	5.31283e-09	1.15928e-08	2.36052e-15	V_pos_P_HSC_Cd48neg	V_neg_Multi_HSC_Cd48pos
Dgkh	1.23513	0.588503	0.646632	114	102	88	36	0.77193	0.352941	1.20837e-09	7.10642e-10	8.91706e-08	2.42686e-15	V_pos_P_HSC_Cd48neg	V_neg_Multi_HSC_Cd48pos
Jam2	0.727961	0.19246	0.535501	114	102	58	14	0.508772	0.137255	1.72164e-08	4.45775e-09	1.55406e-08	2.64692e-15	V_pos_P_HSC_Cd48neg	V_neg_Multi_HSC_Cd48pos
Bin1	0.970953	1.94265	-0.9717	114	102	61	88	0.535088	0.862745	4.4211e-07	1.65779e-07	6.66421e-10	4.16966e-15	V_pos_P_HSC_Cd48neg	V_neg_Multi_HSC_Cd48pos
Spint2	1.72773	0.949624	0.778107	114	102	104	62	0.912281	0.607843	2.83172e-07	1.09278e-07	1.49876e-09	6.11692e-15	V_pos_P_HSC_Cd48neg	V_neg_Multi_HSC_Cd48pos
Rps4l	0.767075	0.107975	0.6591	114	102	45	7	0.394737	0.0686275	5.41431e-08	9.01525e-09	2.16566e-08	7.2575e-15	V_pos_P_HSC_Cd48neg	V_neg_Multi_HSC_Cd48pos
Phf11d	0.772342	0.250591	0.521751	114	102	66	20	0.578947	0.196078	2.15066e-08	7.82425e-09	2.9822e-08	8.63202e-15	V_pos_P_HSC_Cd48neg	V_neg_Multi_HSC_Cd48pos
Arap2	0.138809	0.72439	-0.585581	114	102	16	49	0.140351	0.480392	1.21643e-07	5.3849e-08	4.46928e-09	8.89577e-15	V_pos_P_HSC_Cd48neg	V_neg_Multi_HSC_Cd48pos
Npr1	0.720327	0.175631	0.544697	114	102	56	14	0.491228	0.137255	6.53463e-08	1.9641e-08	1.36585e-08	9.88687e-15	V_pos_P_HSC_Cd48neg	V_neg_Multi_HSC_Cd48pos
Gkap1	0.990912	0.42329	0.567623	114	102	81	30	0.710526	0.294118	2.27991e-09	1.16594e-09	2.36797e-07	1.01673e-14	V_pos_P_HSC_Cd48neg	V_neg_Multi_HSC_Cd48pos
Oxr1	2.15838	1.30671	0.851671	114	102	110	75	0.964912	0.735294	4.00907e-06	1.0747e-06	2.81839e-10	1.11262e-14	V_pos_P_HSC_Cd48neg	V_neg_Multi_HSC_Cd48pos
Sec14l1	1.51479	0.707648	0.807144	114	102	95	51	0.833333	0.5	3.77526e-07	2.26089e-07	2.04487e-09	1.6787e-14	V_pos_P_HSC_Cd48neg	V_neg_Multi_HSC_Cd48pos
Vwf	4.72504	3.71882	1.00622	114	102	114	97	1	0.95098	0.052549	0.0222721	3.19444e-14	2.5527e-14	V_pos_P_HSC_Cd48neg	V_neg_Multi_HSC_Cd48pos
Mfng	1.9433	1.05027	0.893032	114	102	104	68	0.912281	0.666667	1.66781e-05	7.72103e-06	9.49175e-11	2.62727e-14	V_pos_P_HSC_Cd48neg	V_neg_Multi_HSC_Cd48pos
App	0.942017	0.38436	0.557658	114	102	81	33	0.710526	0.323529	2.83771e-08	1.51224e-08	5.36666e-08	2.90115e-14	V_pos_P_HSC_Cd48neg	V_neg_Multi_HSC_Cd48pos
Grn	2.45288	1.54097	0.911909	114	102	110	82	0.964912	0.803922	0.000397497	0.000163184	1.26459e-11	7.18433e-14	V_pos_P_HSC_Cd48neg	V_neg_Multi_HSC_Cd48pos
Slc22a3	1.67377	2.93743	-1.26366	114	102	92	97	0.807018	0.95098	0.00280982	0.00163323	1.28894e-12	7.32471e-14	V_pos_P_HSC_Cd48neg	V_neg_Multi_HSC_Cd48pos
Il10rb	0.193327	0.79593	-0.602604	114	102	23	55	0.201754	0.539216	5.35937e-07	2.67027e-07	9.76153e-09	9.01378e-14	V_pos_P_HSC_Cd48neg	V_neg_Multi_HSC_Cd48pos
Nck2	1.15128	0.583769	0.567507	114	102	88	39	0.77193	0.382353	1.43745e-08	8.46989e-09	4.05418e-07	1.17799e-13	V_pos_P_HSC_Cd48neg	V_neg_Multi_HSC_Cd48pos
Cltb	1.87047	1.00494	0.865528	114	102	102	64	0.894737	0.627451	7.18819e-06	3.95582e-06	9.54051e-10	1.29113e-13	V_pos_P_HSC_Cd48neg	V_neg_Multi_HSC_Cd48pos
H2-T10	1.06652	0.492287	0.574234	114	102	88	41	0.77193	0.401961	6.82545e-08	4.04433e-08	1.02457e-07	1.41371e-13	V_pos_P_HSC_Cd48neg	V_neg_Multi_HSC_Cd48pos
P3h2	0.889814	0.313214	0.5766	114	102	69	24	0.605263	0.235294	9.06566e-08	5.51991e-08	9.49375e-08	1.77559e-13	V_pos_P_HSC_Cd48neg	V_neg_Multi_HSC_Cd48pos
Ptpre	1.19947	2.24526	-1.04579	114	102	84	95	0.736842	0.931373	0.000309297	0.00012595	5.46497e-11	2.31339e-13	V_pos_P_HSC_Cd48neg	V_neg_Multi_HSC_Cd48pos
Ramp1	1.4254	0.7254	0.700002	114	102	92	46	0.807018	0.45098	1.17893e-07	5.35335e-08	2.0457e-07	3.62985e-13	V_pos_P_HSC_Cd48neg	V_neg_Multi_HSC_Cd48pos
Plscr4	1.03685	0.451941	0.584907	114	102	81	35	0.710526	0.343137	1.36916e-07	7.48162e-08	1.48096e-07	3.67121e-13	V_pos_P_HSC_Cd48neg	V_neg_Multi_HSC_Cd48pos
Tjp2	0.989288	0.399715	0.589573	114	102	79	34	0.692982	0.333333	2.64963e-07	1.64541e-07	6.89177e-08	3.75465e-13	V_pos_P_HSC_Cd48neg	V_neg_Multi_HSC_Cd48pos
Clca3a1	1.94337	1.07357	0.869798	114	102	101	58	0.885965	0.568627	2.92544e-07	1.74887e-07	6.98602e-08	4.0362e-13	V_pos_P_HSC_Cd48neg	V_neg_Multi_HSC_Cd48pos
Olfr77	0.419744	1.16216	-0.742418	114	102	40	69	0.350877	0.676471	3.45485e-06	1.80951e-06	7.53742e-09	4.49077e-13	V_pos_P_HSC_Cd48neg	V_neg_Multi_HSC_Cd48pos
Agpat3	1.32873	0.62162	0.707107	114	102	87	44	0.763158	0.431373	1.27563e-06	8.2158e-07	2.1144e-08	5.67769e-13	V_pos_P_HSC_Cd48neg	V_neg_Multi_HSC_Cd48pos
Pde5a	0.729775	1.6004	-0.870627	114	102	64	84	0.561404	0.823529	6.48965e-05	3.6046e-05	5.17741e-10	6.08626e-13	V_pos_P_HSC_Cd48neg	V_neg_Multi_HSC_Cd48pos
Cd47	4.00819	4.64252	-0.63433	114	102	114	102	1	1	#NUM!	1	2.84009e-14	9.14291e-13	V_pos_P_HSC_Cd48neg	V_neg_Multi_HSC_Cd48pos
Rsu1	3.07766	3.82685	-0.749183	114	102	112	102	0.982456	1	0.527095	0.499225	5.93737e-14	9.52941e-13	V_pos_P_HSC_Cd48neg	V_neg_Multi_HSC_Cd48pos
Prdx4	2.92446	1.9502	0.974263	114	102	111	88	0.973684	0.862745	0.0056099	0.00404457	7.36711e-12	9.578e-13	V_pos_P_HSC_Cd48neg	V_neg_Multi_HSC_Cd48pos
Arhgap23	1.41315	0.784719	0.628434	114	102	98	54	0.859649	0.529412	2.50825e-07	1.13481e-07	2.71921e-07	9.90823e-13	V_pos_P_HSC_Cd48neg	V_neg_Multi_HSC_Cd48pos
Eng	2.19328	1.42348	0.769805	114	102	111	83	0.973684	0.813725	0.000257107	8.71884e-05	4.36817e-10	1.21488e-12	V_pos_P_HSC_Cd48neg	V_neg_Multi_HSC_Cd48pos
Tfpi	1.42644	0.628811	0.797633	114	102	81	37	0.710526	0.362745	6.08303e-07	3.39983e-07	1.28139e-07	1.38382e-12	V_pos_P_HSC_Cd48neg	V_neg_Multi_HSC_Cd48pos
Cd44	0.875079	1.74045	-0.865366	114	102	70	87	0.614035	0.852941	0.000156183	0.000110572	4.22938e-10	1.48215e-12	V_pos_P_HSC_Cd48neg	V_neg_Multi_HSC_Cd48pos
Emid1	0.193477	0.800213	-0.606736	114	102	21	51	0.184211	0.5	1.83763e-06	1.3319e-06	4.01001e-08	1.68564e-12	V_pos_P_HSC_Cd48neg	V_neg_Multi_HSC_Cd48pos
Hip1	0.953447	0.413827	0.539621	114	102	77	31	0.675439	0.303922	1.06402e-07	7.66237e-08	8.24059e-07	1.98225e-12	V_pos_P_HSC_Cd48neg	V_neg_Multi_HSC_Cd48pos
Adgrg3	1.66794	2.70948	-1.04154	114	102	100	99	0.877193	0.970588	0.0219216	0.0115581	5.50941e-12	1.99853e-12	V_pos_P_HSC_Cd48neg	V_neg_Multi_HSC_Cd48pos
Mmrn1	1.13885	1.70511	-0.566253	114	102	50	88	0.438596	0.862745	2.34036e-10	6.42512e-11	0.00101149	2.03836e-12	V_pos_P_HSC_Cd48neg	V_neg_Multi_HSC_Cd48pos
Rapsn	0.270961	0.968058	-0.697097	114	102	31	59	0.27193	0.578431	9.72267e-06	8.18368e-06	9.25933e-09	2.36503e-12	V_pos_P_HSC_Cd48neg	V_neg_Multi_HSC_Cd48pos
Tie1	1.92242	1.27143	0.650984	114	102	112	79	0.982456	0.77451	5.20955e-06	8.40653e-07	1.14374e-07	2.978e-12	V_pos_P_HSC_Cd48neg	V_neg_Multi_HSC_Cd48pos
Endod1	0.554388	1.22213	-0.667741	114	102	51	75	0.447368	0.735294	3.37158e-05	1.85372e-05	5.4591e-09	3.12916e-12	V_pos_P_HSC_Cd48neg	V_neg_Multi_HSC_Cd48pos
F630028O10Rik	0.200405	0.756141	-0.555736	114	102	21	51	0.184211	0.5	1.83763e-06	1.3319e-06	7.72541e-08	3.17997e-12	V_pos_P_HSC_Cd48neg	V_neg_Multi_HSC_Cd48pos
Enpp4	0.853861	0.350851	0.50301	114	102	73	30	0.640351	0.294118	7.43189e-07	3.86553e-07	2.72123e-07	3.24858e-12	V_pos_P_HSC_Cd48neg	V_neg_Multi_HSC_Cd48pos
Smim5	0.971662	1.82092	-0.849258	114	102	74	89	0.649123	0.872549	0.000260964	0.000134496	9.62696e-10	3.97179e-12	V_pos_P_HSC_Cd48neg	V_neg_Multi_HSC_Cd48pos
Ssx2ip	1.23623	0.598452	0.637775	114	102	86	43	0.754386	0.421569	1.29888e-06	8.99379e-07	1.46506e-07	4.03961e-12	V_pos_P_HSC_Cd48neg	V_neg_Multi_HSC_Cd48pos
Aldh7a1	1.52345	0.837943	0.685511	114	102	97	55	0.850877	0.539216	1.18217e-06	6.0339e-07	2.33267e-07	4.30583e-12	V_pos_P_HSC_Cd48neg	V_neg_Multi_HSC_Cd48pos
Rps15a-ps4	1.88143	2.9726	-1.09117	114	102	108	102	0.947368	1	0.0529692	0.0305175	5.0043e-12	4.65948e-12	V_pos_P_HSC_Cd48neg	V_neg_Multi_HSC_Cd48pos
Stx11	0.539402	1.34644	-0.80704	114	102	49	73	0.429825	0.715686	4.25744e-05	3.31598e-05	4.69448e-09	4.74648e-12	V_pos_P_HSC_Cd48neg	V_neg_Multi_HSC_Cd48pos
Ubl7	2.71965	1.9171	0.802557	114	102	114	92	1	0.901961	0.0019418	0.000431973	3.79181e-10	4.98598e-12	V_pos_P_HSC_Cd48neg	V_neg_Multi_HSC_Cd48pos
Pdlim7	1.40981	0.764517	0.645295	114	102	97	56	0.850877	0.54902	2.32705e-06	1.20552e-06	1.36301e-07	5.00123e-12	V_pos_P_HSC_Cd48neg	V_neg_Multi_HSC_Cd48pos
St3gal6	0.935172	0.35095	0.584222	114	102	70	28	0.614035	0.27451	1.13368e-06	6.75581e-07	2.70605e-07	5.54485e-12	V_pos_P_HSC_Cd48neg	V_neg_Multi_HSC_Cd48pos
Gm49980	0.807107	0.302852	0.504255	114	102	60	19	0.526316	0.186275	4.68951e-07	2.47342e-07	1.08546e-06	8.03989e-12	V_pos_P_HSC_Cd48neg	V_neg_Multi_HSC_Cd48pos
Lgals3bp	2.45964	1.62294	0.836697	114	102	112	86	0.982456	0.843137	0.000556669	0.000270173	1.0446e-09	8.43737e-12	V_pos_P_HSC_Cd48neg	V_neg_Multi_HSC_Cd48pos
Ndrg1	1.75211	2.67632	-0.924219	114	102	98	99	0.859649	0.970588	0.00845874	0.00384319	7.81343e-11	8.95871e-12	V_pos_P_HSC_Cd48neg	V_neg_Multi_HSC_Cd48pos
Emilin2	0.235121	0.772807	-0.537686	114	102	21	51	0.184211	0.5	1.83763e-06	1.3319e-06	2.75528e-07	1.08748e-11	V_pos_P_HSC_Cd48neg	V_neg_Multi_HSC_Cd48pos
Syk	2.15081	3.00114	-0.850324	114	102	108	99	0.947368	0.970588	0.60897	0.504798	7.29055e-13	1.09048e-11	V_pos_P_HSC_Cd48neg	V_neg_Multi_HSC_Cd48pos
Ociad2	0.885718	0.385185	0.500533	114	102	72	29	0.631579	0.284314	6.69493e-07	3.61006e-07	1.24685e-06	1.32467e-11	V_pos_P_HSC_Cd48neg	V_neg_Multi_HSC_Cd48pos
Ptger3	2.18742	1.47012	0.7173	114	102	110	78	0.964912	0.764706	3.04172e-05	9.93388e-06	4.67357e-08	1.36487e-11	V_pos_P_HSC_Cd48neg	V_neg_Multi_HSC_Cd48pos
Ube2e2	1.5078	0.811899	0.6959	114	102	89	45	0.780702	0.441176	5.95028e-07	3.33761e-07	1.62285e-06	1.58399e-11	V_pos_P_HSC_Cd48neg	V_neg_Multi_HSC_Cd48pos
Nfkbia	2.33332	1.51389	0.819435	114	102	110	76	0.964912	0.745098	7.95045e-06	2.28106e-06	2.63223e-07	1.74971e-11	V_pos_P_HSC_Cd48neg	V_neg_Multi_HSC_Cd48pos
Nrm	1.54832	0.841746	0.706572	114	102	90	45	0.789474	0.441176	2.77897e-07	1.44741e-07	4.29319e-06	1.8087e-11	V_pos_P_HSC_Cd48neg	V_neg_Multi_HSC_Cd48pos
Cd37	0.937508	1.71027	-0.772764	114	102	73	88	0.640351	0.862745	0.000331865	0.000171079	5.23889e-09	2.57591e-11	V_pos_P_HSC_Cd48neg	V_neg_Multi_HSC_Cd48pos
mt-Nd3	3.76269	4.47753	-0.714837	114	102	114	102	1	1	#NUM!	1	9.72368e-13	2.78671e-11	V_pos_P_HSC_Cd48neg	V_neg_Multi_HSC_Cd48pos
Casp4	1.41315	0.763856	0.649292	114	102	94	52	0.824561	0.509804	1.67826e-06	1.10817e-06	9.24951e-07	2.93215e-11	V_pos_P_HSC_Cd48neg	V_neg_Multi_HSC_Cd48pos
Gm43904	0.822752	0.302888	0.519864	114	102	67	28	0.587719	0.27451	7.03976e-06	4.9674e-06	2.65457e-07	3.73891e-11	V_pos_P_HSC_Cd48neg	V_neg_Multi_HSC_Cd48pos
Adcy9	2.11506	1.44993	0.665132	114	102	112	79	0.982456	0.77451	5.20955e-06	8.40653e-07	2.01127e-06	4.75207e-11	V_pos_P_HSC_Cd48neg	V_neg_Multi_HSC_Cd48pos
Shank3	2.54505	1.73947	0.805587	114	102	112	83	0.982456	0.813725	7.85678e-05	3.18756e-05	5.38691e-08	4.82343e-11	V_pos_P_HSC_Cd48neg	V_neg_Multi_HSC_Cd48pos
Steap3	0.361647	0.987173	-0.625525	114	102	37	63	0.324561	0.617647	2.96695e-05	2.0682e-05	8.48995e-08	4.92844e-11	V_pos_P_HSC_Cd48neg	V_neg_Multi_HSC_Cd48pos
Parvb	0.214838	0.768244	-0.553406	114	102	23	51	0.201754	0.5	7.91807e-06	6.75018e-06	2.91167e-07	5.49442e-11	V_pos_P_HSC_Cd48neg	V_neg_Multi_HSC_Cd48pos
Dock10	0.855355	1.89317	-1.03781	114	102	69	81	0.605263	0.794118	0.00423454	0.00306007	6.89101e-10	5.88009e-11	V_pos_P_HSC_Cd48neg	V_neg_Multi_HSC_Cd48pos
Zeb2	3.54919	4.39481	-0.845615	114	102	114	102	1	1	#NUM!	1	2.16931e-12	6.04296e-11	V_pos_P_HSC_Cd48neg	V_neg_Multi_HSC_Cd48pos
Ptgs1	2.53628	1.78634	0.74994	114	102	112	90	0.982456	0.882353	0.00680086	0.00405626	6.40911e-10	7.19483e-11	V_pos_P_HSC_Cd48neg	V_neg_Multi_HSC_Cd48pos
Scarf1	1.44546	0.856566	0.588891	114	102	99	59	0.868421	0.578431	3.36635e-06	1.5425e-06	1.86327e-06	7.92539e-11	V_pos_P_HSC_Cd48neg	V_neg_Multi_HSC_Cd48pos
Gnb4	0.727197	1.66353	-0.936332	114	102	59	78	0.517544	0.764706	0.000290414	0.000216568	1.4302e-08	8.51785e-11	V_pos_P_HSC_Cd48neg	V_neg_Multi_HSC_Cd48pos
Mt1	2.86518	1.56674	1.29844	114	102	103	77	0.903509	0.754902	0.00609087	0.00554216	6.99468e-10	1.05737e-10	V_pos_P_HSC_Cd48neg	V_neg_Multi_HSC_Cd48pos
Dstn	1.8537	1.21955	0.634147	114	102	109	78	0.95614	0.764706	8.85674e-05	3.75908e-05	1.05101e-07	1.07688e-10	V_pos_P_HSC_Cd48neg	V_neg_Multi_HSC_Cd48pos
Nupr1	2.21149	1.3172	0.894287	114	102	106	73	0.929825	0.715686	6.6289e-05	4.40387e-05	1.16822e-07	1.38871e-10	V_pos_P_HSC_Cd48neg	V_neg_Multi_HSC_Cd48pos
Plac8	0.35252	1.43256	-1.08004	114	102	35	59	0.307018	0.578431	0.000104788	6.69939e-05	9.06774e-08	1.62969e-10	V_pos_P_HSC_Cd48neg	V_neg_Multi_HSC_Cd48pos
Actn1	1.40749	0.805194	0.6023	114	102	94	53	0.824561	0.519608	3.27753e-06	2.16239e-06	2.87739e-06	1.66769e-10	V_pos_P_HSC_Cd48neg	V_neg_Multi_HSC_Cd48pos
Acap1	2.6419	1.8344	0.807504	114	102	113	87	0.991228	0.852941	0.000301485	8.9843e-05	7.05543e-08	1.69781e-10	V_pos_P_HSC_Cd48neg	V_neg_Multi_HSC_Cd48pos
Itpr1	2.94632	2.17153	0.774791	114	102	114	93	1	0.911765	0.00374655	0.000961489	6.63373e-09	1.70798e-10	V_pos_P_HSC_Cd48neg	V_neg_Multi_HSC_Cd48pos
Cacnb2	2.3583	1.54631	0.811994	114	102	108	75	0.947368	0.735294	3.54071e-05	1.67365e-05	3.98869e-07	1.78457e-10	V_pos_P_HSC_Cd48neg	V_neg_Multi_HSC_Cd48pos
Gm13212	1.03646	0.492261	0.544201	114	102	78	38	0.684211	0.372549	8.61401e-06	5.72015e-06	1.22433e-06	1.86882e-10	V_pos_P_HSC_Cd48neg	V_neg_Multi_HSC_Cd48pos
Hacd4	1.37304	0.796835	0.576205	114	102	95	53	0.833333	0.519608	1.51372e-06	9.13973e-07	7.7028e-06	1.87827e-10	V_pos_P_HSC_Cd48neg	V_neg_Multi_HSC_Cd48pos
Mgll	1.12527	0.476989	0.648283	114	102	75	36	0.657895	0.352941	1.4226e-05	1.1149e-05	6.35512e-07	1.88987e-10	V_pos_P_HSC_Cd48neg	V_neg_Multi_HSC_Cd48pos
I830077J02Rik	0.260602	0.803982	-0.54338	114	102	26	53	0.22807	0.519608	1.71022e-05	1.04758e-05	6.81925e-07	1.90485e-10	V_pos_P_HSC_Cd48neg	V_neg_Multi_HSC_Cd48pos
Ripor1	1.49004	2.34557	-0.855526	114	102	96	96	0.842105	0.941176	0.0360705	0.0287681	3.16742e-10	2.40753e-10	V_pos_P_HSC_Cd48neg	V_neg_Multi_HSC_Cd48pos
Klf7	0.593443	1.33989	-0.746451	114	102	47	71	0.412281	0.696078	5.21887e-05	3.68237e-05	2.99986e-07	2.8974e-10	V_pos_P_HSC_Cd48neg	V_neg_Multi_HSC_Cd48pos
Serpine2	2.36724	3.65465	-1.28741	114	102	92	95	0.807018	0.931373	0.0132736	0.00889524	1.90804e-09	4.3788e-10	V_pos_P_HSC_Cd48neg	V_neg_Multi_HSC_Cd48pos
Fkbp1a	1.43897	0.805404	0.633562	114	102	92	54	0.807018	0.529412	2.59549e-05	1.98743e-05	9.04258e-07	4.62627e-10	V_pos_P_HSC_Cd48neg	V_neg_Multi_HSC_Cd48pos
mt-Ta	0.341663	0.957253	-0.615589	114	102	27	53	0.236842	0.519608	3.2507e-05	2.10169e-05	9.39057e-07	5.06202e-10	V_pos_P_HSC_Cd48neg	V_neg_Multi_HSC_Cd48pos
Scai	1.31452	0.761378	0.553138	114	102	93	52	0.815789	0.509804	3.58219e-06	2.57963e-06	7.94645e-06	5.24991e-10	V_pos_P_HSC_Cd48neg	V_neg_Multi_HSC_Cd48pos
Prcp	2.53823	1.8762	0.662036	114	102	113	92	0.991228	0.901961	0.00760281	0.00351931	6.29073e-09	5.6529e-10	V_pos_P_HSC_Cd48neg	V_neg_Multi_HSC_Cd48pos
Hspb11	1.14106	0.620848	0.520215	114	102	90	50	0.789474	0.490196	8.37192e-06	4.61787e-06	5.59586e-06	6.55819e-10	V_pos_P_HSC_Cd48neg	V_neg_Multi_HSC_Cd48pos
Dynlt1b	0.85967	1.5645	-0.704825	114	102	61	82	0.535088	0.803922	5.67552e-05	2.92743e-05	9.01823e-07	6.69449e-10	V_pos_P_HSC_Cd48neg	V_neg_Multi_HSC_Cd48pos
Capg	2.01249	1.27332	0.739171	114	102	106	74	0.929825	0.72549	0.00012304	8.25773e-05	3.42475e-07	7.15185e-10	V_pos_P_HSC_Cd48neg	V_neg_Multi_HSC_Cd48pos
Plscr1	1.9732	1.33645	0.636745	114	102	108	75	0.947368	0.735294	3.54071e-05	1.67365e-05	2.3338e-06	9.75159e-10	V_pos_P_HSC_Cd48neg	V_neg_Multi_HSC_Cd48pos
C530008M17Rik	1.87798	1.03157	0.846409	114	102	92	56	0.807018	0.54902	8.52828e-05	6.43328e-05	6.15809e-07	9.88508e-10	V_pos_P_HSC_Cd48neg	V_neg_Multi_HSC_Cd48pos
Selenow	4.24974	3.71498	0.534763	114	102	114	102	1	1	#NUM!	1	4.04946e-11	1.00952e-09	V_pos_P_HSC_Cd48neg	V_neg_Multi_HSC_Cd48pos
Cd55	1.47117	0.867817	0.603353	114	102	98	62	0.859649	0.607843	4.89874e-05	4.11578e-05	1.22148e-06	1.24244e-09	V_pos_P_HSC_Cd48neg	V_neg_Multi_HSC_Cd48pos
Ctse	1.22982	0.657074	0.572745	114	102	85	45	0.745614	0.441176	9.69558e-06	7.08456e-06	8.1592e-06	1.42048e-09	V_pos_P_HSC_Cd48neg	V_neg_Multi_HSC_Cd48pos
Cotl1	2.33313	3.07189	-0.738763	114	102	112	100	0.982456	0.980392	1	1	8.16118e-11	1.97738e-09	V_pos_P_HSC_Cd48neg	V_neg_Multi_HSC_Cd48pos
mt-Tn	0.832731	1.57669	-0.743959	114	102	72	83	0.631579	0.813725	0.00484228	0.00387204	2.1802e-08	2.04252e-09	V_pos_P_HSC_Cd48neg	V_neg_Multi_HSC_Cd48pos
Frmd4a	0.712334	1.42164	-0.709301	114	102	63	79	0.552632	0.77451	0.00101361	0.000895449	9.57919e-08	2.07402e-09	V_pos_P_HSC_Cd48neg	V_neg_Multi_HSC_Cd48pos
Prxl2a	1.4124	0.869216	0.543183	114	102	96	57	0.842105	0.558824	9.73985e-06	5.55616e-06	1.68562e-05	2.2563e-09	V_pos_P_HSC_Cd48neg	V_neg_Multi_HSC_Cd48pos
Mrpl17	2.94793	2.23326	0.714663	114	102	114	94	1	0.921569	0.00722492	0.00212755	5.07194e-08	2.58437e-09	V_pos_P_HSC_Cd48neg	V_neg_Multi_HSC_Cd48pos
Mettl26	1.49231	0.965823	0.526483	114	102	101	62	0.885965	0.607843	4.56464e-06	2.79255e-06	4.5266e-05	3.00742e-09	V_pos_P_HSC_Cd48neg	V_neg_Multi_HSC_Cd48pos
Serinc3	5.47242	4.9263	0.54612	114	102	114	102	1	1	#NUM!	1	1.72318e-10	4.04631e-09	V_pos_P_HSC_Cd48neg	V_neg_Multi_HSC_Cd48pos
Cd63	3.32113	2.48358	0.837557	114	102	114	93	1	0.911765	0.00374655	0.000961489	1.85513e-07	4.18224e-09	V_pos_P_HSC_Cd48neg	V_neg_Multi_HSC_Cd48pos
Prkch	1.40159	0.827177	0.574417	114	102	89	50	0.780702	0.490196	1.64784e-05	9.60858e-06	2.62503e-05	5.82664e-09	V_pos_P_HSC_Cd48neg	V_neg_Multi_HSC_Cd48pos
Slain2	1.05826	1.77649	-0.718234	114	102	80	86	0.701754	0.843137	0.0215689	0.015611	1.71505e-08	6.16892e-09	V_pos_P_HSC_Cd48neg	V_neg_Multi_HSC_Cd48pos
Clec11a	0.785568	0.256233	0.529334	114	102	52	19	0.45614	0.186275	4.69953e-05	2.4514e-05	1.12983e-05	6.37222e-09	V_pos_P_HSC_Cd48neg	V_neg_Multi_HSC_Cd48pos
Tbxa2r	1.94087	1.22751	0.713365	114	102	100	69	0.877193	0.676471	0.00066373	0.000461568	6.67679e-07	7.05741e-09	V_pos_P_HSC_Cd48neg	V_neg_Multi_HSC_Cd48pos
4930519L02Rik	0.8991	1.6674	-0.768304	114	102	60	79	0.526316	0.77451	0.000252441	0.000196682	1.75643e-06	7.87168e-09	V_pos_P_HSC_Cd48neg	V_neg_Multi_HSC_Cd48pos
Fkbp11	1.41225	0.775778	0.636467	114	102	87	51	0.763158	0.5	0.000105334	6.82702e-05	5.23609e-06	8.13312e-09	V_pos_P_HSC_Cd48neg	V_neg_Multi_HSC_Cd48pos
Myo18a	1.66189	1.1609	0.500987	114	102	107	68	0.938596	0.666667	8.92507e-07	4.42068e-07	0.000810683	8.15287e-09	V_pos_P_HSC_Cd48neg	V_neg_Multi_HSC_Cd48pos
Cox17	1.15621	2.17713	-1.02093	114	102	66	82	0.578947	0.803922	0.000655973	0.000417881	1.02649e-06	9.68131e-09	V_pos_P_HSC_Cd48neg	V_neg_Multi_HSC_Cd48pos
Kalrn	2.71729	1.86011	0.857182	114	102	109	82	0.95614	0.803922	0.00104518	0.000521296	8.83428e-07	1.03613e-08	V_pos_P_HSC_Cd48neg	V_neg_Multi_HSC_Cd48pos
Abcc4	1.84967	1.3126	0.537071	114	102	109	77	0.95614	0.754902	4.65293e-05	1.88652e-05	2.94872e-05	1.24105e-08	V_pos_P_HSC_Cd48neg	V_neg_Multi_HSC_Cd48pos
Runx3	1.93609	2.65735	-0.721261	114	102	105	100	0.921053	0.980392	0.0948375	0.0631674	9.52087e-09	1.33704e-08	V_pos_P_HSC_Cd48neg	V_neg_Multi_HSC_Cd48pos
Reep2	1.36876	0.825634	0.543129	114	102	92	56	0.807018	0.54902	8.52828e-05	6.43328e-05	1.02253e-05	1.45656e-08	V_pos_P_HSC_Cd48neg	V_neg_Multi_HSC_Cd48pos
Dhrs3	1.74342	2.63457	-0.891153	114	102	88	95	0.77193	0.931373	0.00219703	0.00116364	6.43306e-07	1.64783e-08	V_pos_P_HSC_Cd48neg	V_neg_Multi_HSC_Cd48pos
Ippk	1.28762	0.760402	0.527219	114	102	89	52	0.780702	0.509804	5.53635e-05	3.27087e-05	2.38746e-05	1.7157e-08	V_pos_P_HSC_Cd48neg	V_neg_Multi_HSC_Cd48pos
Etfb	3.13117	4.02301	-0.891843	114	102	113	102	0.991228	1	1	1	8.14295e-10	1.78564e-08	V_pos_P_HSC_Cd48neg	V_neg_Multi_HSC_Cd48pos
Tnfaip8	1.41964	2.26591	-0.846263	114	102	88	92	0.77193	0.901961	0.0174477	0.0109439	8.1888e-08	1.95661e-08	V_pos_P_HSC_Cd48neg	V_neg_Multi_HSC_Cd48pos
Usp50	0.460427	1.02218	-0.561758	114	102	41	64	0.359649	0.627451	0.000147667	0.000124358	7.49402e-06	2.03105e-08	V_pos_P_HSC_Cd48neg	V_neg_Multi_HSC_Cd48pos
Vamp3	1.78533	1.2122	0.573128	114	102	105	78	0.921053	0.764706	0.00270797	0.00209448	5.01329e-07	2.27586e-08	V_pos_P_HSC_Cd48neg	V_neg_Multi_HSC_Cd48pos
Dock8	2.79795	3.42061	-0.622657	114	102	114	102	1	1	#NUM!	1	1.16189e-09	2.50658e-08	V_pos_P_HSC_Cd48neg	V_neg_Multi_HSC_Cd48pos
Tmem181b-ps	0.831093	1.4178	-0.586709	114	102	55	77	0.482456	0.754902	7.47383e-05	4.71294e-05	2.68099e-05	2.71526e-08	V_pos_P_HSC_Cd48neg	V_neg_Multi_HSC_Cd48pos
Spcs3	2.27099	2.8711	-0.60011	114	102	110	101	0.964912	0.990196	0.435109	0.37307	3.7304e-09	2.97723e-08	V_pos_P_HSC_Cd48neg	V_neg_Multi_HSC_Cd48pos
Sla2	1.13383	0.616231	0.517599	114	102	80	44	0.701754	0.431373	0.000107017	6.59709e-05	2.37858e-05	3.33805e-08	V_pos_P_HSC_Cd48neg	V_neg_Multi_HSC_Cd48pos
Cd9	4.34069	4.98778	-0.647095	114	102	114	102	1	1	#NUM!	1	1.63052e-09	3.46231e-08	V_pos_P_HSC_Cd48neg	V_neg_Multi_HSC_Cd48pos
Ppdpf	2.57189	1.99634	0.575556	114	102	113	91	0.991228	0.892157	0.00402916	0.00172313	9.76941e-07	3.56921e-08	V_pos_P_HSC_Cd48neg	V_neg_Multi_HSC_Cd48pos
Tnik	1.72024	2.4405	-0.72026	114	102	102	101	0.894737	0.990196	0.00785097	0.00311062	5.4192e-07	3.57388e-08	V_pos_P_HSC_Cd48neg	V_neg_Multi_HSC_Cd48pos
F2rl2	1.79217	2.68682	-0.894649	114	102	87	94	0.763158	0.921569	0.00298505	0.00160999	1.40498e-06	4.72918e-08	V_pos_P_HSC_Cd48neg	V_neg_Multi_HSC_Cd48pos
Tmem59	3.31308	2.74638	0.566697	114	102	114	98	1	0.960784	0.103365	0.0481805	5.59752e-08	5.59101e-08	V_pos_P_HSC_Cd48neg	V_neg_Multi_HSC_Cd48pos
Plek	3.75805	4.38848	-0.630434	114	102	111	102	0.973684	1	0.285723	0.248837	1.12756e-08	5.80563e-08	V_pos_P_HSC_Cd48neg	V_neg_Multi_HSC_Cd48pos
Ccnd1	1.26151	0.729609	0.531901	114	102	84	49	0.736842	0.480392	0.000192872	0.000144629	2.8048e-05	8.24412e-08	V_pos_P_HSC_Cd48neg	V_neg_Multi_HSC_Cd48pos
Rbpms	1.6096	1.07112	0.538478	114	102	97	60	0.850877	0.588235	3.02104e-05	1.65193e-05	0.000251409	8.43052e-08	V_pos_P_HSC_Cd48neg	V_neg_Multi_HSC_Cd48pos
Lgals9	4.02141	3.41614	0.605276	114	102	114	101	1	0.990196	0.955524	0.472222	9.79082e-09	9.33571e-08	V_pos_P_HSC_Cd48neg	V_neg_Multi_HSC_Cd48pos
Arhgef12	1.76357	1.16832	0.595252	114	102	101	72	0.885965	0.705882	0.00169923	0.0011133	4.57187e-06	1.02286e-07	V_pos_P_HSC_Cd48neg	V_neg_Multi_HSC_Cd48pos
Wdfy1	1.99671	1.36282	0.633892	114	102	106	79	0.929825	0.77451	0.00224353	0.00157656	3.67498e-06	1.15683e-07	V_pos_P_HSC_Cd48neg	V_neg_Multi_HSC_Cd48pos
Cst3	4.1704	3.6315	0.538895	114	102	114	101	1	0.990196	0.955524	0.472222	1.28147e-08	1.20562e-07	V_pos_P_HSC_Cd48neg	V_neg_Multi_HSC_Cd48pos
Maml2	1.85929	1.20527	0.654024	114	102	102	70	0.894737	0.686275	0.000285117	0.000169882	4.00127e-05	1.34635e-07	V_pos_P_HSC_Cd48neg	V_neg_Multi_HSC_Cd48pos
Cavin2	3.42804	2.8592	0.568845	114	102	114	101	1	0.990196	0.955524	0.472222	1.49315e-08	1.39399e-07	V_pos_P_HSC_Cd48neg	V_neg_Multi_HSC_Cd48pos
Nae1	1.69201	1.15687	0.535144	114	102	103	75	0.903509	0.735294	0.00219505	0.00128459	5.87379e-06	1.48662e-07	V_pos_P_HSC_Cd48neg	V_neg_Multi_HSC_Cd48pos
Cops7a	2.54156	1.96806	0.573503	114	102	114	92	1	0.901961	0.0019418	0.000431973	1.79739e-05	1.52752e-07	V_pos_P_HSC_Cd48neg	V_neg_Multi_HSC_Cd48pos
Rabggtb	2.1479	1.60639	0.541509	114	102	110	81	0.964912	0.794118	0.000212139	8.25964e-05	9.48841e-05	1.54112e-07	V_pos_P_HSC_Cd48neg	V_neg_Multi_HSC_Cd48pos
Rpl13a	3.87892	5.49237	-1.61345	114	102	113	102	0.991228	1	1	1	9.41994e-09	1.83505e-07	V_pos_P_HSC_Cd48neg	V_neg_Multi_HSC_Cd48pos
Mgat5	3.19689	3.81389	-0.617004	114	102	113	101	0.991228	0.990196	1	1	9.48069e-09	1.84627e-07	V_pos_P_HSC_Cd48neg	V_neg_Multi_HSC_Cd48pos
Pik3cd	0.561904	1.15601	-0.594104	114	102	53	69	0.464912	0.676471	0.00275869	0.00242027	4.29798e-06	2.01609e-07	V_pos_P_HSC_Cd48neg	V_neg_Multi_HSC_Cd48pos
Lhfpl2	0.539668	1.07532	-0.535648	114	102	52	68	0.45614	0.666667	0.00296426	0.00249189	4.18548e-06	2.02114e-07	V_pos_P_HSC_Cd48neg	V_neg_Multi_HSC_Cd48pos
Asns	1.41492	0.864567	0.550358	114	102	90	55	0.789474	0.539216	0.000167335	0.000143346	7.41509e-05	2.05778e-07	V_pos_P_HSC_Cd48neg	V_neg_Multi_HSC_Cd48pos
Uba52	2.10814	4.36774	-2.25959	114	102	58	75	0.508772	0.735294	0.00105011	0.000756442	1.60776e-05	2.3381e-07	V_pos_P_HSC_Cd48neg	V_neg_Multi_HSC_Cd48pos
Psd3	2.78966	3.51575	-0.726088	114	102	113	101	0.991228	0.990196	1	1	1.54133e-08	2.92669e-07	V_pos_P_HSC_Cd48neg	V_neg_Multi_HSC_Cd48pos
Nphs1	0.888608	1.71495	-0.826338	114	102	59	74	0.517544	0.72549	0.00273054	0.00203876	8.26477e-06	3.18445e-07	V_pos_P_HSC_Cd48neg	V_neg_Multi_HSC_Cd48pos
Bicd1	1.85549	1.28013	0.575363	114	102	104	75	0.912281	0.735294	0.00109178	0.000935314	1.81787e-05	3.21181e-07	V_pos_P_HSC_Cd48neg	V_neg_Multi_HSC_Cd48pos
Btk	1.82641	2.48783	-0.661414	114	102	106	99	0.929825	0.970588	0.293504	0.222597	9.52379e-08	3.95783e-07	V_pos_P_HSC_Cd48neg	V_neg_Multi_HSC_Cd48pos
Mir142hg	2.29157	2.93272	-0.641156	114	102	113	100	0.991228	0.980392	0.922687	0.603358	3.96833e-08	4.44089e-07	V_pos_P_HSC_Cd48neg	V_neg_Multi_HSC_Cd48pos
Atp13a3	0.257105	0.762225	-0.505119	114	102	31	50	0.27193	0.490196	0.00153931	0.00117999	2.20702e-05	4.80837e-07	V_pos_P_HSC_Cd48neg	V_neg_Multi_HSC_Cd48pos
Ncoa3	2.69807	3.36555	-0.667485	114	102	109	102	0.95614	1	0.0916339	0.0615272	4.42773e-07	5.01767e-07	V_pos_P_HSC_Cd48neg	V_neg_Multi_HSC_Cd48pos
Bcl2	2.29393	1.76154	0.532385	114	102	112	86	0.982456	0.843137	0.000556669	0.000270173	0.000104627	5.19597e-07	V_pos_P_HSC_Cd48neg	V_neg_Multi_HSC_Cd48pos
Serpinb1a	1.30281	2.01647	-0.713665	114	102	87	90	0.763158	0.882353	0.0360415	0.0326444	9.04434e-07	5.41425e-07	V_pos_P_HSC_Cd48neg	V_neg_Multi_HSC_Cd48pos
Jarid2	4.00516	3.35861	0.646545	114	102	114	100	1	0.980392	0.429202	0.221835	1.33355e-07	5.42433e-07	V_pos_P_HSC_Cd48neg	V_neg_Multi_HSC_Cd48pos
Sord	3.35773	2.8171	0.540635	114	102	114	102	1	1	#NUM!	1	3.42065e-08	6.22246e-07	V_pos_P_HSC_Cd48neg	V_neg_Multi_HSC_Cd48pos
Snhg3	0.819312	1.54439	-0.725081	114	102	51	69	0.447368	0.676471	0.0011716	0.000960848	3.80456e-05	6.62557e-07	V_pos_P_HSC_Cd48neg	V_neg_Multi_HSC_Cd48pos
Pcdh7	1.76848	1.17459	0.593884	114	102	95	61	0.833333	0.598039	0.000213724	0.000134095	0.000275362	6.68869e-07	V_pos_P_HSC_Cd48neg	V_neg_Multi_HSC_Cd48pos
Fchsd2	2.24481	1.67949	0.565323	114	102	109	85	0.95614	0.833333	0.00589035	0.00323017	1.14489e-05	6.69848e-07	V_pos_P_HSC_Cd48neg	V_neg_Multi_HSC_Cd48pos
Sat1	1.73316	1.21863	0.514531	114	102	103	73	0.903509	0.715686	0.000745659	0.000424631	0.000100344	7.65739e-07	V_pos_P_HSC_Cd48neg	V_neg_Multi_HSC_Cd48pos
Myl12b	1.31451	2.39286	-1.07835	114	102	73	82	0.640351	0.803922	0.0119173	0.00986005	4.40616e-06	7.79914e-07	V_pos_P_HSC_Cd48neg	V_neg_Multi_HSC_Cd48pos
Taok3	2.45055	3.05752	-0.60697	114	102	111	102	0.973684	1	0.285723	0.248837	1.77154e-07	7.90715e-07	V_pos_P_HSC_Cd48neg	V_neg_Multi_HSC_Cd48pos
Mpl	3.00451	2.38354	0.620964	114	102	113	94	0.991228	0.921569	0.0266443	0.014177	4.34957e-06	1.08538e-06	V_pos_P_HSC_Cd48neg	V_neg_Multi_HSC_Cd48pos
D130009I18Rik	0.568535	1.29011	-0.721579	114	102	61	70	0.535088	0.686275	0.0330771	0.0260857	2.48982e-06	1.13983e-06	V_pos_P_HSC_Cd48neg	V_neg_Multi_HSC_Cd48pos
Tsc22d1	3.9391	3.17752	0.761575	114	102	113	98	0.991228	0.960784	0.301957	0.191069	6.01599e-07	1.95166e-06	V_pos_P_HSC_Cd48neg	V_neg_Multi_HSC_Cd48pos
Crip1	3.38365	3.90015	-0.516501	114	102	114	102	1	1	#NUM!	1	1.16975e-07	1.98405e-06	V_pos_P_HSC_Cd48neg	V_neg_Multi_HSC_Cd48pos
Dnajc6	0.653868	1.21963	-0.565758	114	102	51	67	0.447368	0.656863	0.00317206	0.00256184	4.93985e-05	2.13651e-06	V_pos_P_HSC_Cd48neg	V_neg_Multi_HSC_Cd48pos
Gata1	2.43738	3.04754	-0.610166	114	102	110	99	0.964912	0.970588	1	1	1.27097e-07	2.14518e-06	V_pos_P_HSC_Cd48neg	V_neg_Multi_HSC_Cd48pos
Irf2	2.13006	1.60702	0.523046	114	102	110	85	0.964912	0.833333	0.00245661	0.00115979	0.000122538	2.38284e-06	V_pos_P_HSC_Cd48neg	V_neg_Multi_HSC_Cd48pos
Gm19951	0.623698	1.28912	-0.665418	114	102	65	72	0.570175	0.705882	0.0541256	0.0476066	3.21221e-06	2.55279e-06	V_pos_P_HSC_Cd48neg	V_neg_Multi_HSC_Cd48pos
Aff1	2.14102	1.4959	0.645122	114	102	104	76	0.912281	0.745098	0.00188	0.00160022	0.000103126	2.74225e-06	V_pos_P_HSC_Cd48neg	V_neg_Multi_HSC_Cd48pos
Slc24a3	0.61476	1.19568	-0.580921	114	102	53	68	0.464912	0.666667	0.00444135	0.00385257	5.11682e-05	3.24068e-06	V_pos_P_HSC_Cd48neg	V_neg_Multi_HSC_Cd48pos
Mrpl52	2.99493	2.47633	0.518601	114	102	113	97	0.991228	0.95098	0.16689	0.102717	1.92968e-06	3.25739e-06	V_pos_P_HSC_Cd48neg	V_neg_Multi_HSC_Cd48pos
1810009A15Rik	0.625889	1.18673	-0.560837	114	102	42	61	0.368421	0.598039	0.00120942	0.00102068	0.000217632	3.62521e-06	V_pos_P_HSC_Cd48neg	V_neg_Multi_HSC_Cd48pos
Zmynd8	2.36169	3.0869	-0.725208	114	102	109	99	0.95614	0.970588	0.841113	0.724888	3.70576e-07	4.33292e-06	V_pos_P_HSC_Cd48neg	V_neg_Multi_HSC_Cd48pos
Cox20	0.743651	1.44985	-0.706202	114	102	49	65	0.429825	0.637255	0.00359023	0.00269592	0.000101449	4.40657e-06	V_pos_P_HSC_Cd48neg	V_neg_Multi_HSC_Cd48pos
Aprt	3.00278	2.42319	0.579597	114	102	112	97	0.982456	0.95098	0.357922	0.258941	1.1114e-06	4.62216e-06	V_pos_P_HSC_Cd48neg	V_neg_Multi_HSC_Cd48pos
Dnajc15	2.35103	2.91728	-0.566246	114	102	111	101	0.973684	0.990196	0.69421	0.623842	4.76867e-07	4.76813e-06	V_pos_P_HSC_Cd48neg	V_neg_Multi_HSC_Cd48pos
Prdx5	3.0867	2.54916	0.537537	114	102	114	98	1	0.960784	0.103365	0.0481805	7.15208e-06	5.47241e-06	V_pos_P_HSC_Cd48neg	V_neg_Multi_HSC_Cd48pos
Hist1h2ap	1.88957	3.07412	-1.18455	114	102	77	85	0.675439	0.833333	0.0118008	0.00781201	4.47117e-05	5.54228e-06	V_pos_P_HSC_Cd48neg	V_neg_Multi_HSC_Cd48pos
Naxe	2.48566	1.97836	0.507293	114	102	112	89	0.982456	0.872549	0.00368271	0.00209647	0.000178063	5.89851e-06	V_pos_P_HSC_Cd48neg	V_neg_Multi_HSC_Cd48pos
Gm29502	1.00453	1.5141	-0.509565	114	102	90	88	0.789474	0.862745	0.217594	0.210014	1.85933e-06	6.15246e-06	V_pos_P_HSC_Cd48neg	V_neg_Multi_HSC_Cd48pos
Coro2a	1.9621	1.46079	0.501318	114	102	103	74	0.903509	0.72549	0.0012886	0.000744271	0.000529	6.20014e-06	V_pos_P_HSC_Cd48neg	V_neg_Multi_HSC_Cd48pos
Lyz2	3.48848	2.95133	0.537152	114	102	114	100	1	0.980392	0.429202	0.221835	1.89909e-06	6.60573e-06	V_pos_P_HSC_Cd48neg	V_neg_Multi_HSC_Cd48pos
Jpt1	3.33222	4.03385	-0.701632	114	102	111	102	0.973684	1	0.285723	0.248837	1.76042e-06	6.85162e-06	V_pos_P_HSC_Cd48neg	V_neg_Multi_HSC_Cd48pos
Alox5ap	3.26297	2.74572	0.517252	114	102	114	99	1	0.970588	0.207074	0.103661	4.35288e-06	7.04419e-06	V_pos_P_HSC_Cd48neg	V_neg_Multi_HSC_Cd48pos
E2f8	0.964081	1.47632	-0.512242	114	102	70	81	0.614035	0.794118	0.00629178	0.00470903	0.000121601	8.80295e-06	V_pos_P_HSC_Cd48neg	V_neg_Multi_HSC_Cd48pos
H2-Q7	4.77695	4.20086	0.576086	114	102	114	100	1	0.980392	0.429202	0.221835	2.64953e-06	9.02027e-06	V_pos_P_HSC_Cd48neg	V_neg_Multi_HSC_Cd48pos
Pdzk1ip1	3.0185	2.36867	0.649832	114	102	112	95	0.982456	0.931373	0.124874	0.0876736	7.29492e-06	9.76144e-06	V_pos_P_HSC_Cd48neg	V_neg_Multi_HSC_Cd48pos
Strbp	1.97533	1.42188	0.553453	114	102	101	74	0.885965	0.72549	0.00467419	0.00309551	0.000220003	1.03513e-05	V_pos_P_HSC_Cd48neg	V_neg_Multi_HSC_Cd48pos
Tec	1.05591	1.72789	-0.671976	114	102	81	82	0.710526	0.803922	0.151542	0.116856	6.56769e-06	1.15736e-05	V_pos_P_HSC_Cd48neg	V_neg_Multi_HSC_Cd48pos
Rai1	2.658	2.15012	0.507882	114	102	113	95	0.991228	0.931373	0.0494601	0.0278913	3.29187e-05	1.36812e-05	V_pos_P_HSC_Cd48neg	V_neg_Multi_HSC_Cd48pos
Gm47283	3.33984	4.05586	-0.716026	114	102	112	102	0.982456	1	0.527095	0.499225	1.91974e-06	1.42396e-05	V_pos_P_HSC_Cd48neg	V_neg_Multi_HSC_Cd48pos
Zyx	2.06234	2.59244	-0.530091	114	102	108	100	0.947368	0.980392	0.356445	0.286031	3.41647e-06	1.45005e-05	V_pos_P_HSC_Cd48neg	V_neg_Multi_HSC_Cd48pos
Atp8a1	2.80193	3.31104	-0.50911	114	102	114	102	1	1	#NUM!	1	1.04052e-06	1.53745e-05	V_pos_P_HSC_Cd48neg	V_neg_Multi_HSC_Cd48pos
H2aj	1.75179	2.29552	-0.543729	114	102	99	97	0.868421	0.95098	0.0636408	0.0577861	1.81188e-05	1.5464e-05	V_pos_P_HSC_Cd48neg	V_neg_Multi_HSC_Cd48pos
Acot13	1.75113	1.22245	0.52868	114	102	100	79	0.877193	0.77451	0.0689471	0.0489267	2.21107e-05	1.59424e-05	V_pos_P_HSC_Cd48neg	V_neg_Multi_HSC_Cd48pos
Mrvi1	0.590334	1.20492	-0.61459	114	102	40	56	0.350877	0.54902	0.00529424	0.00402513	0.000279887	1.65566e-05	V_pos_P_HSC_Cd48neg	V_neg_Multi_HSC_Cd48pos
Rps10	1.85593	3.6112	-1.75527	114	102	62	76	0.54386	0.745098	0.00336657	0.00279827	0.000502473	2.03523e-05	V_pos_P_HSC_Cd48neg	V_neg_Multi_HSC_Cd48pos
Blm	1.02299	1.60726	-0.584271	114	102	79	82	0.692982	0.803922	0.0869012	0.0847852	1.68188e-05	2.06206e-05	V_pos_P_HSC_Cd48neg	V_neg_Multi_HSC_Cd48pos
Trpc6	3.71446	3.14248	0.57198	114	102	114	100	1	0.980392	0.429202	0.221835	7.22606e-06	2.29927e-05	V_pos_P_HSC_Cd48neg	V_neg_Multi_HSC_Cd48pos
Ptp4a3	2.68826	2.14731	0.540948	114	102	111	95	0.973684	0.931373	0.248864	0.196703	1.19124e-05	3.27204e-05	V_pos_P_HSC_Cd48neg	V_neg_Multi_HSC_Cd48pos
Rpl36al	1.76928	3.2675	-1.49822	114	102	79	83	0.692982	0.813725	0.0589542	0.0426423	5.926e-05	3.50959e-05	V_pos_P_HSC_Cd48neg	V_neg_Multi_HSC_Cd48pos
Gnas	1.82733	2.40718	-0.579845	114	102	102	99	0.894737	0.970588	0.054707	0.0330523	7.77899e-05	3.56647e-05	V_pos_P_HSC_Cd48neg	V_neg_Multi_HSC_Cd48pos
Slc9a9	0.826933	1.33705	-0.510118	114	102	61	74	0.535088	0.72549	0.00605331	0.00482325	0.000557076	3.71523e-05	V_pos_P_HSC_Cd48neg	V_neg_Multi_HSC_Cd48pos
Slc25a4	3.3423	2.81196	0.530341	114	102	114	102	1	1	#NUM!	1	2.73568e-06	3.77774e-05	V_pos_P_HSC_Cd48neg	V_neg_Multi_HSC_Cd48pos
Timm10b	1.20939	1.7398	-0.530407	114	102	90	91	0.789474	0.892157	0.0629353	0.0438976	6.62212e-05	3.99659e-05	V_pos_P_HSC_Cd48neg	V_neg_Multi_HSC_Cd48pos
Rpl24	1.89106	3.70424	-1.81318	114	102	68	77	0.596491	0.754902	0.0198475	0.0142195	0.000218943	4.25889e-05	V_pos_P_HSC_Cd48neg	V_neg_Multi_HSC_Cd48pos
Ehd3	2.32578	1.79113	0.534652	114	102	105	79	0.921053	0.77451	0.00458535	0.00354847	0.000935518	4.51992e-05	V_pos_P_HSC_Cd48neg	V_neg_Multi_HSC_Cd48pos
Gm14323	1.17278	1.69593	-0.523144	114	102	90	88	0.789474	0.862745	0.217594	0.210014	1.66495e-05	4.74274e-05	V_pos_P_HSC_Cd48neg	V_neg_Multi_HSC_Cd48pos
Gng12	1.73661	2.27717	-0.540551	114	102	106	94	0.929825	0.921569	1	1	3.74161e-06	5.04968e-05	V_pos_P_HSC_Cd48neg	V_neg_Multi_HSC_Cd48pos
Klf13	1.57956	2.10885	-0.529284	114	102	93	93	0.815789	0.911765	0.0658927	0.0493162	8.946e-05	5.88151e-05	V_pos_P_HSC_Cd48neg	V_neg_Multi_HSC_Cd48pos
Ppa1	2.67655	2.17272	0.503823	114	102	111	91	0.973684	0.892157	0.0313304	0.0239162	0.000190125	6.04806e-05	V_pos_P_HSC_Cd48neg	V_neg_Multi_HSC_Cd48pos
Kcnab2	0.944645	1.47938	-0.534731	114	102	80	79	0.701754	0.77451	0.290712	0.27924	1.7266e-05	6.38467e-05	V_pos_P_HSC_Cd48neg	V_neg_Multi_HSC_Cd48pos
Gm13493	2.67053	2.02299	0.64754	114	102	107	83	0.938596	0.813725	0.00915491	0.00604856	0.000914906	7.25192e-05	V_pos_P_HSC_Cd48neg	V_neg_Multi_HSC_Cd48pos
Mvb12b	3.10884	3.6607	-0.55186	114	102	106	102	0.929825	1	0.0180036	0.00746682	0.000780702	7.60883e-05	V_pos_P_HSC_Cd48neg	V_neg_Multi_HSC_Cd48pos
Sik3	1.41741	1.94752	-0.530114	114	102	98	91	0.859649	0.892157	0.606455	0.539567	1.12889e-05	7.92376e-05	V_pos_P_HSC_Cd48neg	V_neg_Multi_HSC_Cd48pos
Mfsd2b	2.62476	3.20095	-0.576189	114	102	111	102	0.973684	1	0.285723	0.248837	2.50524e-05	8.09511e-05	V_pos_P_HSC_Cd48neg	V_neg_Multi_HSC_Cd48pos
CT010467.1	7.05162	7.66696	-0.615334	114	102	114	102	1	1	#NUM!	1	7.92165e-06	0.000100969	V_pos_P_HSC_Cd48neg	V_neg_Multi_HSC_Cd48pos
Gmfg	2.96758	3.5469	-0.57932	114	102	112	102	0.982456	1	0.527095	0.499225	1.67943e-05	0.000106387	V_pos_P_HSC_Cd48neg	V_neg_Multi_HSC_Cd48pos
Rps12-ps9	1.9655	2.56569	-0.600192	114	102	107	97	0.938596	0.95098	0.921005	0.772361	1.17852e-05	0.000114754	V_pos_P_HSC_Cd48neg	V_neg_Multi_HSC_Cd48pos
Anxa4	1.36172	1.90226	-0.540543	114	102	94	90	0.824561	0.882353	0.316453	0.255043	4.27098e-05	0.000135369	V_pos_P_HSC_Cd48neg	V_neg_Multi_HSC_Cd48pos
Slc35d3	0.78922	1.33561	-0.546389	114	102	59	67	0.517544	0.656863	0.0529692	0.0396964	0.000419349	0.000199815	V_pos_P_HSC_Cd48neg	V_neg_Multi_HSC_Cd48pos
Rfc2	2.90591	3.45528	-0.549371	114	102	110	101	0.964912	0.990196	0.435109	0.37307	4.69292e-05	0.000209269	V_pos_P_HSC_Cd48neg	V_neg_Multi_HSC_Cd48pos
Kit	3.39631	2.81817	0.578145	114	102	114	96	1	0.941176	0.0269926	0.0102388	0.00200776	0.000242416	V_pos_P_HSC_Cd48neg	V_neg_Multi_HSC_Cd48pos
Pgam1	1.92235	2.51805	-0.595698	114	102	103	94	0.903509	0.921569	0.820245	0.810615	2.68925e-05	0.000255786	V_pos_P_HSC_Cd48neg	V_neg_Multi_HSC_Cd48pos
Arhgap6	2.15818	2.70033	-0.542148	114	102	103	97	0.903509	0.95098	0.284732	0.204498	0.00012468	0.000295175	V_pos_P_HSC_Cd48neg	V_neg_Multi_HSC_Cd48pos
Atxn1	2.61026	2.10183	0.50843	114	102	110	95	0.964912	0.931373	0.418299	0.356039	7.51281e-05	0.000308385	V_pos_P_HSC_Cd48neg	V_neg_Multi_HSC_Cd48pos
Inafm2	0.7851	1.28526	-0.500155	114	102	67	73	0.587719	0.715686	0.0682424	0.0633635	0.000452218	0.000328383	V_pos_P_HSC_Cd48neg	V_neg_Multi_HSC_Cd48pos
Gm13192	2.90395	3.44171	-0.537761	114	102	114	101	1	0.990196	0.955524	0.472222	6.08911e-05	0.000329428	V_pos_P_HSC_Cd48neg	V_neg_Multi_HSC_Cd48pos
Pbx3	2.43191	1.92595	0.505962	114	102	106	83	0.929825	0.813725	0.0178052	0.0128392	0.0024913	0.000363051	V_pos_P_HSC_Cd48neg	V_neg_Multi_HSC_Cd48pos
Pvt1	1.35578	0.780704	0.575076	114	102	65	40	0.570175	0.392157	0.013251	0.00988572	0.00340458	0.000380297	V_pos_P_HSC_Cd48neg	V_neg_Multi_HSC_Cd48pos
Hist1h2ao	2.27248	3.39203	-1.11955	114	102	85	87	0.745614	0.852941	0.0740945	0.0626454	0.000562039	0.000396251	V_pos_P_HSC_Cd48neg	V_neg_Multi_HSC_Cd48pos
Anxa5	3.05701	2.54994	0.507067	114	102	112	97	0.982456	0.95098	0.357922	0.258941	0.000215834	0.000603154	V_pos_P_HSC_Cd48neg	V_neg_Multi_HSC_Cd48pos
Hypk	1.10325	1.71279	-0.609538	114	102	63	71	0.552632	0.696078	0.0425261	0.0354152	0.00175432	0.000663935	V_pos_P_HSC_Cd48neg	V_neg_Multi_HSC_Cd48pos
Nme2	2.43097	3.21946	-0.788496	114	102	104	95	0.912281	0.931373	0.789366	0.624606	0.000150651	0.00096649	V_pos_P_HSC_Cd48neg	V_neg_Multi_HSC_Cd48pos
Ak6	1.6205	2.13816	-0.517659	114	102	95	93	0.833333	0.911765	0.130959	0.10557	0.000919704	0.000994217	V_pos_P_HSC_Cd48neg	V_neg_Multi_HSC_Cd48pos
Gm5148	3.18784	3.9557	-0.767867	114	102	112	102	0.982456	1	0.527095	0.499225	0.000198065	0.0010107	V_pos_P_HSC_Cd48neg	V_neg_Multi_HSC_Cd48pos
Rnf220	1.15115	1.68273	-0.531578	114	102	88	79	0.77193	0.77451	1	1	0.000124192	0.00124113	V_pos_P_HSC_Cd48neg	V_neg_Multi_HSC_Cd48pos
Gm26917	6.95257	6.41719	0.535373	114	102	114	102	1	1	#NUM!	1	0.000176193	0.00169919	V_pos_P_HSC_Cd48neg	V_neg_Multi_HSC_Cd48pos
Serf2	3.28928	3.80681	-0.517528	114	102	114	101	1	0.990196	0.955524	0.472222	0.000545014	0.00238451	V_pos_P_HSC_Cd48neg	V_neg_Multi_HSC_Cd48pos
Ckap2l	1.7823	2.40128	-0.618982	114	102	86	84	0.754386	0.823529	0.283404	0.245914	0.00119557	0.00268485	V_pos_P_HSC_Cd48neg	V_neg_Multi_HSC_Cd48pos
Malat1	5.06952	5.6658	-0.596277	114	102	114	102	1	1	#NUM!	1	0.000295773	0.0026992	V_pos_P_HSC_Cd48neg	V_neg_Multi_HSC_Cd48pos
Mycn	3.11781	2.61217	0.505645	114	102	110	96	0.964912	0.941176	0.613919	0.522196	0.000786656	0.00361388	V_pos_P_HSC_Cd48neg	V_neg_Multi_HSC_Cd48pos
Apoe	3.67267	4.22907	-0.5564	114	102	107	102	0.938596	1	0.0308223	0.0151096	0.0465933	0.00581421	V_pos_P_HSC_Cd48neg	V_neg_Multi_HSC_Cd48pos
Tk1	1.80055	1.21746	0.583096	114	102	80	60	0.701754	0.588235	0.109283	0.0884402	0.00853546	0.00618166	V_pos_P_HSC_Cd48neg	V_neg_Multi_HSC_Cd48pos
Optn	1.58064	2.31448	-0.733838	114	102	80	77	0.701754	0.754902	0.47016	0.445082	0.00574722	0.0178254	V_pos_P_HSC_Cd48neg	V_neg_Multi_HSC_Cd48pos

## Sheet: RNA P-MkP v Cd48- Multi-MkP
gene	meanA	meanB	log2fc	nCellA	nCellB	expCellA	expCellB	expFractionCellA	expFractionCellB	chisq.test.p	fisher.test.p	wilcox	fisher_combined	groupA	groupB
Phactr1	2.0321	0.36315	1.66895	114	71	104	19	0.912281	0.267606	7.09194e-19	5.6621e-20	5.3771e-20	2.73059e-37	V_pos_P_HSC_Cd48neg	V_neg_Multi_HSC_Cd48neg
Clu	2.88251	0.465187	2.41733	114	71	104	23	0.912281	0.323944	1.94486e-16	3.24199e-17	2.53917e-22	7.30116e-37	V_pos_P_HSC_Cd48neg	V_neg_Multi_HSC_Cd48neg
Gm10419	2.39127	0.677211	1.71406	114	71	106	28	0.929825	0.394366	8.70543e-15	1.99969e-15	1.8727e-17	2.74727e-30	V_pos_P_HSC_Cd48neg	V_neg_Multi_HSC_Cd48neg
Selenom	1.88622	0.487415	1.39881	114	71	101	25	0.885965	0.352113	1.22125e-13	4.56758e-14	4.16246e-17	1.32013e-28	V_pos_P_HSC_Cd48neg	V_neg_Multi_HSC_Cd48neg
Rhoj	1.12913	0.146947	0.982185	114	71	79	7	0.692982	0.0985915	1.0662e-14	2.60905e-16	7.34284e-14	1.28597e-27	V_pos_P_HSC_Cd48neg	V_neg_Multi_HSC_Cd48neg
Cd24a	2.41206	0.872564	1.5395	114	71	107	33	0.938596	0.464789	1.01497e-12	3.18251e-13	1.66723e-14	3.26323e-25	V_pos_P_HSC_Cd48neg	V_neg_Multi_HSC_Cd48neg
Samd14	0.31878	1.67398	-1.3552	114	71	29	53	0.254386	0.746479	1.55314e-10	5.79084e-11	3.06602e-15	1.02961e-23	V_pos_P_HSC_Cd48neg	V_neg_Multi_HSC_Cd48neg
Tgm2	1.97883	0.726319	1.25251	114	71	103	27	0.903509	0.380282	1.29664e-13	4.30558e-14	5.21703e-12	1.29732e-23	V_pos_P_HSC_Cd48neg	V_neg_Multi_HSC_Cd48neg
Lpl	0.759995	0.0308289	0.729166	114	71	59	2	0.517544	0.028169	1.75988e-11	1.01326e-13	1.98644e-11	1.11835e-22	V_pos_P_HSC_Cd48neg	V_neg_Multi_HSC_Cd48neg
Ppp1r16b	0.882204	0.150297	0.731907	114	71	69	6	0.605263	0.084507	6.7999e-12	2.3912e-13	8.04225e-11	1.0251e-21	V_pos_P_HSC_Cd48neg	V_neg_Multi_HSC_Cd48neg
Casp12	1.48055	0.520744	0.959802	114	71	98	24	0.859649	0.338028	1.07012e-12	3.6698e-13	1.08765e-10	2.09852e-21	V_pos_P_HSC_Cd48neg	V_neg_Multi_HSC_Cd48neg
Hdac9	1.35765	0.342506	1.01514	114	71	85	17	0.745614	0.239437	4.71046e-11	1.87742e-11	1.01945e-11	9.76253e-21	V_pos_P_HSC_Cd48neg	V_neg_Multi_HSC_Cd48neg
Fads2	2.57666	1.33842	1.23824	114	71	113	47	0.991228	0.661972	7.77981e-10	1.08953e-10	2.9377e-12	1.61615e-20	V_pos_P_HSC_Cd48neg	V_neg_Multi_HSC_Cd48neg
Bex4	2.4951	1.03823	1.45687	114	71	105	35	0.921053	0.492958	1.32992e-10	6.56922e-11	5.50334e-12	1.82107e-20	V_pos_P_HSC_Cd48neg	V_neg_Multi_HSC_Cd48neg
Xlr4a	0.161477	0.986969	-0.825491	114	71	12	39	0.105263	0.549296	1.51804e-10	7.58361e-11	1.89391e-11	7.03661e-20	V_pos_P_HSC_Cd48neg	V_neg_Multi_HSC_Cd48neg
Gm14138	0.838961	0.226155	0.612806	114	71	78	12	0.684211	0.169014	2.61502e-11	3.64253e-12	1.47754e-09	2.56566e-19	V_pos_P_HSC_Cd48neg	V_neg_Multi_HSC_Cd48neg
Rps12-ps18	0.0353991	0.56768	-0.532281	114	71	4	29	0.0350877	0.408451	4.01508e-10	1.32778e-10	5.40054e-11	3.39781e-19	V_pos_P_HSC_Cd48neg	V_neg_Multi_HSC_Cd48neg
Enpp5	1.15088	0.438107	0.712771	114	71	91	19	0.798246	0.267606	2.65341e-12	8.42038e-13	9.10112e-09	3.62619e-19	V_pos_P_HSC_Cd48neg	V_neg_Multi_HSC_Cd48neg
Adgrg2	0.946769	0.251512	0.695257	114	71	78	13	0.684211	0.183099	9.2419e-11	2.53673e-11	5.69517e-10	6.74446e-19	V_pos_P_HSC_Cd48neg	V_neg_Multi_HSC_Cd48neg
Ctnnal1	1.80646	0.764513	1.04195	114	71	101	30	0.885965	0.422535	4.82634e-11	3.38613e-11	5.91538e-10	9.28542e-19	V_pos_P_HSC_Cd48neg	V_neg_Multi_HSC_Cd48neg
Ppic	3.18819	1.79888	1.38931	114	71	112	58	0.982456	0.816901	0.000187817	9.26837e-05	5.21629e-16	2.1986e-18	V_pos_P_HSC_Cd48neg	V_neg_Multi_HSC_Cd48neg
Snca	0.0658852	0.796153	-0.730268	114	71	5	29	0.0438596	0.408451	1.62596e-09	6.6241e-10	2.19484e-10	6.45158e-18	V_pos_P_HSC_Cd48neg	V_neg_Multi_HSC_Cd48neg
Itga2	0.124638	0.815955	-0.691318	114	71	11	36	0.0964912	0.507042	1.32474e-09	7.43952e-10	2.163e-10	7.12432e-18	V_pos_P_HSC_Cd48neg	V_neg_Multi_HSC_Cd48neg
Gm1968	1.24268	0.387169	0.85551	114	71	82	16	0.719298	0.225352	1.61048e-10	6.97065e-11	2.75054e-09	8.45497e-18	V_pos_P_HSC_Cd48neg	V_neg_Multi_HSC_Cd48neg
Il10rb	0.193327	0.987071	-0.793744	114	71	23	44	0.201754	0.619718	2.20824e-08	1.75665e-08	1.5964e-11	1.22599e-17	V_pos_P_HSC_Cd48neg	V_neg_Multi_HSC_Cd48neg
F11r	1.57191	0.615551	0.95636	114	71	97	30	0.850877	0.422535	2.77708e-09	1.62972e-09	2.16313e-10	1.53312e-17	V_pos_P_HSC_Cd48neg	V_neg_Multi_HSC_Cd48neg
Cst7	0.111243	0.869048	-0.757805	114	71	11	35	0.0964912	0.492958	3.8085e-09	2.15502e-09	2.8943e-10	2.67694e-17	V_pos_P_HSC_Cd48neg	V_neg_Multi_HSC_Cd48neg
Rps19-ps1	0.119541	0.793464	-0.673923	114	71	14	37	0.122807	0.521127	1.02286e-08	7.29851e-09	1.33137e-10	4.12732e-17	V_pos_P_HSC_Cd48neg	V_neg_Multi_HSC_Cd48neg
Rbfox2	0.896475	0.201772	0.694703	114	71	63	7	0.552632	0.0985915	1.57394e-09	1.48123e-10	8.3903e-09	5.24821e-17	V_pos_P_HSC_Cd48neg	V_neg_Multi_HSC_Cd48neg
Tmem246	1.34817	0.623227	0.724947	114	71	98	27	0.859649	0.380282	3.79418e-11	1.94339e-11	1.11271e-07	9.01199e-17	V_pos_P_HSC_Cd48neg	V_neg_Multi_HSC_Cd48neg
Gng11	3.1258	1.83143	1.29436	114	71	112	63	0.982456	0.887324	0.0143465	0.014405	1.88678e-16	1.12649e-16	V_pos_P_HSC_Cd48neg	V_neg_Multi_HSC_Cd48neg
Gpx8	0.644474	0.112201	0.532273	114	71	61	7	0.535088	0.0985915	5.49395e-09	4.70541e-10	7.76658e-09	1.50385e-16	V_pos_P_HSC_Cd48neg	V_neg_Multi_HSC_Cd48neg
Usp50	0.460427	1.46737	-1.00694	114	71	41	54	0.359649	0.760563	2.54474e-07	9.62246e-08	5.24262e-11	2.05966e-16	V_pos_P_HSC_Cd48neg	V_neg_Multi_HSC_Cd48neg
Tmem181b-ps	0.831093	1.72639	-0.895297	114	71	55	65	0.482456	0.915493	5.1711e-09	5.58534e-10	1.08539e-08	2.46398e-16	V_pos_P_HSC_Cd48neg	V_neg_Multi_HSC_Cd48neg
Mtss2	0.882244	0.232901	0.649343	114	71	71	12	0.622807	0.169014	4.02567e-09	7.54342e-10	8.95052e-09	2.73694e-16	V_pos_P_HSC_Cd48neg	V_neg_Multi_HSC_Cd48neg
Uba52	2.10814	6.00588	-3.89774	114	71	58	63	0.508772	0.887324	3.30762e-07	8.28499e-08	8.61206e-11	2.88839e-16	V_pos_P_HSC_Cd48neg	V_neg_Multi_HSC_Cd48neg
Exoc3l4	0.825419	0.190162	0.635256	114	71	69	11	0.605263	0.15493	4.62826e-09	1.16941e-09	6.10855e-09	2.89167e-16	V_pos_P_HSC_Cd48neg	V_neg_Multi_HSC_Cd48neg
Rps15a-ps7	0.980044	2.04644	-1.06639	114	71	58	66	0.508772	0.929577	8.41602e-09	7.85209e-10	1.17655e-08	3.71596e-16	V_pos_P_HSC_Cd48neg	V_neg_Multi_HSC_Cd48neg
Ptk2	0.970811	0.229699	0.741112	114	71	68	11	0.596491	0.15493	8.82954e-09	1.56595e-09	6.5812e-09	4.13407e-16	V_pos_P_HSC_Cd48neg	V_neg_Multi_HSC_Cd48neg
Nphs1	0.888608	2.19322	-1.30461	114	71	59	61	0.517544	0.859155	4.76614e-06	1.50325e-06	6.89137e-12	4.15503e-16	V_pos_P_HSC_Cd48neg	V_neg_Multi_HSC_Cd48neg
Ifitm1	2.22386	1.20199	1.02188	114	71	111	45	0.973684	0.633803	2.29281e-09	7.10448e-10	1.49899e-08	4.26845e-16	V_pos_P_HSC_Cd48neg	V_neg_Multi_HSC_Cd48neg
Mdga1	0.401272	1.58633	-1.18506	114	71	35	50	0.307018	0.704225	3.05015e-07	1.72048e-07	1.12852e-10	7.66548e-16	V_pos_P_HSC_Cd48neg	V_neg_Multi_HSC_Cd48neg
mt-Ta	0.341663	1.14012	-0.798452	114	71	27	47	0.236842	0.661972	2.32767e-08	1.46839e-08	1.53464e-09	8.8631e-16	V_pos_P_HSC_Cd48neg	V_neg_Multi_HSC_Cd48neg
Car2	5.14981	3.48455	1.66526	114	71	114	70	1	0.985915	0.81062	0.383784	6.21273e-17	9.36452e-16	V_pos_P_HSC_Cd48neg	V_neg_Multi_HSC_Cd48neg
Rhbdl2	0.569048	0.0523178	0.51673	114	71	49	3	0.429825	0.0422535	3.11792e-08	1.11473e-09	2.13986e-08	9.36847e-16	V_pos_P_HSC_Cd48neg	V_neg_Multi_HSC_Cd48neg
Rps15a-ps6	1.97317	3.90119	-1.92801	114	71	95	71	0.833333	1	0.000718331	7.60999e-05	4.17258e-13	1.23802e-15	V_pos_P_HSC_Cd48neg	V_neg_Multi_HSC_Cd48neg
Npr1	0.720327	0.104707	0.615621	114	71	56	6	0.491228	0.084507	3.04057e-08	3.2117e-09	1.08589e-08	1.35648e-15	V_pos_P_HSC_Cd48neg	V_neg_Multi_HSC_Cd48neg
Lat2	0.181698	0.988785	-0.807087	114	71	18	39	0.157895	0.549296	5.22461e-08	3.35735e-08	1.11814e-09	1.45734e-15	V_pos_P_HSC_Cd48neg	V_neg_Multi_HSC_Cd48neg
Rps15a-ps4	1.88143	3.36694	-1.48551	114	71	108	71	0.947368	1	0.123926	0.0837092	4.50706e-16	1.46447e-15	V_pos_P_HSC_Cd48neg	V_neg_Multi_HSC_Cd48neg
Slc24a5	1.21301	0.476563	0.736442	114	71	90	25	0.789474	0.352113	6.28008e-09	3.71892e-09	1.37252e-08	1.96586e-15	V_pos_P_HSC_Cd48neg	V_neg_Multi_HSC_Cd48neg
4631405J19Rik	0.607276	0.065247	0.542029	114	71	51	4	0.447368	0.056338	3.94214e-08	2.31296e-09	3.38837e-08	2.98479e-15	V_pos_P_HSC_Cd48neg	V_neg_Multi_HSC_Cd48neg
Cox17	1.15621	2.80692	-1.65072	114	71	66	63	0.578947	0.887324	1.9094e-05	6.37e-06	1.28652e-11	3.11747e-15	V_pos_P_HSC_Cd48neg	V_neg_Multi_HSC_Cd48neg
Gstm2	1.3165	0.471002	0.845501	114	71	85	22	0.745614	0.309859	1.31837e-08	7.66056e-09	1.25749e-08	3.6489e-15	V_pos_P_HSC_Cd48neg	V_neg_Multi_HSC_Cd48neg
Obscn	0.66867	0.115869	0.552801	114	71	58	7	0.508772	0.0985915	3.29702e-08	4.95971e-09	2.0179e-08	3.78715e-15	V_pos_P_HSC_Cd48neg	V_neg_Multi_HSC_Cd48neg
Rpl24	1.89106	5.08108	-3.19002	114	71	68	66	0.596491	0.929577	1.92362e-06	2.43495e-07	6.34186e-10	5.77641e-15	V_pos_P_HSC_Cd48neg	V_neg_Multi_HSC_Cd48neg
Nbea	1.16511	0.376457	0.788649	114	71	80	19	0.701754	0.267606	2.07042e-08	1.12341e-08	1.45999e-08	6.12548e-15	V_pos_P_HSC_Cd48neg	V_neg_Multi_HSC_Cd48neg
Olfr77	0.419744	1.32629	-0.906548	114	71	40	52	0.350877	0.732394	9.78251e-07	4.74318e-07	3.71615e-10	6.57015e-15	V_pos_P_HSC_Cd48neg	V_neg_Multi_HSC_Cd48neg
Prcp	2.53823	1.57112	0.967111	114	71	113	58	0.991228	0.816901	4.62101e-05	1.80154e-05	1.08874e-11	7.29009e-15	V_pos_P_HSC_Cd48neg	V_neg_Multi_HSC_Cd48neg
Gm13212	1.03646	0.33554	0.700922	114	71	78	18	0.684211	0.253521	2.85075e-08	1.27264e-08	1.60561e-08	7.58633e-15	V_pos_P_HSC_Cd48neg	V_neg_Multi_HSC_Cd48neg
Slc6a15	0.755032	0.198113	0.556919	114	71	67	11	0.587719	0.15493	1.66193e-08	3.38084e-09	6.23629e-08	7.82115e-15	V_pos_P_HSC_Cd48neg	V_neg_Multi_HSC_Cd48neg
Nkg7	1.36349	3.05081	-1.68732	114	71	78	65	0.684211	0.915493	0.000517676	0.00024319	1.58141e-12	1.40351e-14	V_pos_P_HSC_Cd48neg	V_neg_Multi_HSC_Cd48neg
Ldhb	1.03687	0.36355	0.673324	114	71	76	16	0.666667	0.225352	1.29266e-08	4.9863e-09	9.09746e-08	1.64799e-14	V_pos_P_HSC_Cd48neg	V_neg_Multi_HSC_Cd48neg
Sec14l1	1.51479	0.653112	0.861679	114	71	95	30	0.833333	0.422535	1.67086e-08	1.65422e-08	2.7639e-08	1.66065e-14	V_pos_P_HSC_Cd48neg	V_neg_Multi_HSC_Cd48neg
Vill	0.63372	0.0369871	0.596733	114	71	43	2	0.377193	0.028169	1.9433e-07	5.68073e-09	9.24954e-08	1.90117e-14	V_pos_P_HSC_Cd48neg	V_neg_Multi_HSC_Cd48neg
Dapp1	4.30252	5.08302	-0.780502	114	71	114	71	1	1	#NUM!	1	5.30941e-16	1.92051e-14	V_pos_P_HSC_Cd48neg	V_neg_Multi_HSC_Cd48neg
Grb10	1.26838	0.520494	0.747888	114	71	85	21	0.745614	0.295775	4.55959e-09	2.95626e-09	1.81737e-07	1.94275e-14	V_pos_P_HSC_Cd48neg	V_neg_Multi_HSC_Cd48neg
Slc22a3	1.67377	2.98253	-1.30876	114	71	92	70	0.807018	0.985915	0.000787248	0.000145305	4.62638e-12	2.41574e-14	V_pos_P_HSC_Cd48neg	V_neg_Multi_HSC_Cd48neg
Rasl11a	0.662061	0.104662	0.557399	114	71	56	7	0.491228	0.0985915	1.03293e-07	1.3195e-08	5.20597e-08	2.46706e-14	V_pos_P_HSC_Cd48neg	V_neg_Multi_HSC_Cd48neg
Gm15494	0.772442	0.0928517	0.679591	114	71	51	5	0.447368	0.0704225	1.42158e-07	1.17288e-08	6.34951e-08	2.66861e-14	V_pos_P_HSC_Cd48neg	V_neg_Multi_HSC_Cd48neg
Agpat3	1.32873	0.541028	0.787699	114	71	87	24	0.763158	0.338028	2.32767e-08	1.46839e-08	6.39495e-08	3.34309e-14	V_pos_P_HSC_Cd48neg	V_neg_Multi_HSC_Cd48neg
Plscr2	0.757903	0.133126	0.624778	114	71	54	6	0.473684	0.084507	9.42228e-08	9.16975e-09	1.02793e-07	3.35542e-14	V_pos_P_HSC_Cd48neg	V_neg_Multi_HSC_Cd48neg
Mt1	2.86518	1.30032	1.56486	114	71	103	44	0.903509	0.619718	8.22387e-06	8.73703e-06	1.36503e-10	4.21745e-14	V_pos_P_HSC_Cd48neg	V_neg_Multi_HSC_Cd48neg
Ifih1	1.15032	0.46257	0.687751	114	71	87	24	0.763158	0.338028	2.32767e-08	1.46839e-08	8.84282e-08	4.58068e-14	V_pos_P_HSC_Cd48neg	V_neg_Multi_HSC_Cd48neg
Myl12b	1.31451	3.19004	-1.87553	114	71	73	63	0.640351	0.887324	0.000414299	0.000158752	9.39731e-12	5.24215e-14	V_pos_P_HSC_Cd48neg	V_neg_Multi_HSC_Cd48neg
Esam	1.95644	1.05587	0.900569	114	71	105	39	0.921053	0.549296	9.55584e-09	8.22174e-09	1.94147e-07	5.59814e-14	V_pos_P_HSC_Cd48neg	V_neg_Multi_HSC_Cd48neg
Nck2	1.15128	0.500135	0.651142	114	71	88	23	0.77193	0.323944	3.7628e-09	2.06967e-09	8.21168e-07	5.94984e-14	V_pos_P_HSC_Cd48neg	V_neg_Multi_HSC_Cd48neg
Ccbe1	0.820307	0.185575	0.634732	114	71	56	7	0.491228	0.0985915	1.03293e-07	1.3195e-08	1.33749e-07	6.17171e-14	V_pos_P_HSC_Cd48neg	V_neg_Multi_HSC_Cd48neg
Pfkp	2.29226	1.29139	1.00086	114	71	111	55	0.973684	0.774648	4.35508e-05	2.23223e-05	8.91318e-11	6.93403e-14	V_pos_P_HSC_Cd48neg	V_neg_Multi_HSC_Cd48neg
Dynlt1b	0.85967	1.79607	-0.936401	114	71	61	63	0.535088	0.887324	1.62559e-06	3.89383e-07	5.46105e-09	7.39667e-14	V_pos_P_HSC_Cd48neg	V_neg_Multi_HSC_Cd48neg
Sdc2	1.00221	0.39926	0.602951	114	71	83	21	0.72807	0.295775	2.00962e-08	9.94113e-09	5.69393e-07	1.91352e-13	V_pos_P_HSC_Cd48neg	V_neg_Multi_HSC_Cd48neg
Etfb	3.13117	4.37625	-1.24509	114	71	113	71	0.991228	1	1	1	7.4441e-15	2.49611e-13	V_pos_P_HSC_Cd48neg	V_neg_Multi_HSC_Cd48neg
Exoc3l	0.740202	0.187065	0.553137	114	71	61	10	0.535088	0.140845	1.92084e-07	3.89058e-08	2.21202e-07	2.87324e-13	V_pos_P_HSC_Cd48neg	V_neg_Multi_HSC_Cd48neg
Dnajc6	0.653868	1.60462	-0.950748	114	71	51	57	0.447368	0.802817	3.90638e-06	1.5938e-06	1.06747e-08	5.5642e-13	V_pos_P_HSC_Cd48neg	V_neg_Multi_HSC_Cd48neg
Fhl1	1.88718	0.992856	0.894328	114	71	104	41	0.912281	0.577465	2.0352e-07	2.26437e-07	8.11474e-08	5.99527e-13	V_pos_P_HSC_Cd48neg	V_neg_Multi_HSC_Cd48neg
D130009I18Rik	0.568535	1.71318	-1.14464	114	71	61	55	0.535088	0.774648	0.00180651	0.00105965	1.85965e-11	6.41581e-13	V_pos_P_HSC_Cd48neg	V_neg_Multi_HSC_Cd48neg
Gda	1.80547	0.904238	0.901227	114	71	98	35	0.859649	0.492958	1.71861e-07	1.09182e-07	2.04799e-07	7.25182e-13	V_pos_P_HSC_Cd48neg	V_neg_Multi_HSC_Cd48neg
Gm9234	1.80698	0.866341	0.940636	114	71	100	38	0.877193	0.535211	5.10007e-07	5.29377e-07	4.57507e-08	7.83535e-13	V_pos_P_HSC_Cd48neg	V_neg_Multi_HSC_Cd48neg
Ahcyl2	1.14914	0.491292	0.657844	114	71	79	19	0.692982	0.267606	4.11566e-08	1.58576e-08	2.29047e-06	1.16033e-12	V_pos_P_HSC_Cd48neg	V_neg_Multi_HSC_Cd48neg
Jam2	0.727961	0.184306	0.543655	114	71	58	9	0.508772	0.126761	3.39558e-07	6.45405e-08	6.51129e-07	1.33639e-12	V_pos_P_HSC_Cd48neg	V_neg_Multi_HSC_Cd48neg
Cdk6	3.61686	4.83336	-1.2165	114	71	114	71	1	1	#NUM!	1	4.92475e-14	1.55828e-12	V_pos_P_HSC_Cd48neg	V_neg_Multi_HSC_Cd48neg
Rps10	1.85593	4.95069	-3.09477	114	71	62	61	0.54386	0.859155	2.06291e-05	6.57863e-06	7.98217e-09	1.6582e-12	V_pos_P_HSC_Cd48neg	V_neg_Multi_HSC_Cd48neg
Hmgn3	2.76348	1.83096	0.932523	114	71	114	62	1	0.873239	0.000391099	0.000129735	4.11333e-10	1.68426e-12	V_pos_P_HSC_Cd48neg	V_neg_Multi_HSC_Cd48neg
Rpl36al	1.76928	4.25591	-2.48663	114	71	79	67	0.692982	0.943662	0.000104528	2.92175e-05	1.83097e-09	1.6883e-12	V_pos_P_HSC_Cd48neg	V_neg_Multi_HSC_Cd48neg
Hmga2	1.19116	0.475462	0.7157	114	71	78	20	0.684211	0.28169	2.18447e-07	9.44788e-08	6.18233e-07	1.83823e-12	V_pos_P_HSC_Cd48neg	V_neg_Multi_HSC_Cd48neg
Ube2v1	0.850291	1.83096	-0.980669	114	71	54	59	0.473684	0.830986	2.70243e-06	1.09228e-06	6.04042e-08	2.06838e-12	V_pos_P_HSC_Cd48neg	V_neg_Multi_HSC_Cd48neg
Myom1	1.82643	0.965793	0.860638	114	71	102	41	0.894737	0.577465	1.37088e-06	1.22822e-06	6.05534e-08	2.32264e-12	V_pos_P_HSC_Cd48neg	V_neg_Multi_HSC_Cd48neg
Pdgfd	1.00125	0.292506	0.70874	114	71	68	15	0.596491	0.211268	6.65356e-07	3.5751e-07	2.3498e-07	2.6133e-12	V_pos_P_HSC_Cd48neg	V_neg_Multi_HSC_Cd48neg
St3gal2	1.48276	0.70996	0.772801	114	71	95	33	0.833333	0.464789	3.12e-07	2.22176e-07	5.68304e-07	3.87634e-12	V_pos_P_HSC_Cd48neg	V_neg_Multi_HSC_Cd48neg
Gm10443	4.57999	5.43067	-0.850684	114	71	114	71	1	1	#NUM!	1	1.37854e-13	4.22008e-12	V_pos_P_HSC_Cd48neg	V_neg_Multi_HSC_Cd48neg
4930519L02Rik	0.8991	1.93049	-1.03139	114	71	60	60	0.526316	0.84507	2.06134e-05	7.72627e-06	1.9243e-08	4.54014e-12	V_pos_P_HSC_Cd48neg	V_neg_Multi_HSC_Cd48neg
Tfr2	1.63009	0.980976	0.649111	114	71	105	38	0.921053	0.535211	3.38217e-09	3.38384e-09	5.12757e-05	5.27164e-12	V_pos_P_HSC_Cd48neg	V_neg_Multi_HSC_Cd48neg
Dstn	1.8537	1.14847	0.705234	114	71	109	48	0.95614	0.676056	7.11042e-07	6.69065e-07	2.60347e-07	5.29162e-12	V_pos_P_HSC_Cd48neg	V_neg_Multi_HSC_Cd48neg
Slc14a1	3.32011	4.26424	-0.944137	114	71	114	70	1	0.985915	0.81062	0.383784	4.57183e-13	5.32894e-12	V_pos_P_HSC_Cd48neg	V_neg_Multi_HSC_Cd48neg
Tmsb10	3.86009	4.72044	-0.860353	114	71	114	71	1	1	#NUM!	1	1.81611e-13	5.50953e-12	V_pos_P_HSC_Cd48neg	V_neg_Multi_HSC_Cd48neg
Clec1a	0.841876	0.341295	0.500582	114	71	76	18	0.666667	0.253521	1.06656e-07	4.07769e-08	4.52745e-06	5.59762e-12	V_pos_P_HSC_Cd48neg	V_neg_Multi_HSC_Cd48neg
Cox20	0.743651	1.81454	-1.07089	114	71	49	55	0.429825	0.774648	8.79097e-06	4.12369e-06	4.96294e-08	6.1842e-12	V_pos_P_HSC_Cd48neg	V_neg_Multi_HSC_Cd48neg
1810009A15Rik	0.625889	1.41491	-0.789022	114	71	42	53	0.368421	0.746479	1.22284e-06	5.21467e-07	4.56588e-07	7.1586e-12	V_pos_P_HSC_Cd48neg	V_neg_Multi_HSC_Cd48neg
Rgcc	0.902333	0.340569	0.561764	114	71	72	17	0.631579	0.239437	4.65383e-07	1.99769e-07	1.45731e-06	8.69449e-12	V_pos_P_HSC_Cd48neg	V_neg_Multi_HSC_Cd48neg
Mospd3	1.70428	0.947972	0.756307	114	71	103	41	0.903509	0.577465	5.43093e-07	3.811e-07	7.77818e-07	8.84742e-12	V_pos_P_HSC_Cd48neg	V_neg_Multi_HSC_Cd48neg
Tie1	1.92242	1.26495	0.657466	114	71	112	52	0.982456	0.732394	6.49615e-07	2.38139e-07	1.29052e-06	9.16155e-12	V_pos_P_HSC_Cd48neg	V_neg_Multi_HSC_Cd48neg
Phpt1	0.563075	1.39823	-0.83516	114	71	38	49	0.333333	0.690141	4.7145e-06	2.45181e-06	1.38313e-07	1.0076e-11	V_pos_P_HSC_Cd48neg	V_neg_Multi_HSC_Cd48neg
Lgals3bp	2.45964	1.55158	0.908059	114	71	112	55	0.982456	0.774648	1.17062e-05	5.0984e-06	7.01884e-08	1.06133e-11	V_pos_P_HSC_Cd48neg	V_neg_Multi_HSC_Cd48neg
Acot9	0.989885	0.439536	0.550349	114	71	80	21	0.701754	0.295775	1.59117e-07	7.71772e-08	5.42773e-06	1.23579e-11	V_pos_P_HSC_Cd48neg	V_neg_Multi_HSC_Cd48neg
Serpinb6a	0.925283	0.414122	0.511162	114	71	81	22	0.710526	0.309859	2.18667e-07	1.47635e-07	3.07578e-06	1.33596e-11	V_pos_P_HSC_Cd48neg	V_neg_Multi_HSC_Cd48neg
Gm2629	0.26947	0.993109	-0.723639	114	71	24	39	0.210526	0.549296	4.90135e-06	3.16589e-06	1.49175e-07	1.38759e-11	V_pos_P_HSC_Cd48neg	V_neg_Multi_HSC_Cd48neg
Ces2g	1.55959	0.752582	0.807008	114	71	92	33	0.807018	0.464789	2.95166e-06	2.08103e-06	2.57506e-07	1.5677e-11	V_pos_P_HSC_Cd48neg	V_neg_Multi_HSC_Cd48neg
Art4	0.938114	0.365785	0.572329	114	71	73	18	0.640351	0.253521	6.80579e-07	4.19442e-07	1.39977e-06	1.71225e-11	V_pos_P_HSC_Cd48neg	V_neg_Multi_HSC_Cd48neg
Ttc23	0.72176	0.170111	0.55165	114	71	55	9	0.482456	0.126761	1.69133e-06	5.24647e-07	1.12328e-06	1.71846e-11	V_pos_P_HSC_Cd48neg	V_neg_Multi_HSC_Cd48neg
Plscr1	1.9732	1.22024	0.752958	114	71	108	49	0.947368	0.690141	5.71999e-06	3.54689e-06	2.36001e-07	2.4115e-11	V_pos_P_HSC_Cd48neg	V_neg_Multi_HSC_Cd48neg
Prdx4	2.92446	1.93411	0.990353	114	71	111	57	0.973684	0.802817	0.000261466	0.000139817	7.10041e-09	2.84309e-11	V_pos_P_HSC_Cd48neg	V_neg_Multi_HSC_Cd48neg
Gm5850	0.19349	0.756898	-0.563408	114	71	19	35	0.166667	0.492958	4.62849e-06	4.6236e-06	2.17617e-07	2.88016e-11	V_pos_P_HSC_Cd48neg	V_neg_Multi_HSC_Cd48neg
Gm13493	2.67053	1.48247	1.18806	114	71	107	54	0.938596	0.760563	0.0010391	0.000660169	1.65375e-09	3.11623e-11	V_pos_P_HSC_Cd48neg	V_neg_Multi_HSC_Cd48neg
Gm6063	1.67366	0.880386	0.793274	114	71	98	39	0.859649	0.549296	6.45981e-06	4.89057e-06	2.43746e-07	3.39204e-11	V_pos_P_HSC_Cd48neg	V_neg_Multi_HSC_Cd48neg
mt-Tn	0.832731	1.6498	-0.817067	114	71	72	62	0.631579	0.873239	0.000654473	0.000336588	3.65239e-09	3.49437e-11	V_pos_P_HSC_Cd48neg	V_neg_Multi_HSC_Cd48neg
Itih5	2.08972	1.24523	0.844488	114	71	107	47	0.938596	0.661972	2.64383e-06	2.83939e-06	4.3529e-07	3.51249e-11	V_pos_P_HSC_Cd48neg	V_neg_Multi_HSC_Cd48neg
Dgkh	1.23513	0.568274	0.666861	114	71	88	29	0.77193	0.408451	1.36698e-06	8.8572e-07	1.56186e-06	3.91582e-11	V_pos_P_HSC_Cd48neg	V_neg_Multi_HSC_Cd48neg
Atp2b4	1.87345	1.07851	0.79494	114	71	102	40	0.894737	0.56338	5.44168e-07	5.52761e-07	2.5928e-06	4.05181e-11	V_pos_P_HSC_Cd48neg	V_neg_Multi_HSC_Cd48neg
Ccnd1	1.26151	0.575689	0.685821	114	71	84	27	0.736842	0.380282	3.1638e-06	2.69539e-06	1.04178e-06	7.7497e-11	V_pos_P_HSC_Cd48neg	V_neg_Multi_HSC_Cd48neg
Ubash3a	0.265199	0.945322	-0.680122	114	71	29	40	0.254386	0.56338	4.70075e-05	4.01262e-05	7.7396e-08	8.53975e-11	V_pos_P_HSC_Cd48neg	V_neg_Multi_HSC_Cd48neg
S100a6	1.69729	1.00191	0.695374	114	71	100	37	0.877193	0.521127	1.98694e-07	1.26762e-07	2.77492e-05	9.62864e-11	V_pos_P_HSC_Cd48neg	V_neg_Multi_HSC_Cd48neg
Pole4	2.11361	1.33649	0.777121	114	71	109	48	0.95614	0.676056	7.11042e-07	6.69065e-07	5.49687e-06	1.00508e-10	V_pos_P_HSC_Cd48neg	V_neg_Multi_HSC_Cd48neg
Epb41l4b	1.05163	0.435059	0.616573	114	71	75	20	0.657895	0.28169	1.38344e-06	9.43175e-07	4.99491e-06	1.27581e-10	V_pos_P_HSC_Cd48neg	V_neg_Multi_HSC_Cd48neg
mt-Nd3	3.76269	4.56446	-0.801766	114	71	114	71	1	1	#NUM!	1	4.75251e-12	1.28662e-10	V_pos_P_HSC_Cd48neg	V_neg_Multi_HSC_Cd48neg
Reep2	1.36876	0.702887	0.665875	114	71	92	33	0.807018	0.464789	2.95166e-06	2.08103e-06	2.31104e-06	1.30143e-10	V_pos_P_HSC_Cd48neg	V_neg_Multi_HSC_Cd48neg
Snhg3	0.819312	1.80073	-0.981413	114	71	51	55	0.447368	0.774648	2.40422e-05	1.53164e-05	3.40539e-07	1.4072e-10	V_pos_P_HSC_Cd48neg	V_neg_Multi_HSC_Cd48neg
Tns1	1.06683	2.17165	-1.10482	114	71	82	62	0.719298	0.873239	0.0232321	0.017535	4.26955e-10	1.99279e-10	V_pos_P_HSC_Cd48neg	V_neg_Multi_HSC_Cd48neg
Rpl13a	3.87892	6.45871	-2.57979	114	71	113	71	0.991228	1	1	1	8.11228e-12	2.15281e-10	V_pos_P_HSC_Cd48neg	V_neg_Multi_HSC_Cd48neg
St3gal6	0.935172	0.35062	0.584552	114	71	70	18	0.614035	0.253521	3.77289e-06	2.10713e-06	4.15305e-06	2.31568e-10	V_pos_P_HSC_Cd48neg	V_neg_Multi_HSC_Cd48neg
Aldh1a1	3.59386	2.66274	0.93112	114	71	114	62	1	0.873239	0.000391099	0.000129735	6.77685e-08	2.3261e-10	V_pos_P_HSC_Cd48neg	V_neg_Multi_HSC_Cd48neg
Pvt1	1.35578	0.436314	0.919466	114	71	65	16	0.570175	0.225352	8.79097e-06	4.12369e-06	2.28968e-06	2.49134e-10	V_pos_P_HSC_Cd48neg	V_neg_Multi_HSC_Cd48neg
2610307P16Rik	0.261791	1.12327	-0.861482	114	71	23	36	0.201754	0.507042	3.03829e-05	2.14171e-05	4.95393e-07	2.78713e-10	V_pos_P_HSC_Cd48neg	V_neg_Multi_HSC_Cd48neg
Abcc4	1.84967	1.20227	0.647397	114	71	109	48	0.95614	0.676056	7.11042e-07	6.69065e-07	1.59033e-05	2.79483e-10	V_pos_P_HSC_Cd48neg	V_neg_Multi_HSC_Cd48neg
Ndrg1	1.75211	2.71993	-0.967824	114	71	98	69	0.859649	0.971831	0.0245309	0.0112329	9.90379e-10	2.91713e-10	V_pos_P_HSC_Cd48neg	V_neg_Multi_HSC_Cd48neg
Grn	2.45288	1.63754	0.81534	114	71	110	58	0.964912	0.816901	0.00176358	0.00114688	1.0964e-08	3.28185e-10	V_pos_P_HSC_Cd48neg	V_neg_Multi_HSC_Cd48neg
Gm14323	1.17278	2.03013	-0.857346	114	71	90	63	0.789474	0.887324	0.130694	0.110186	1.27853e-10	3.66076e-10	V_pos_P_HSC_Cd48neg	V_neg_Multi_HSC_Cd48neg
Dock1	1.96148	1.24837	0.713108	114	71	106	44	0.929825	0.619718	4.55456e-07	3.8794e-07	4.48905e-05	4.48844e-10	V_pos_P_HSC_Cd48neg	V_neg_Multi_HSC_Cd48neg
Gm29502	1.00453	1.8574	-0.852871	114	71	90	63	0.789474	0.887324	0.130694	0.110186	1.59776e-10	4.53554e-10	V_pos_P_HSC_Cd48neg	V_neg_Multi_HSC_Cd48neg
F2r	2.23276	3.14385	-0.911086	114	71	104	71	0.912281	1	0.0256394	0.00762237	3.70479e-09	7.1418e-10	V_pos_P_HSC_Cd48neg	V_neg_Multi_HSC_Cd48neg
Klhl23	1.15313	0.609958	0.543173	114	71	84	26	0.736842	0.366197	1.30192e-06	7.25374e-07	3.90342e-05	7.16005e-10	V_pos_P_HSC_Cd48neg	V_neg_Multi_HSC_Cd48neg
Vwf	4.72504	3.73859	0.986453	114	71	114	68	1	0.957746	0.106467	0.055051	5.49935e-10	7.63543e-10	V_pos_P_HSC_Cd48neg	V_neg_Multi_HSC_Cd48neg
Mmrn1	1.13885	1.89627	-0.75742	114	71	50	59	0.438596	0.830986	3.02528e-07	1.08409e-07	0.000306349	8.34534e-10	V_pos_P_HSC_Cd48neg	V_neg_Multi_HSC_Cd48neg
Ubl7	2.71965	1.96808	0.751575	114	71	114	66	1	0.929577	0.0161134	0.00761375	4.40487e-09	8.4241e-10	V_pos_P_HSC_Cd48neg	V_neg_Multi_HSC_Cd48neg
Diablo	0.448489	1.10114	-0.652652	114	71	43	48	0.377193	0.676056	0.000142973	8.4877e-05	3.97025e-07	8.46284e-10	V_pos_P_HSC_Cd48neg	V_neg_Multi_HSC_Cd48neg
Rnaset2a	0.225391	0.728282	-0.502891	114	71	21	35	0.184211	0.492958	1.86418e-05	1.45396e-05	2.64304e-06	9.60037e-10	V_pos_P_HSC_Cd48neg	V_neg_Multi_HSC_Cd48neg
U2af1l4	0.242726	0.823333	-0.580607	114	71	19	33	0.166667	0.464789	2.4593e-05	1.97453e-05	2.39266e-06	1.1705e-09	V_pos_P_HSC_Cd48neg	V_neg_Multi_HSC_Cd48neg
Pitpnm1	1.12094	0.619584	0.501353	114	71	88	28	0.77193	0.394366	5.50271e-07	3.80057e-07	0.000127282	1.19737e-09	V_pos_P_HSC_Cd48neg	V_neg_Multi_HSC_Cd48neg
Timm10b	1.20939	2.17173	-0.962338	114	71	90	65	0.789474	0.915493	0.0397512	0.0250189	2.12149e-09	1.30885e-09	V_pos_P_HSC_Cd48neg	V_neg_Multi_HSC_Cd48neg
Ptpre	1.19947	2.24647	-1.047	114	71	84	65	0.736842	0.915493	0.0052069	0.00371279	1.51054e-08	1.37988e-09	V_pos_P_HSC_Cd48neg	V_neg_Multi_HSC_Cd48neg
Htra2	1.91153	1.3901	0.521437	114	71	111	48	0.973684	0.676056	5.12483e-08	1.93871e-08	0.00307569	1.46346e-09	V_pos_P_HSC_Cd48neg	V_neg_Multi_HSC_Cd48neg
3110040N11Rik	2.0336	1.29361	0.73999	114	71	105	45	0.921053	0.633803	3.1902e-06	2.02434e-06	2.9529e-05	1.46695e-09	V_pos_P_HSC_Cd48neg	V_neg_Multi_HSC_Cd48neg
Gm12020	1.0454	0.373238	0.672158	114	71	66	17	0.578947	0.239437	1.28136e-05	8.35529e-06	7.38346e-06	1.51198e-09	V_pos_P_HSC_Cd48neg	V_neg_Multi_HSC_Cd48neg
CT010467.1	7.05162	8.05764	-1.00602	114	71	114	71	1	1	#NUM!	1	7.01463e-11	1.7102e-09	V_pos_P_HSC_Cd48neg	V_neg_Multi_HSC_Cd48neg
Arhgap23	1.41315	0.864083	0.549069	114	71	98	37	0.859649	0.521127	1.10593e-06	1.00336e-06	6.99416e-05	1.7109e-09	V_pos_P_HSC_Cd48neg	V_neg_Multi_HSC_Cd48neg
Gm17494	0.506383	1.28795	-0.781567	114	71	48	49	0.421053	0.690141	0.000643428	0.000471501	1.54929e-07	1.77801e-09	V_pos_P_HSC_Cd48neg	V_neg_Multi_HSC_Cd48neg
Ctse	1.22982	0.672021	0.557798	114	71	85	27	0.745614	0.380282	1.67267e-06	1.18611e-06	7.16926e-05	2.05683e-09	V_pos_P_HSC_Cd48neg	V_neg_Multi_HSC_Cd48neg
Dhcr24	0.925257	0.41182	0.513437	114	71	77	23	0.675439	0.323944	6.37393e-06	4.28724e-06	2.0268e-05	2.0999e-09	V_pos_P_HSC_Cd48neg	V_neg_Multi_HSC_Cd48neg
Mlf2	2.08896	1.44106	0.647907	114	71	111	53	0.973684	0.746479	6.81898e-06	3.28224e-06	2.87807e-05	2.27498e-09	V_pos_P_HSC_Cd48neg	V_neg_Multi_HSC_Cd48neg
Gm5148	3.18784	4.59407	-1.40623	114	71	112	70	0.982456	0.985915	1	1	1.05925e-10	2.53883e-09	V_pos_P_HSC_Cd48neg	V_neg_Multi_HSC_Cd48neg
Spint2	1.72773	1.07438	0.65335	114	71	104	46	0.912281	0.647887	1.9358e-05	1.35342e-05	8.29123e-06	2.68314e-09	V_pos_P_HSC_Cd48neg	V_neg_Multi_HSC_Cd48neg
Stard3nl	1.07413	0.516028	0.558098	114	71	83	27	0.72807	0.380282	5.85571e-06	3.48362e-06	3.80574e-05	3.1479e-09	V_pos_P_HSC_Cd48neg	V_neg_Multi_HSC_Cd48neg
Kalrn	2.71729	1.73272	0.984566	114	71	109	56	0.95614	0.788732	0.000891812	0.000537645	2.48877e-07	3.17587e-09	V_pos_P_HSC_Cd48neg	V_neg_Multi_HSC_Cd48neg
Gm19951	0.623698	1.49484	-0.871141	114	71	65	54	0.570175	0.760563	0.0134726	0.0113218	1.29458e-08	3.46542e-09	V_pos_P_HSC_Cd48neg	V_neg_Multi_HSC_Cd48neg
Mtfr1l	2.47006	1.70124	0.768825	114	71	111	55	0.973684	0.774648	4.35508e-05	2.23223e-05	6.9353e-06	3.65183e-09	V_pos_P_HSC_Cd48neg	V_neg_Multi_HSC_Cd48neg
Gm13192	2.90395	3.7975	-0.893545	114	71	114	71	1	1	#NUM!	1	1.56456e-10	3.68895e-09	V_pos_P_HSC_Cd48neg	V_neg_Multi_HSC_Cd48neg
Cltb	1.87047	1.12417	0.746298	114	71	102	46	0.894737	0.647887	9.90228e-05	0.000107045	1.67533e-06	4.20394e-09	V_pos_P_HSC_Cd48neg	V_neg_Multi_HSC_Cd48neg
Rps12	5.18221	5.85144	-0.669233	114	71	114	71	1	1	#NUM!	1	2.26098e-10	5.24776e-09	V_pos_P_HSC_Cd48neg	V_neg_Multi_HSC_Cd48neg
Cd180	0.629599	1.41334	-0.783737	114	71	55	53	0.482456	0.746479	0.000700232	0.000419171	6.04259e-07	5.85006e-09	V_pos_P_HSC_Cd48neg	V_neg_Multi_HSC_Cd48neg
Mfng	1.9433	1.20463	0.738672	114	71	104	49	0.912281	0.690141	0.000228719	0.000219428	1.19847e-06	6.06398e-09	V_pos_P_HSC_Cd48neg	V_neg_Multi_HSC_Cd48neg
Rps12-ps9	1.9655	2.92743	-0.961928	114	71	107	68	0.938596	0.957746	0.8213	0.743519	4.14713e-10	7.06108e-09	V_pos_P_HSC_Cd48neg	V_neg_Multi_HSC_Cd48neg
Rbp1	1.44996	0.78673	0.663229	114	71	93	36	0.815789	0.507042	1.86418e-05	1.45396e-05	2.59805e-05	8.57364e-09	V_pos_P_HSC_Cd48neg	V_neg_Multi_HSC_Cd48neg
Pls1	1.54067	0.868957	0.671715	114	71	92	37	0.807018	0.521127	7.76637e-05	6.44381e-05	6.02925e-06	8.80709e-09	V_pos_P_HSC_Cd48neg	V_neg_Multi_HSC_Cd48neg
Gm16378	0.677474	1.35241	-0.674932	114	71	64	57	0.561404	0.802817	0.00138362	0.000824749	5.51872e-07	1.02457e-08	V_pos_P_HSC_Cd48neg	V_neg_Multi_HSC_Cd48neg
Rps12-ps3	3.19028	4.01511	-0.824832	114	71	114	71	1	1	#NUM!	1	4.67785e-10	1.05172e-08	V_pos_P_HSC_Cd48neg	V_neg_Multi_HSC_Cd48neg
Rnasek	0.214843	0.756539	-0.541696	114	71	25	35	0.219298	0.492958	0.000211155	0.000177826	3.06413e-06	1.21674e-08	V_pos_P_HSC_Cd48neg	V_neg_Multi_HSC_Cd48neg
Ppbp	0.879564	0.368448	0.511117	114	71	62	15	0.54386	0.211268	1.63551e-05	7.54223e-06	7.58223e-05	1.27424e-08	V_pos_P_HSC_Cd48neg	V_neg_Multi_HSC_Cd48neg
Fkbp11	1.41225	0.735103	0.677142	114	71	87	33	0.763158	0.464789	7.0175e-05	6.27977e-05	9.57625e-06	1.33695e-08	V_pos_P_HSC_Cd48neg	V_neg_Multi_HSC_Cd48neg
Prxl2a	1.4124	0.85976	0.552639	114	71	96	37	0.842105	0.521127	5.24306e-06	3.90663e-06	0.000184896	1.59261e-08	V_pos_P_HSC_Cd48neg	V_neg_Multi_HSC_Cd48neg
Ndufa5	3.42904	2.76808	0.660953	114	71	114	67	1	0.943662	0.0411125	0.0205685	4.21958e-08	1.89767e-08	V_pos_P_HSC_Cd48neg	V_neg_Multi_HSC_Cd48neg
Hypk	1.10325	1.97111	-0.867861	114	71	63	60	0.552632	0.84507	8.22689e-05	5.02837e-05	1.80181e-05	1.97711e-08	V_pos_P_HSC_Cd48neg	V_neg_Multi_HSC_Cd48neg
Arap2	0.138809	0.647026	-0.508217	114	71	16	28	0.140351	0.394366	0.000164056	0.000149278	6.83877e-06	2.21557e-08	V_pos_P_HSC_Cd48neg	V_neg_Multi_HSC_Cd48neg
Kcnn4	1.93204	1.31183	0.62021	114	71	106	46	0.929825	0.647887	2.95672e-06	2.15141e-06	0.000478663	2.23404e-08	V_pos_P_HSC_Cd48neg	V_neg_Multi_HSC_Cd48neg
Zkscan17	1.29548	0.775929	0.519551	114	71	91	36	0.798246	0.507042	6.63609e-05	4.44016e-05	2.49057e-05	2.39115e-08	V_pos_P_HSC_Cd48neg	V_neg_Multi_HSC_Cd48neg
Bicd1	1.85549	1.16538	0.690113	114	71	104	48	0.912281	0.676056	0.000102758	0.000112515	1.02138e-05	2.48047e-08	V_pos_P_HSC_Cd48neg	V_neg_Multi_HSC_Cd48neg
Cavin2	3.42804	2.74531	0.682736	114	71	114	66	1	0.929577	0.0161134	0.00761375	1.54513e-07	2.53646e-08	V_pos_P_HSC_Cd48neg	V_neg_Multi_HSC_Cd48neg
Oxr1	2.15838	1.50619	0.652192	114	71	110	54	0.964912	0.760563	5.75415e-05	4.89733e-05	2.50904e-05	2.64396e-08	V_pos_P_HSC_Cd48neg	V_neg_Multi_HSC_Cd48neg
Nabp2	1.9912	1.44199	0.549206	114	71	112	55	0.982456	0.774648	1.17062e-05	5.0984e-06	0.000247457	2.71136e-08	V_pos_P_HSC_Cd48neg	V_neg_Multi_HSC_Cd48neg
Runx3	1.93609	2.75528	-0.819192	114	71	105	70	0.921053	0.985915	0.118042	0.091608	1.43155e-08	2.81327e-08	V_pos_P_HSC_Cd48neg	V_neg_Multi_HSC_Cd48neg
Rhof	1.60292	1.05837	0.544544	114	71	105	46	0.921053	0.647887	7.82298e-06	8.02394e-06	0.000187345	3.20426e-08	V_pos_P_HSC_Cd48neg	V_neg_Multi_HSC_Cd48neg
Gm21887	1.04225	1.75439	-0.712138	114	71	86	63	0.754386	0.887324	0.0423384	0.0348816	4.70798e-08	3.48598e-08	V_pos_P_HSC_Cd48neg	V_neg_Multi_HSC_Cd48neg
Crip1	3.38365	4.0388	-0.655151	114	71	114	71	1	1	#NUM!	1	1.92888e-09	4.06344e-08	V_pos_P_HSC_Cd48neg	V_neg_Multi_HSC_Cd48neg
0610010K14Rik	0.389592	0.961623	-0.572031	114	71	36	42	0.315789	0.591549	0.000399212	0.0003914	5.04063e-06	4.15173e-08	V_pos_P_HSC_Cd48neg	V_neg_Multi_HSC_Cd48neg
Aplp2	1.07913	0.556347	0.522786	114	71	81	28	0.710526	0.394366	4.1855e-05	2.95551e-05	6.8893e-05	4.27838e-08	V_pos_P_HSC_Cd48neg	V_neg_Multi_HSC_Cd48neg
Htr2a	0.926804	0.419908	0.506896	114	71	72	23	0.631579	0.323944	8.85697e-05	7.35262e-05	3.12274e-05	4.79689e-08	V_pos_P_HSC_Cd48neg	V_neg_Multi_HSC_Cd48neg
Nme2	2.43097	3.75958	-1.32861	114	71	104	69	0.912281	0.971831	0.196218	0.134091	1.75464e-08	4.90977e-08	V_pos_P_HSC_Cd48neg	V_neg_Multi_HSC_Cd48neg
Myo18a	1.66189	1.1428	0.519091	114	71	107	49	0.938596	0.690141	1.61595e-05	1.35511e-05	0.000177212	5.00629e-08	V_pos_P_HSC_Cd48neg	V_neg_Multi_HSC_Cd48neg
Bin1	0.970953	1.80709	-0.836137	114	71	61	56	0.535088	0.788732	0.000890711	0.000539753	4.67857e-06	5.25179e-08	V_pos_P_HSC_Cd48neg	V_neg_Multi_HSC_Cd48neg
Isca1	2.07433	1.48446	0.589872	114	71	111	56	0.973684	0.788732	0.000107567	5.64627e-05	4.6406e-05	5.43955e-08	V_pos_P_HSC_Cd48neg	V_neg_Multi_HSC_Cd48neg
Cd55	1.47117	0.937719	0.53345	114	71	98	40	0.859649	0.56338	1.50513e-05	1.07276e-05	0.000273166	6.05078e-08	V_pos_P_HSC_Cd48neg	V_neg_Multi_HSC_Cd48neg
Alkbh1	1.49927	0.971287	0.527982	114	71	101	43	0.885965	0.605634	1.84867e-05	1.73297e-05	0.000179865	6.41681e-08	V_pos_P_HSC_Cd48neg	V_neg_Multi_HSC_Cd48neg
Selenow	4.24974	3.67761	0.572132	114	71	114	71	1	1	#NUM!	1	3.2393e-09	6.65608e-08	V_pos_P_HSC_Cd48neg	V_neg_Multi_HSC_Cd48neg
E2f8	0.964081	1.79603	-0.831948	114	71	70	56	0.614035	0.788732	0.0204938	0.0150822	2.16011e-07	6.6925e-08	V_pos_P_HSC_Cd48neg	V_neg_Multi_HSC_Cd48neg
Rexo2	2.15942	1.33781	0.821611	114	71	101	51	0.885965	0.71831	0.00694944	0.0053785	6.21153e-07	6.85449e-08	V_pos_P_HSC_Cd48neg	V_neg_Multi_HSC_Cd48neg
Serf2	3.28928	4.24828	-0.958992	114	71	114	71	1	1	#NUM!	1	3.71515e-09	7.58293e-08	V_pos_P_HSC_Cd48neg	V_neg_Multi_HSC_Cd48neg
Ptger3	2.18742	1.56445	0.622971	114	71	110	59	0.964912	0.830986	0.00394331	0.00246906	1.5232e-06	7.67165e-08	V_pos_P_HSC_Cd48neg	V_neg_Multi_HSC_Cd48neg
Gm47283	3.33984	4.14824	-0.808408	114	71	112	71	0.982456	1	0.695669	0.524442	7.82524e-09	8.33554e-08	V_pos_P_HSC_Cd48neg	V_neg_Multi_HSC_Cd48neg
Dst	1.23288	0.730086	0.502795	114	71	90	34	0.789474	0.478873	2.56129e-05	2.26267e-05	0.000184545	8.47409e-08	V_pos_P_HSC_Cd48neg	V_neg_Multi_HSC_Cd48neg
Cetn2	2.49454	1.90029	0.594248	114	71	113	62	0.991228	0.873239	0.00182668	0.000886032	5.18609e-06	9.2812e-08	V_pos_P_HSC_Cd48neg	V_neg_Multi_HSC_Cd48neg
Scarf1	1.44546	0.929522	0.515934	114	71	99	41	0.868421	0.577465	1.63656e-05	1.51755e-05	0.000316177	9.67068e-08	V_pos_P_HSC_Cd48neg	V_neg_Multi_HSC_Cd48neg
Prcc	1.53846	0.97657	0.561892	114	71	99	42	0.868421	0.591549	3.72578e-05	3.11869e-05	0.000154765	9.72523e-08	V_pos_P_HSC_Cd48neg	V_neg_Multi_HSC_Cd48neg
Tnfaip8	1.41964	2.33245	-0.912805	114	71	88	64	0.77193	0.901408	0.0413849	0.0297378	1.68737e-07	1.0091e-07	V_pos_P_HSC_Cd48neg	V_neg_Multi_HSC_Cd48neg
Mzt2	1.3182	0.760925	0.557277	114	71	90	36	0.789474	0.507042	0.000119969	8.88181e-05	6.11771e-05	1.08839e-07	V_pos_P_HSC_Cd48neg	V_neg_Multi_HSC_Cd48neg
Eng	2.19328	1.61809	0.575197	114	71	111	55	0.973684	0.774648	4.35508e-05	2.23223e-05	0.000249913	1.11597e-07	V_pos_P_HSC_Cd48neg	V_neg_Multi_HSC_Cd48neg
C530008M17Rik	1.87798	1.0829	0.795086	114	71	92	39	0.807018	0.549296	0.000339229	0.00024246	2.30799e-05	1.11926e-07	V_pos_P_HSC_Cd48neg	V_neg_Multi_HSC_Cd48neg
Casp4	1.41315	0.847068	0.566079	114	71	94	37	0.824561	0.521127	2.15284e-05	2.35764e-05	0.000240255	1.13225e-07	V_pos_P_HSC_Cd48neg	V_neg_Multi_HSC_Cd48neg
Syk	2.15081	2.91139	-0.760577	114	71	108	68	0.947368	0.957746	1	1	5.86705e-09	1.17071e-07	V_pos_P_HSC_Cd48neg	V_neg_Multi_HSC_Cd48neg
Nupr1	2.21149	1.43087	0.780617	114	71	106	52	0.929825	0.732394	0.000492553	0.000420233	1.431e-05	1.19845e-07	V_pos_P_HSC_Cd48neg	V_neg_Multi_HSC_Cd48neg
Dnajb11	1.5492	1.04909	0.500114	114	71	103	44	0.903509	0.619718	8.22387e-06	8.73703e-06	0.000778979	1.34795e-07	V_pos_P_HSC_Cd48neg	V_neg_Multi_HSC_Cd48neg
Aldh7a1	1.52345	0.932429	0.591025	114	71	97	42	0.850877	0.591549	0.00014845	0.000105909	7.38944e-05	1.53906e-07	V_pos_P_HSC_Cd48neg	V_neg_Multi_HSC_Cd48neg
Uqcrc1	3.86669	3.33885	0.527839	114	71	114	70	1	0.985915	0.81062	0.383784	2.0753e-08	1.56491e-07	V_pos_P_HSC_Cd48neg	V_neg_Multi_HSC_Cd48neg
Hmgcl	1.91807	1.25962	0.658448	114	71	104	52	0.912281	0.732394	0.00217836	0.00159671	5.22238e-06	1.63457e-07	V_pos_P_HSC_Cd48neg	V_neg_Multi_HSC_Cd48neg
Psma3	4.16914	3.57435	0.594794	114	71	114	70	1	0.985915	0.81062	0.383784	2.48173e-08	1.85436e-07	V_pos_P_HSC_Cd48neg	V_neg_Multi_HSC_Cd48neg
Zeb2	3.54919	4.35521	-0.806023	114	71	114	71	1	1	#NUM!	1	1.03933e-08	2.01445e-07	V_pos_P_HSC_Cd48neg	V_neg_Multi_HSC_Cd48neg
Dtd1	3.0457	2.39631	0.64939	114	71	114	65	1	0.915493	0.00635832	0.00279171	3.88323e-06	2.09661e-07	V_pos_P_HSC_Cd48neg	V_neg_Multi_HSC_Cd48neg
Ociad1	3.29195	2.77699	0.514969	114	71	113	71	0.991228	1	1	1	1.09246e-08	2.11196e-07	V_pos_P_HSC_Cd48neg	V_neg_Multi_HSC_Cd48neg
Ehd3	2.32578	1.58322	0.742559	114	71	105	51	0.921053	0.71831	0.000500291	0.000340016	3.34932e-05	2.19686e-07	V_pos_P_HSC_Cd48neg	V_neg_Multi_HSC_Cd48neg
Mllt3	1.90211	1.18151	0.720599	114	71	102	48	0.894737	0.676056	0.00046499	0.000397714	2.91636e-05	2.23536e-07	V_pos_P_HSC_Cd48neg	V_neg_Multi_HSC_Cd48neg
Rps4l	0.767075	0.235006	0.532069	114	71	45	9	0.394737	0.126761	0.000189564	0.000105707	0.000112559	2.29005e-07	V_pos_P_HSC_Cd48neg	V_neg_Multi_HSC_Cd48neg
H4c4	0.703848	1.46006	-0.756214	114	71	49	49	0.429825	0.690141	0.000972492	0.000808043	1.5581e-05	2.41608e-07	V_pos_P_HSC_Cd48neg	V_neg_Multi_HSC_Cd48neg
Wdfy1	1.99671	1.37276	0.623944	114	71	106	50	0.929825	0.704225	9.76212e-05	0.000105945	0.000131831	2.6658e-07	V_pos_P_HSC_Cd48neg	V_neg_Multi_HSC_Cd48neg
Ndfip1	1.53026	1.00646	0.523799	114	71	100	45	0.877193	0.633803	0.000193701	0.000180623	7.86174e-05	2.70796e-07	V_pos_P_HSC_Cd48neg	V_neg_Multi_HSC_Cd48neg
Pam	1.57689	0.986126	0.590769	114	71	97	43	0.850877	0.605634	0.000312506	0.000345853	4.19456e-05	2.76339e-07	V_pos_P_HSC_Cd48neg	V_neg_Multi_HSC_Cd48neg
AC149090.1	2.40607	3.21288	-0.806814	114	71	111	71	0.973684	1	0.435602	0.286663	6.07921e-08	3.28762e-07	V_pos_P_HSC_Cd48neg	V_neg_Multi_HSC_Cd48neg
Hist1h2ap	1.88957	3.56373	-1.67416	114	71	77	61	0.675439	0.859155	0.0088502	0.00547365	3.22768e-06	3.33054e-07	V_pos_P_HSC_Cd48neg	V_neg_Multi_HSC_Cd48neg
Malat1	5.06952	6.04221	-0.972689	114	71	114	71	1	1	#NUM!	1	2.0753e-08	3.87885e-07	V_pos_P_HSC_Cd48neg	V_neg_Multi_HSC_Cd48neg
Ptgs1	2.53628	1.87758	0.658706	114	71	112	62	0.982456	0.873239	0.00623482	0.00332779	7.09293e-06	4.3813e-07	V_pos_P_HSC_Cd48neg	V_neg_Multi_HSC_Cd48neg
Mecom	1.94344	1.42136	0.522078	114	71	102	43	0.894737	0.605634	8.13526e-06	6.14876e-06	0.00440541	4.99071e-07	V_pos_P_HSC_Cd48neg	V_neg_Multi_HSC_Cd48neg
Sec11a	2.78309	2.16007	0.623025	114	71	114	67	1	0.943662	0.0411125	0.0205685	1.37064e-06	5.18286e-07	V_pos_P_HSC_Cd48neg	V_neg_Multi_HSC_Cd48neg
Uba7	3.04264	2.33121	0.711429	114	71	114	64	1	0.901408	0.00251412	0.00101375	2.80887e-05	5.23204e-07	V_pos_P_HSC_Cd48neg	V_neg_Multi_HSC_Cd48neg
Chchd6	2.43527	1.79107	0.644197	114	71	111	60	0.973684	0.84507	0.00338139	0.00267075	1.07046e-05	5.25192e-07	V_pos_P_HSC_Cd48neg	V_neg_Multi_HSC_Cd48neg
Commd3	2.39063	1.763	0.627634	114	71	111	58	0.973684	0.816901	0.000625002	0.000618062	5.063e-05	5.72022e-07	V_pos_P_HSC_Cd48neg	V_neg_Multi_HSC_Cd48neg
Rgs10	1.37784	2.37888	-1.00104	114	71	82	60	0.719298	0.84507	0.0733551	0.0514807	6.20231e-07	5.83031e-07	V_pos_P_HSC_Cd48neg	V_neg_Multi_HSC_Cd48neg
Cd37	0.937508	1.65596	-0.718449	114	71	73	58	0.640351	0.816901	0.016289	0.0124209	2.74789e-06	6.20951e-07	V_pos_P_HSC_Cd48neg	V_neg_Multi_HSC_Cd48neg
Rasa3	1.92695	2.59125	-0.664294	114	71	106	69	0.929825	0.971831	0.371076	0.321562	1.2628e-07	7.31707e-07	V_pos_P_HSC_Cd48neg	V_neg_Multi_HSC_Cd48neg
Abcg2	1.52912	0.953912	0.575211	114	71	97	44	0.850877	0.619718	0.000640929	0.000623818	6.5852e-05	7.39753e-07	V_pos_P_HSC_Cd48neg	V_neg_Multi_HSC_Cd48neg
Gm12411	4.52032	5.02098	-0.50066	114	71	113	71	0.991228	1	1	1	4.15336e-08	7.4747e-07	V_pos_P_HSC_Cd48neg	V_neg_Multi_HSC_Cd48neg
Srrm2	2.86127	3.46687	-0.605607	114	71	114	71	1	1	#NUM!	1	4.42703e-08	7.93898e-07	V_pos_P_HSC_Cd48neg	V_neg_Multi_HSC_Cd48neg
Timm44	1.99656	1.44963	0.546929	114	71	109	56	0.95614	0.788732	0.000891812	0.000537645	8.40768e-05	8.09688e-07	V_pos_P_HSC_Cd48neg	V_neg_Multi_HSC_Cd48neg
Eif1	3.98907	4.67348	-0.684407	114	71	114	71	1	1	#NUM!	1	4.64368e-08	8.30531e-07	V_pos_P_HSC_Cd48neg	V_neg_Multi_HSC_Cd48neg
Pigp	1.8958	1.38212	0.513678	114	71	108	51	0.947368	0.71831	3.44411e-05	2.0881e-05	0.00223111	8.33082e-07	V_pos_P_HSC_Cd48neg	V_neg_Multi_HSC_Cd48neg
Cd47	4.00819	4.53091	-0.522717	114	71	114	71	1	1	#NUM!	1	4.71816e-08	8.431e-07	V_pos_P_HSC_Cd48neg	V_neg_Multi_HSC_Cd48neg
Ier3ip1	1.75281	2.39953	-0.646718	114	71	105	70	0.921053	0.985915	0.118042	0.091608	6.71793e-07	1.08335e-06	V_pos_P_HSC_Cd48neg	V_neg_Multi_HSC_Cd48neg
mt-Nd4	4.41421	5.06417	-0.649956	114	71	114	71	1	1	#NUM!	1	6.37412e-08	1.11983e-06	V_pos_P_HSC_Cd48neg	V_neg_Multi_HSC_Cd48neg
Bin2	4.50051	3.98542	0.515099	114	71	114	71	1	1	#NUM!	1	6.37412e-08	1.11983e-06	V_pos_P_HSC_Cd48neg	V_neg_Multi_HSC_Cd48neg
Nae1	1.69201	1.14874	0.543265	114	71	103	52	0.903509	0.732394	0.00416283	0.00356755	1.91071e-05	1.19299e-06	V_pos_P_HSC_Cd48neg	V_neg_Multi_HSC_Cd48neg
Ctsb	2.29876	1.73011	0.568655	114	71	112	59	0.982456	0.830986	0.000461115	0.000234427	0.000302495	1.23827e-06	V_pos_P_HSC_Cd48neg	V_neg_Multi_HSC_Cd48neg
Cd151	1.73546	1.22158	0.513883	114	71	102	45	0.894737	0.633803	4.40668e-05	3.00736e-05	0.00263728	1.37606e-06	V_pos_P_HSC_Cd48neg	V_neg_Multi_HSC_Cd48neg
Cyb5r3	1.52017	0.990429	0.529738	114	71	98	45	0.859649	0.633803	0.000710217	0.000541835	0.000154203	1.44527e-06	V_pos_P_HSC_Cd48neg	V_neg_Multi_HSC_Cd48neg
Nudcd2	2.05869	1.53139	0.527299	114	71	109	54	0.95614	0.760563	0.000167905	0.000105596	0.000855271	1.5552e-06	V_pos_P_HSC_Cd48neg	V_neg_Multi_HSC_Cd48neg
Pde10a	2.24292	1.57904	0.663882	114	71	106	52	0.929825	0.732394	0.000492553	0.000420233	0.000227932	1.64377e-06	V_pos_P_HSC_Cd48neg	V_neg_Multi_HSC_Cd48neg
Tmem59	3.31308	2.74662	0.566452	114	71	114	68	1	0.957746	0.106467	0.055051	1.8953e-06	1.78164e-06	V_pos_P_HSC_Cd48neg	V_neg_Multi_HSC_Cd48neg
Tomm22	2.76715	2.1886	0.578551	114	71	112	67	0.982456	0.943662	0.306864	0.2057	5.28616e-07	1.85225e-06	V_pos_P_HSC_Cd48neg	V_neg_Multi_HSC_Cd48neg
Pfkl	2.41808	1.79018	0.627904	114	71	109	57	0.95614	0.802817	0.0019898	0.00193281	5.72365e-05	1.88256e-06	V_pos_P_HSC_Cd48neg	V_neg_Multi_HSC_Cd48neg
Vti1a	2.07989	2.68987	-0.609981	114	71	108	71	0.947368	1	0.123926	0.0837092	1.33191e-06	1.89643e-06	V_pos_P_HSC_Cd48neg	V_neg_Multi_HSC_Cd48neg
Polr2d	2.1161	1.518	0.598097	114	71	107	55	0.938596	0.774648	0.00223152	0.00219889	5.35101e-05	1.99503e-06	V_pos_P_HSC_Cd48neg	V_neg_Multi_HSC_Cd48neg
Shank3	2.54505	1.90878	0.636275	114	71	112	61	0.982456	0.859155	0.00265976	0.00140682	9.14697e-05	2.17033e-06	V_pos_P_HSC_Cd48neg	V_neg_Multi_HSC_Cd48neg
Sdhd	3.07009	2.5562	0.513887	114	71	112	71	0.982456	1	0.695669	0.524442	2.47571e-07	2.18865e-06	V_pos_P_HSC_Cd48neg	V_neg_Multi_HSC_Cd48neg
Grk3	0.326563	0.857393	-0.53083	114	71	31	36	0.27193	0.507042	0.00208119	0.00161758	8.2502e-05	2.24596e-06	V_pos_P_HSC_Cd48neg	V_neg_Multi_HSC_Cd48neg
Bmyc	0.582543	1.11938	-0.53684	114	71	60	51	0.526316	0.71831	0.0147706	0.0132776	1.02974e-05	2.2977e-06	V_pos_P_HSC_Cd48neg	V_neg_Multi_HSC_Cd48neg
Bst2	1.94693	1.44162	0.505313	114	71	110	54	0.964912	0.760563	5.75415e-05	4.89733e-05	0.00305289	2.49919e-06	V_pos_P_HSC_Cd48neg	V_neg_Multi_HSC_Cd48neg
Tsc22d1	3.9391	3.10001	0.839086	114	71	113	64	0.991228	0.901408	0.010797	0.00555853	2.79076e-05	2.58734e-06	V_pos_P_HSC_Cd48neg	V_neg_Multi_HSC_Cd48neg
Ndufb2	1.82326	2.55595	-0.732694	114	71	105	69	0.921053	0.971831	0.271056	0.208733	8.28493e-07	2.86558e-06	V_pos_P_HSC_Cd48neg	V_neg_Multi_HSC_Cd48neg
Yaf2	1.96808	1.44472	0.523361	114	71	106	50	0.929825	0.704225	9.76212e-05	0.000105945	0.00168205	2.94757e-06	V_pos_P_HSC_Cd48neg	V_neg_Multi_HSC_Cd48neg
Itpr1	2.94632	2.34171	0.604605	114	71	114	65	1	0.915493	0.00635832	0.00279171	6.50823e-05	3.00171e-06	V_pos_P_HSC_Cd48neg	V_neg_Multi_HSC_Cd48neg
Adgrg3	1.66794	2.40414	-0.736205	114	71	100	67	0.877193	0.943662	0.219278	0.201898	9.08391e-07	3.02827e-06	V_pos_P_HSC_Cd48neg	V_neg_Multi_HSC_Cd48neg
Lap3	2.18234	1.59946	0.582885	114	71	107	54	0.938596	0.760563	0.0010391	0.000660169	0.000290773	3.1608e-06	V_pos_P_HSC_Cd48neg	V_neg_Multi_HSC_Cd48neg
Cst3	4.1704	3.61174	0.558661	114	71	114	71	1	1	#NUM!	1	1.9431e-07	3.19715e-06	V_pos_P_HSC_Cd48neg	V_neg_Multi_HSC_Cd48neg
Smim5	0.971662	1.65139	-0.679729	114	71	74	58	0.649123	0.816901	0.0221727	0.0187968	1.04813e-05	3.23893e-06	V_pos_P_HSC_Cd48neg	V_neg_Multi_HSC_Cd48neg
Smim20	1.99501	1.45178	0.543235	114	71	108	56	0.947368	0.788732	0.00214422	0.00151239	0.00013277	3.29733e-06	V_pos_P_HSC_Cd48neg	V_neg_Multi_HSC_Cd48neg
Rabggtb	2.1479	1.60767	0.540225	114	71	110	57	0.964912	0.802817	0.000771767	0.000525108	0.000382468	3.2979e-06	V_pos_P_HSC_Cd48neg	V_neg_Multi_HSC_Cd48neg
Abi2	1.42269	0.902365	0.520329	114	71	93	40	0.815789	0.56338	0.00039132	0.00035484	0.00058076	3.37863e-06	V_pos_P_HSC_Cd48neg	V_neg_Multi_HSC_Cd48neg
Tfpi	1.42644	0.881037	0.545406	114	71	81	30	0.710526	0.422535	0.0001884	0.00011922	0.00203882	3.94497e-06	V_pos_P_HSC_Cd48neg	V_neg_Multi_HSC_Cd48neg
Slc7a6	1.76956	1.25676	0.512795	114	71	103	48	0.903509	0.676056	0.000224887	0.000163351	0.00154417	4.08453e-06	V_pos_P_HSC_Cd48neg	V_neg_Multi_HSC_Cd48neg
Gnas	1.82733	2.57944	-0.752111	114	71	102	68	0.894737	0.957746	0.21132	0.169112	1.54697e-06	4.2267e-06	V_pos_P_HSC_Cd48neg	V_neg_Multi_HSC_Cd48neg
Xpr1	1.03477	1.61178	-0.577016	114	71	85	62	0.745614	0.873239	0.0571127	0.0406335	6.44005e-06	4.22777e-06	V_pos_P_HSC_Cd48neg	V_neg_Multi_HSC_Cd48neg
1700028P14Rik	2.12466	1.14048	0.984183	114	71	90	45	0.789474	0.633803	0.0316843	0.0267041	9.94e-06	4.28469e-06	V_pos_P_HSC_Cd48neg	V_neg_Multi_HSC_Cd48neg
Tbxa2r	1.94087	1.32219	0.618687	114	71	100	53	0.877193	0.746479	0.0369693	0.0280281	9.74257e-06	4.40006e-06	V_pos_P_HSC_Cd48neg	V_neg_Multi_HSC_Cd48neg
Hmga1	1.98417	1.35015	0.634016	114	71	101	49	0.885965	0.690141	0.00184478	0.00170914	0.000194048	5.27968e-06	V_pos_P_HSC_Cd48neg	V_neg_Multi_HSC_Cd48neg
Ubash3b	2.06969	2.75576	-0.686067	114	71	107	70	0.938596	0.985915	0.243158	0.156104	2.28599e-06	5.65466e-06	V_pos_P_HSC_Cd48neg	V_neg_Multi_HSC_Cd48neg
Lhfpl2	0.539668	1.06181	-0.522138	114	71	52	48	0.45614	0.676056	0.00565422	0.00401895	9.06634e-05	5.76622e-06	V_pos_P_HSC_Cd48neg	V_neg_Multi_HSC_Cd48neg
Cct7	4.01825	3.47739	0.540866	114	71	114	71	1	1	#NUM!	1	3.7649e-07	5.94568e-06	V_pos_P_HSC_Cd48neg	V_neg_Multi_HSC_Cd48neg
Mir142hg	2.29157	3.00031	-0.708745	114	71	113	69	0.991228	0.971831	0.676445	0.559524	6.87963e-07	6.07045e-06	V_pos_P_HSC_Cd48neg	V_neg_Multi_HSC_Cd48neg
Gm8355	1.46029	0.950449	0.509837	114	71	94	42	0.824561	0.591549	0.000895254	0.000618881	0.000783492	7.53485e-06	V_pos_P_HSC_Cd48neg	V_neg_Multi_HSC_Cd48neg
Gnb4	0.727197	1.47625	-0.749057	114	71	59	49	0.517544	0.690141	0.0305662	0.0222516	2.39061e-05	8.21685e-06	V_pos_P_HSC_Cd48neg	V_neg_Multi_HSC_Cd48neg
Fdps	0.589521	1.12853	-0.539006	114	71	43	44	0.377193	0.619718	0.00219428	0.00150908	0.0003952	9.14405e-06	V_pos_P_HSC_Cd48neg	V_neg_Multi_HSC_Cd48neg
Tusc3	1.17742	0.659612	0.517812	114	71	78	32	0.684211	0.450704	0.00277253	0.00207276	0.000326949	1.0304e-05	V_pos_P_HSC_Cd48neg	V_neg_Multi_HSC_Cd48neg
Slc25a4	3.3423	2.72167	0.620636	114	71	114	70	1	0.985915	0.81062	0.383784	1.76708e-06	1.03109e-05	V_pos_P_HSC_Cd48neg	V_neg_Multi_HSC_Cd48neg
Rtca	1.78823	1.27884	0.509392	114	71	103	51	0.903509	0.71831	0.00208721	0.00198538	0.00034192	1.03203e-05	V_pos_P_HSC_Cd48neg	V_neg_Multi_HSC_Cd48neg
Mgat5	3.19689	3.78381	-0.586923	114	71	113	71	0.991228	1	1	1	6.87996e-07	1.04503e-05	V_pos_P_HSC_Cd48neg	V_neg_Multi_HSC_Cd48neg
Gsto1	3.18755	2.58553	0.602017	114	71	113	67	0.991228	0.943662	0.140471	0.0723874	1.01372e-05	1.10988e-05	V_pos_P_HSC_Cd48neg	V_neg_Multi_HSC_Cd48neg
mt-Nd6	1.76465	2.37429	-0.609634	114	71	104	69	0.912281	0.971831	0.196218	0.134091	5.57636e-06	1.12955e-05	V_pos_P_HSC_Cd48neg	V_neg_Multi_HSC_Cd48neg
Cisd2	2.25965	1.73828	0.521376	114	71	110	58	0.964912	0.816901	0.00176358	0.00114688	0.000662199	1.14608e-05	V_pos_P_HSC_Cd48neg	V_neg_Multi_HSC_Cd48neg
Cotl1	2.33313	2.91127	-0.578145	114	71	112	69	0.982456	0.971831	1	0.638584	1.20607e-06	1.16117e-05	V_pos_P_HSC_Cd48neg	V_neg_Multi_HSC_Cd48neg
Ap1s1	2.64434	2.08466	0.559681	114	71	112	61	0.982456	0.859155	0.00265976	0.00140682	0.000598814	1.26254e-05	V_pos_P_HSC_Cd48neg	V_neg_Multi_HSC_Cd48neg
Tnik	1.72024	2.39017	-0.66993	114	71	102	69	0.894737	0.971831	0.100533	0.0835424	1.02273e-05	1.2793e-05	V_pos_P_HSC_Cd48neg	V_neg_Multi_HSC_Cd48neg
Xist	2.74535	3.36958	-0.624235	114	71	114	71	1	1	#NUM!	1	8.55011e-07	1.28014e-05	V_pos_P_HSC_Cd48neg	V_neg_Multi_HSC_Cd48neg
Rnf144a	0.580144	1.11305	-0.532906	114	71	54	48	0.473684	0.676056	0.0111037	0.00959119	9.62336e-05	1.37486e-05	V_pos_P_HSC_Cd48neg	V_neg_Multi_HSC_Cd48neg
Etfa	3.11682	2.58667	0.530146	114	71	114	68	1	0.957746	0.106467	0.055051	1.78699e-05	1.45909e-05	V_pos_P_HSC_Cd48neg	V_neg_Multi_HSC_Cd48neg
Ak6	1.6205	2.44741	-0.826907	114	71	95	64	0.833333	0.901408	0.28099	0.27667	3.69012e-06	1.51047e-05	V_pos_P_HSC_Cd48neg	V_neg_Multi_HSC_Cd48neg
Nomo1	3.57398	3.06879	0.505189	114	71	113	69	0.991228	0.971831	0.676445	0.559524	1.84294e-06	1.52457e-05	V_pos_P_HSC_Cd48neg	V_neg_Multi_HSC_Cd48neg
Ctla2a	3.50418	4.06372	-0.559541	114	71	113	71	0.991228	1	1	1	1.06073e-06	1.56527e-05	V_pos_P_HSC_Cd48neg	V_neg_Multi_HSC_Cd48neg
Cuedc1	1.42359	2.08673	-0.663132	114	71	86	63	0.754386	0.887324	0.0423384	0.0348816	3.08649e-05	1.58712e-05	V_pos_P_HSC_Cd48neg	V_neg_Multi_HSC_Cd48neg
Usp24	2.34289	1.82566	0.517228	114	71	111	59	0.973684	0.830986	0.0014677	0.0012812	0.000865558	1.6315e-05	V_pos_P_HSC_Cd48neg	V_neg_Multi_HSC_Cd48neg
Rps8-ps2	2.37992	2.88837	-0.508444	114	71	112	71	0.982456	1	0.695669	0.524442	2.24086e-06	1.72215e-05	V_pos_P_HSC_Cd48neg	V_neg_Multi_HSC_Cd48neg
Gapdh-ps15	1.4448	0.942307	0.50249	114	71	94	44	0.824561	0.619718	0.00329494	0.00292296	0.000409052	1.75004e-05	V_pos_P_HSC_Cd48neg	V_neg_Multi_HSC_Cd48neg
Srp54a	1.89018	1.38178	0.508396	114	71	105	54	0.921053	0.760563	0.00455517	0.00396902	0.000302498	1.75683e-05	V_pos_P_HSC_Cd48neg	V_neg_Multi_HSC_Cd48neg
Gm29216	3.58996	4.09593	-0.505968	114	71	114	71	1	1	#NUM!	1	1.22352e-06	1.78802e-05	V_pos_P_HSC_Cd48neg	V_neg_Multi_HSC_Cd48neg
Acap1	2.6419	2.08211	0.559789	114	71	113	62	0.991228	0.873239	0.00182668	0.000886032	0.00140623	1.81856e-05	V_pos_P_HSC_Cd48neg	V_neg_Multi_HSC_Cd48neg
H1f5	0.411399	1.01411	-0.60271	114	71	34	36	0.298246	0.507042	0.00710617	0.00517931	0.000253831	1.91178e-05	V_pos_P_HSC_Cd48neg	V_neg_Multi_HSC_Cd48neg
Rfc4	1.80752	1.2844	0.523115	114	71	99	46	0.868421	0.647887	0.000779869	0.000786025	0.00176552	2.01054e-05	V_pos_P_HSC_Cd48neg	V_neg_Multi_HSC_Cd48neg
Gm28438	0.50234	1.05221	-0.549866	114	71	57	46	0.5	0.647887	0.0692238	0.0674905	2.14668e-05	2.09277e-05	V_pos_P_HSC_Cd48neg	V_neg_Multi_HSC_Cd48neg
Auts2	0.348356	1.08144	-0.733087	114	71	27	31	0.236842	0.43662	0.00724339	0.00560044	0.000279728	2.25067e-05	V_pos_P_HSC_Cd48neg	V_neg_Multi_HSC_Cd48neg
Nrm	1.54832	0.984997	0.563321	114	71	90	41	0.789474	0.577465	0.0035199	0.0027109	0.000678897	2.61441e-05	V_pos_P_HSC_Cd48neg	V_neg_Multi_HSC_Cd48neg
Hist1h2ao	2.27248	3.98123	-1.70875	114	71	85	61	0.745614	0.859155	0.0977388	0.0944034	2.00081e-05	2.67829e-05	V_pos_P_HSC_Cd48neg	V_neg_Multi_HSC_Cd48neg
Ripor2	3.81901	4.3503	-0.531289	114	71	114	71	1	1	#NUM!	1	1.89539e-06	2.68692e-05	V_pos_P_HSC_Cd48neg	V_neg_Multi_HSC_Cd48neg
H2ac4	0.454515	1.05244	-0.597922	114	71	34	36	0.298246	0.507042	0.00710617	0.00517931	0.000383073	2.80354e-05	V_pos_P_HSC_Cd48neg	V_neg_Multi_HSC_Cd48neg
Aprt	3.00278	2.39217	0.610611	114	71	112	65	0.982456	0.915493	0.0709284	0.0560168	3.59587e-05	2.84322e-05	V_pos_P_HSC_Cd48neg	V_neg_Multi_HSC_Cd48neg
Ddx47	2.782	2.26873	0.513277	114	71	114	69	1	0.971831	0.284265	0.146005	1.38373e-05	2.85111e-05	V_pos_P_HSC_Cd48neg	V_neg_Multi_HSC_Cd48neg
Smarcb1	2.97102	2.45421	0.516803	114	71	114	66	1	0.929577	0.0161134	0.00761375	0.000274957	2.94689e-05	V_pos_P_HSC_Cd48neg	V_neg_Multi_HSC_Cd48neg
Mrpl13	2.43678	1.89001	0.546772	114	71	110	58	0.964912	0.816901	0.00176358	0.00114688	0.00184657	2.97871e-05	V_pos_P_HSC_Cd48neg	V_neg_Multi_HSC_Cd48neg
Ctnnb1	3.24074	2.68007	0.560675	114	71	114	70	1	0.985915	0.81062	0.383784	5.59267e-06	3.01603e-05	V_pos_P_HSC_Cd48neg	V_neg_Multi_HSC_Cd48neg
Gm13456	3.10793	2.57215	0.535777	114	71	114	70	1	0.985915	0.81062	0.383784	5.82176e-06	3.1306e-05	V_pos_P_HSC_Cd48neg	V_neg_Multi_HSC_Cd48neg
Pik3cd	0.561904	1.07504	-0.51314	114	71	53	46	0.464912	0.647887	0.0229053	0.0161514	0.00014395	3.24843e-05	V_pos_P_HSC_Cd48neg	V_neg_Multi_HSC_Cd48neg
Gp9	2.39757	1.87514	0.522435	114	71	110	58	0.964912	0.816901	0.00176358	0.00114688	0.00207023	3.31235e-05	V_pos_P_HSC_Cd48neg	V_neg_Multi_HSC_Cd48neg
Stx11	0.539402	1.11246	-0.573062	114	71	49	44	0.429825	0.619718	0.0182283	0.01546	0.00015466	3.334e-05	V_pos_P_HSC_Cd48neg	V_neg_Multi_HSC_Cd48neg
Klf7	0.593443	1.11599	-0.522549	114	71	47	44	0.412281	0.619718	0.00950483	0.00675313	0.000359656	3.38286e-05	V_pos_P_HSC_Cd48neg	V_neg_Multi_HSC_Cd48neg
Zmynd8	2.36169	3.13251	-0.770825	114	71	109	68	0.95614	0.957746	1	1	2.48443e-06	3.45472e-05	V_pos_P_HSC_Cd48neg	V_neg_Multi_HSC_Cd48neg
Dock8	2.79795	3.36393	-0.565981	114	71	114	71	1	1	#NUM!	1	2.68323e-06	3.71051e-05	V_pos_P_HSC_Cd48neg	V_neg_Multi_HSC_Cd48neg
Blvra	2.07128	1.54881	0.522474	114	71	108	59	0.947368	0.830986	0.0191568	0.019206	0.000147758	3.90842e-05	V_pos_P_HSC_Cd48neg	V_neg_Multi_HSC_Cd48neg
Rps12-ps4	0.905124	1.56185	-0.656724	114	71	76	55	0.666667	0.774648	0.160094	0.135857	2.24999e-05	4.18721e-05	V_pos_P_HSC_Cd48neg	V_neg_Multi_HSC_Cd48neg
Ddah2	0.346396	0.896861	-0.550465	114	71	33	34	0.289474	0.478873	0.0143141	0.0117918	0.000288589	4.62495e-05	V_pos_P_HSC_Cd48neg	V_neg_Multi_HSC_Cd48neg
Nfx1	1.71214	1.18835	0.523784	114	71	100	51	0.877193	0.71831	0.011794	0.0104484	0.000331128	4.6964e-05	V_pos_P_HSC_Cd48neg	V_neg_Multi_HSC_Cd48neg
Hsd17b10	3.17206	2.64605	0.526012	114	71	113	68	0.991228	0.957746	0.315892	0.158498	2.25771e-05	4.84541e-05	V_pos_P_HSC_Cd48neg	V_neg_Multi_HSC_Cd48neg
Acot13	1.75113	1.22907	0.522064	114	71	100	50	0.877193	0.704225	0.0063693	0.00625398	0.000574545	4.86391e-05	V_pos_P_HSC_Cd48neg	V_neg_Multi_HSC_Cd48neg
Dock10	0.855355	1.61503	-0.759673	114	71	69	52	0.605263	0.732394	0.107638	0.0829188	4.6113e-05	5.15208e-05	V_pos_P_HSC_Cd48neg	V_neg_Multi_HSC_Cd48neg
2900026A02Rik	0.753694	1.31555	-0.561861	114	71	65	51	0.570175	0.71831	0.0615074	0.0602434	6.41696e-05	5.20466e-05	V_pos_P_HSC_Cd48neg	V_neg_Multi_HSC_Cd48neg
Dohh	0.588855	1.09443	-0.505571	114	71	57	47	0.5	0.661972	0.0447382	0.0339003	0.000116269	5.299e-05	V_pos_P_HSC_Cd48neg	V_neg_Multi_HSC_Cd48neg
Tbxas1	3.20502	3.76245	-0.557428	114	71	114	71	1	1	#NUM!	1	4.1016e-06	5.49784e-05	V_pos_P_HSC_Cd48neg	V_neg_Multi_HSC_Cd48neg
Uqcc3	2.70061	2.19822	0.502397	114	71	113	65	0.991228	0.915493	0.0257948	0.0134595	0.000313356	5.64157e-05	V_pos_P_HSC_Cd48neg	V_neg_Multi_HSC_Cd48neg
Dnph1	2.57897	2.00045	0.578518	114	71	109	60	0.95614	0.84507	0.0190374	0.0138196	0.000313774	5.78823e-05	V_pos_P_HSC_Cd48neg	V_neg_Multi_HSC_Cd48neg
Bmp2k	1.10408	1.755	-0.650925	114	71	86	58	0.754386	0.816901	0.415879	0.365954	1.24097e-05	6.04107e-05	V_pos_P_HSC_Cd48neg	V_neg_Multi_HSC_Cd48neg
H1f4	0.802323	1.41772	-0.615397	114	71	56	48	0.491228	0.676056	0.0207866	0.0152283	0.00032899	6.61518e-05	V_pos_P_HSC_Cd48neg	V_neg_Multi_HSC_Cd48neg
Clca3a1	1.94337	1.40465	0.538721	114	71	101	50	0.885965	0.704225	0.00363058	0.00304835	0.00166886	6.7095e-05	V_pos_P_HSC_Cd48neg	V_neg_Multi_HSC_Cd48neg
Pbx3	2.43191	1.8303	0.601615	114	71	106	55	0.929825	0.774648	0.00465806	0.00318955	0.00171364	7.1694e-05	V_pos_P_HSC_Cd48neg	V_neg_Multi_HSC_Cd48neg
Aldoa	3.86751	3.27959	0.587915	114	71	114	70	1	0.985915	0.81062	0.383784	1.63459e-05	8.14224e-05	V_pos_P_HSC_Cd48neg	V_neg_Multi_HSC_Cd48neg
Cacybp	2.89204	2.35534	0.536707	114	71	113	63	0.991228	0.887324	0.00446529	0.00224256	0.00290791	8.43871e-05	V_pos_P_HSC_Cd48neg	V_neg_Multi_HSC_Cd48neg
Dtnbp1	3.05159	2.53504	0.516549	114	71	114	67	1	0.943662	0.0411125	0.0205685	0.000323828	8.6051e-05	V_pos_P_HSC_Cd48neg	V_neg_Multi_HSC_Cd48neg
Naa20	2.52164	1.97043	0.551205	114	71	111	62	0.973684	0.873239	0.0168164	0.0114605	0.000583414	8.63556e-05	V_pos_P_HSC_Cd48neg	V_neg_Multi_HSC_Cd48neg
Ndufv2	3.78962	3.23695	0.552664	114	71	114	69	1	0.971831	0.284265	0.146005	6.58799e-05	0.000120733	V_pos_P_HSC_Cd48neg	V_neg_Multi_HSC_Cd48neg
Rpl31-ps10	2.1325	2.66298	-0.530487	114	71	105	68	0.921053	0.957746	0.497421	0.376814	2.92784e-05	0.000136965	V_pos_P_HSC_Cd48neg	V_neg_Multi_HSC_Cd48neg
mt-Atp6	0.928994	1.48244	-0.55345	114	71	77	55	0.675439	0.774648	0.199061	0.181469	6.77208e-05	0.000151241	V_pos_P_HSC_Cd48neg	V_neg_Multi_HSC_Cd48neg
Tmem14c	3.27157	2.74525	0.52632	114	71	112	67	0.982456	0.943662	0.306864	0.2057	5.9864e-05	0.000151521	V_pos_P_HSC_Cd48neg	V_neg_Multi_HSC_Cd48neg
Kcnj5	0.513653	1.11018	-0.596525	114	71	38	37	0.333333	0.521127	0.0174997	0.0138834	0.000895726	0.000152897	V_pos_P_HSC_Cd48neg	V_neg_Multi_HSC_Cd48neg
Rnf180	0.752927	1.30987	-0.556947	114	71	58	48	0.508772	0.676056	0.0371482	0.0322684	0.000389403	0.00015436	V_pos_P_HSC_Cd48neg	V_neg_Multi_HSC_Cd48neg
Angpt1	3.65042	4.22104	-0.570615	114	71	114	71	1	1	#NUM!	1	1.36605e-05	0.000166671	V_pos_P_HSC_Cd48neg	V_neg_Multi_HSC_Cd48neg
S100a1	3.36085	2.82465	0.536206	114	71	114	68	1	0.957746	0.106467	0.055051	0.000263176	0.000175917	V_pos_P_HSC_Cd48neg	V_neg_Multi_HSC_Cd48neg
Lrrfip1	2.49116	1.98977	0.501386	114	71	112	63	0.982456	0.887324	0.0143465	0.014405	0.00125604	0.000215671	V_pos_P_HSC_Cd48neg	V_neg_Multi_HSC_Cd48neg
Cd27	0.792391	1.30748	-0.515085	114	71	61	50	0.535088	0.704225	0.033225	0.0304262	0.00059963	0.000217321	V_pos_P_HSC_Cd48neg	V_neg_Multi_HSC_Cd48neg
Khk	3.07252	2.50187	0.570654	114	71	111	66	0.973684	0.929577	0.287932	0.263365	7.91069e-05	0.000245402	V_pos_P_HSC_Cd48neg	V_neg_Multi_HSC_Cd48neg
Stx4a	3.07558	2.53809	0.537496	114	71	113	68	0.991228	0.957746	0.315892	0.158498	0.000144614	0.000267797	V_pos_P_HSC_Cd48neg	V_neg_Multi_HSC_Cd48neg
Ankrd13a	1.88518	2.43381	-0.548635	114	71	108	69	0.947368	0.971831	0.671666	0.712542	3.3813e-05	0.00028029	V_pos_P_HSC_Cd48neg	V_neg_Multi_HSC_Cd48neg
Taok3	2.45055	2.97011	-0.519557	114	71	111	70	0.973684	0.985915	0.970867	1	2.79257e-05	0.000320754	V_pos_P_HSC_Cd48neg	V_neg_Multi_HSC_Cd48neg
Nup214	1.05964	1.60753	-0.547886	114	71	84	57	0.736842	0.802817	0.396761	0.375518	8.70914e-05	0.000370476	V_pos_P_HSC_Cd48neg	V_neg_Multi_HSC_Cd48neg
Gcnt2	1.9865	2.53554	-0.549049	114	71	113	68	0.991228	0.957746	0.315892	0.158498	0.000216875	0.000387681	V_pos_P_HSC_Cd48neg	V_neg_Multi_HSC_Cd48neg
Gm37474	1.02335	1.5449	-0.521548	114	71	76	56	0.666667	0.788732	0.105529	0.0944258	0.000415742	0.000437532	V_pos_P_HSC_Cd48neg	V_neg_Multi_HSC_Cd48neg
Snrpd1	4.03902	3.52953	0.509487	114	71	114	70	1	0.985915	0.81062	0.383784	0.000104205	0.000444987	V_pos_P_HSC_Cd48neg	V_neg_Multi_HSC_Cd48neg
Tec	1.05591	1.61958	-0.563666	114	71	81	57	0.710526	0.802817	0.219206	0.170247	0.000241778	0.000456816	V_pos_P_HSC_Cd48neg	V_neg_Multi_HSC_Cd48neg
F2rl2	1.79217	2.47267	-0.680508	114	71	87	63	0.763158	0.887324	0.0569156	0.0524321	0.000859542	0.000496074	V_pos_P_HSC_Cd48neg	V_neg_Multi_HSC_Cd48neg
Fut8	2.07928	2.643	-0.563714	114	71	109	69	0.95614	0.971831	0.88253	0.709275	7.07174e-05	0.00054674	V_pos_P_HSC_Cd48neg	V_neg_Multi_HSC_Cd48neg
Cd63	3.32113	2.80315	0.517983	114	71	114	68	1	0.957746	0.106467	0.055051	0.0011162	0.000657326	V_pos_P_HSC_Cd48neg	V_neg_Multi_HSC_Cd48neg
Hmgn1	2.61645	2.08981	0.526645	114	71	108	60	0.947368	0.84507	0.0374621	0.03341	0.00186432	0.000665459	V_pos_P_HSC_Cd48neg	V_neg_Multi_HSC_Cd48neg
Aff1	2.14102	1.61364	0.527378	114	71	104	56	0.912281	0.788732	0.0300594	0.0256307	0.00274492	0.00074308	V_pos_P_HSC_Cd48neg	V_neg_Multi_HSC_Cd48neg
Plac8	0.35252	1.07928	-0.726756	114	71	35	32	0.307018	0.450704	0.0687328	0.059254	0.00125942	0.000783794	V_pos_P_HSC_Cd48neg	V_neg_Multi_HSC_Cd48neg
Pdzk1ip1	3.0185	2.45813	0.560376	114	71	112	67	0.982456	0.943662	0.306864	0.2057	0.000397328	0.000850983	V_pos_P_HSC_Cd48neg	V_neg_Multi_HSC_Cd48neg
Gng12	1.73661	2.25802	-0.521403	114	71	106	63	0.929825	0.887324	0.464654	0.420523	0.000200779	0.00087637	V_pos_P_HSC_Cd48neg	V_neg_Multi_HSC_Cd48neg
Runx2	0.925031	1.47847	-0.553442	114	71	69	53	0.605263	0.746479	0.0700559	0.0563219	0.00169794	0.000980697	V_pos_P_HSC_Cd48neg	V_neg_Multi_HSC_Cd48neg
Pde5a	0.729775	1.34479	-0.615011	114	71	64	47	0.561404	0.661972	0.228765	0.217174	0.000449603	0.000999287	V_pos_P_HSC_Cd48neg	V_neg_Multi_HSC_Cd48neg
Maml3	2.10486	2.66407	-0.559212	114	71	105	69	0.921053	0.971831	0.271056	0.208733	0.000551044	0.00115831	V_pos_P_HSC_Cd48neg	V_neg_Multi_HSC_Cd48neg
Nrxn1	0.829806	1.46168	-0.631879	114	71	59	47	0.517544	0.661972	0.0753231	0.066706	0.00176758	0.00118446	V_pos_P_HSC_Cd48neg	V_neg_Multi_HSC_Cd48neg
Smim27	0.951737	1.47889	-0.527151	114	71	86	55	0.754386	0.774648	0.890843	0.859498	0.000148691	0.00127353	V_pos_P_HSC_Cd48neg	V_neg_Multi_HSC_Cd48neg
Inpp4b	0.908341	1.51331	-0.604965	114	71	68	50	0.596491	0.704225	0.185044	0.158439	0.000838577	0.00131883	V_pos_P_HSC_Cd48neg	V_neg_Multi_HSC_Cd48neg
Osbpl8	2.21407	2.87204	-0.657965	114	71	111	70	0.973684	0.985915	0.970867	1	0.000142975	0.00140871	V_pos_P_HSC_Cd48neg	V_neg_Multi_HSC_Cd48neg
Rnf220	1.15115	1.6824	-0.531246	114	71	88	58	0.77193	0.816901	0.58647	0.578784	0.000262995	0.00149024	V_pos_P_HSC_Cd48neg	V_neg_Multi_HSC_Cd48neg
Arhgap15	1.80443	2.32962	-0.52519	114	71	109	66	0.95614	0.929577	0.657974	0.510746	0.000311434	0.00155027	V_pos_P_HSC_Cd48neg	V_neg_Multi_HSC_Cd48neg
Ncoa3	2.69807	3.25067	-0.552604	114	71	109	69	0.95614	0.971831	0.88253	0.709275	0.000240885	0.00165296	V_pos_P_HSC_Cd48neg	V_neg_Multi_HSC_Cd48neg
Btbd9	1.84648	2.3531	-0.506622	114	71	103	67	0.903509	0.943662	0.486381	0.413818	0.000445302	0.00176886	V_pos_P_HSC_Cd48neg	V_neg_Multi_HSC_Cd48neg
Adgrl4	0.81994	1.37318	-0.55324	114	71	58	47	0.508772	0.661972	0.0583772	0.0478063	0.00531523	0.0023575	V_pos_P_HSC_Cd48neg	V_neg_Multi_HSC_Cd48neg
Prkg1	2.79261	2.24943	0.543184	114	71	107	61	0.938596	0.859155	0.119391	0.113762	0.00269195	0.00278408	V_pos_P_HSC_Cd48neg	V_neg_Multi_HSC_Cd48neg
Pim1	0.790402	1.30581	-0.515405	114	71	70	49	0.614035	0.690141	0.371831	0.344679	0.00122908	0.00371389	V_pos_P_HSC_Cd48neg	V_neg_Multi_HSC_Cd48neg
Ripor1	1.49004	2.02249	-0.53245	114	71	96	60	0.842105	0.84507	1	1	0.000500036	0.00430072	V_pos_P_HSC_Cd48neg	V_neg_Multi_HSC_Cd48neg
Psd3	2.78966	3.32801	-0.538351	114	71	113	71	0.991228	1	1	1	0.00052359	0.00447921	V_pos_P_HSC_Cd48neg	V_neg_Multi_HSC_Cd48neg
Lockd	2.55089	3.12602	-0.575134	114	71	109	65	0.95614	0.915493	0.413775	0.33954	0.00287991	0.00775448	V_pos_P_HSC_Cd48neg	V_neg_Multi_HSC_Cd48neg
Jpt1	3.33222	3.84988	-0.517661	114	71	111	70	0.973684	0.985915	0.970867	1	0.00112173	0.00874149	V_pos_P_HSC_Cd48neg	V_neg_Multi_HSC_Cd48neg
Knl1	0.965087	1.52051	-0.555419	114	71	63	46	0.552632	0.647887	0.259731	0.221419	0.00767446	0.0125365	V_pos_P_HSC_Cd48neg	V_neg_Multi_HSC_Cd48neg
Nusap1	1.2933	1.90598	-0.612677	114	71	58	45	0.508772	0.633803	0.130376	0.127825	0.0138974	0.0130269	V_pos_P_HSC_Cd48neg	V_neg_Multi_HSC_Cd48neg
H2ax	2.3988	2.95264	-0.553841	114	71	106	64	0.929825	0.901408	0.68059	0.582304	0.0138499	0.0469393	V_pos_P_HSC_Cd48neg	V_neg_Multi_HSC_Cd48neg

## Sheet: RNA Cd48+ v Cd48- Multi-MkP
gene	meanA	meanB	log2fc	nCellA	nCellB	expCellA	expCellB	expFractionCellA	expFractionCellB	chisq.test.p	fisher.test.p	wilcox	fisher_combined	groupA	groupB
Cd48	1.78071	0	1.78071	102	71	102	0	1	0	1.29173e-38	2.2143e-50	5.20712e-31	2.13381e-78	V_neg_Multi_HSC_Cd48pos	V_neg_Multi_HSC_Cd48neg
Sox5	1.40144	0.385117	1.01632	102	71	59	16	0.578431	0.225352	8.43465e-06	4.83196e-06	4.13378e-07	5.58064e-11	V_neg_Multi_HSC_Cd48pos	V_neg_Multi_HSC_Cd48neg
Eya4	0.0260584	0.597271	-0.571213	102	71	2	18	0.0196078	0.253521	7.07485e-06	2.23561e-06	1.68294e-06	1.02736e-10	V_neg_Multi_HSC_Cd48pos	V_neg_Multi_HSC_Cd48neg
Hmgb1-ps2	1.08693	0.582204	0.50473	102	71	75	29	0.735294	0.408451	3.17057e-05	1.934e-05	5.30613e-05	2.2266e-08	V_neg_Multi_HSC_Cd48pos	V_neg_Multi_HSC_Cd48neg
Samd12	0.503415	1.17011	-0.666695	102	71	33	43	0.323529	0.605634	0.000428414	0.000321688	2.90979e-05	1.82405e-07	V_neg_Multi_HSC_Cd48pos	V_neg_Multi_HSC_Cd48neg
Gm15459	2.37988	1.83477	0.545114	102	71	101	58	0.990196	0.816901	0.000129244	4.29036e-05	0.00283684	2.05954e-06	V_neg_Multi_HSC_Cd48pos	V_neg_Multi_HSC_Cd48neg
Glrx2	1.77251	1.14097	0.631533	102	71	88	48	0.862745	0.676056	0.0058279	0.00446762	4.33535e-05	3.18751e-06	V_neg_Multi_HSC_Cd48pos	V_neg_Multi_HSC_Cd48neg
Pcdh7	1.17459	1.99647	-0.821878	102	71	61	57	0.598039	0.802817	0.00737884	0.00485278	4.96313e-05	3.91118e-06	V_neg_Multi_HSC_Cd48pos	V_neg_Multi_HSC_Cd48neg
Kcnj5	1.7391	1.11018	0.628919	102	71	79	37	0.77451	0.521127	0.00088902	0.000581529	0.000951534	8.52554e-06	V_neg_Multi_HSC_Cd48pos	V_neg_Multi_HSC_Cd48neg
Ubash3a	1.44936	0.945322	0.504035	102	71	83	40	0.813725	0.56338	0.000667251	0.000574403	0.00103788	9.14079e-06	V_neg_Multi_HSC_Cd48pos	V_neg_Multi_HSC_Cd48neg
Gm9234	1.48727	0.866341	0.620927	102	71	77	38	0.754902	0.535211	0.0044101	0.00323884	0.000502896	2.33369e-05	V_neg_Multi_HSC_Cd48pos	V_neg_Multi_HSC_Cd48neg
Pole4	1.87311	1.33649	0.53662	102	71	91	48	0.892157	0.676056	0.000887185	0.000765087	0.00268498	2.89558e-05	V_neg_Multi_HSC_Cd48pos	V_neg_Multi_HSC_Cd48neg
Mecom	0.676207	1.42136	-0.745154	102	71	40	43	0.392157	0.605634	0.00905469	0.0083472	0.000265217	3.10394e-05	V_neg_Multi_HSC_Cd48pos	V_neg_Multi_HSC_Cd48neg
S100a6	0.43391	1.00191	-0.568003	102	71	31	37	0.303922	0.521127	0.00654791	0.00460349	0.000712237	4.46833e-05	V_neg_Multi_HSC_Cd48pos	V_neg_Multi_HSC_Cd48neg
Ube2v1	1.24119	1.83096	-0.589767	102	71	62	59	0.607843	0.830986	0.00288038	0.00223769	0.00158628	4.80924e-05	V_neg_Multi_HSC_Cd48pos	V_neg_Multi_HSC_Cd48neg
Cacnb2	1.54631	2.28546	-0.739158	102	71	75	63	0.735294	0.887324	0.0240598	0.0201147	0.00021963	5.88886e-05	V_neg_Multi_HSC_Cd48pos	V_neg_Multi_HSC_Cd48neg
Bex4	0.523025	1.03823	-0.515204	102	71	27	35	0.264706	0.492958	0.00351666	0.00353631	0.00184869	8.45825e-05	V_neg_Multi_HSC_Cd48pos	V_neg_Multi_HSC_Cd48neg
3110056K07Rik	1.63694	1.13185	0.505088	102	71	84	45	0.823529	0.633803	0.00825854	0.0073761	0.0016298	0.000148212	V_neg_Multi_HSC_Cd48pos	V_neg_Multi_HSC_Cd48neg
Nkg7	3.7842	3.05081	0.733386	102	71	101	65	0.990196	0.915493	0.0393272	0.0195857	0.000660576	0.000158558	V_neg_Multi_HSC_Cd48pos	V_neg_Multi_HSC_Cd48neg
Hacd4	0.796835	1.33215	-0.535317	102	71	53	49	0.519608	0.690141	0.0369868	0.0284387	0.000710356	0.000238576	V_neg_Multi_HSC_Cd48pos	V_neg_Multi_HSC_Cd48neg
Serpine2	3.65465	2.883	0.771653	102	71	95	56	0.931373	0.788732	0.0111445	0.009446	0.00278745	0.000303977	V_neg_Multi_HSC_Cd48pos	V_neg_Multi_HSC_Cd48neg
Nsun2	2.35472	1.81661	0.538103	102	71	95	60	0.931373	0.84507	0.115092	0.0796603	0.000468184	0.000417586	V_neg_Multi_HSC_Cd48pos	V_neg_Multi_HSC_Cd48neg
Pgam1	2.51805	1.87409	0.643957	102	71	94	57	0.921569	0.802817	0.0380591	0.0348688	0.0011998	0.000463611	V_neg_Multi_HSC_Cd48pos	V_neg_Multi_HSC_Cd48neg
Cacybp	2.92526	2.35534	0.56992	102	71	100	63	0.980392	0.887324	0.0245064	0.016577	0.00268778	0.000490946	V_neg_Multi_HSC_Cd48pos	V_neg_Multi_HSC_Cd48neg
Dhrs3	2.63457	2.0554	0.579166	102	71	95	57	0.931373	0.802817	0.0208734	0.0165887	0.00286248	0.000520201	V_neg_Multi_HSC_Cd48pos	V_neg_Multi_HSC_Cd48neg
Rpl24	3.70424	5.08108	-1.37684	102	71	77	66	0.754902	0.929577	0.00541984	0.00370993	0.0185458	0.000728236	V_neg_Multi_HSC_Cd48pos	V_neg_Multi_HSC_Cd48neg
Rexo2	1.89693	1.33781	0.559113	102	71	85	51	0.833333	0.71831	0.103844	0.0896589	0.000921171	0.000859081	V_neg_Multi_HSC_Cd48pos	V_neg_Multi_HSC_Cd48neg
Coro2a	1.46079	2.0584	-0.597616	102	71	74	59	0.72549	0.830986	0.151103	0.142157	0.000937761	0.00132281	V_neg_Multi_HSC_Cd48pos	V_neg_Multi_HSC_Cd48neg
Nlrc5	1.25903	1.7941	-0.535068	102	71	79	57	0.77451	0.802817	0.796259	0.709163	0.000263797	0.00179292	V_neg_Multi_HSC_Cd48pos	V_neg_Multi_HSC_Cd48neg
Rps10	3.6112	4.95069	-1.3395	102	71	76	61	0.745098	0.859155	0.103631	0.0868442	0.0026797	0.00217955	V_neg_Multi_HSC_Cd48pos	V_neg_Multi_HSC_Cd48neg
Gm5148	3.9557	4.59407	-0.638364	102	71	102	70	1	0.985915	0.855059	0.410405	0.000596717	0.00228112	V_neg_Multi_HSC_Cd48pos	V_neg_Multi_HSC_Cd48neg
[truncated: 12 more rows]
