# Supplementary material for: Alternative platelet differentiation pathways initiated by nonhierarchically related hematopoietic stem cells
Source: Nat Immunol. 2024 May 30;25(6):1007–19. doi: 10.1038/s41590-024-01845-6 (PMC11147777; doi:10.1038/s41590-024-01845-6)
Supplement: Supplementary file 5 — Statistical source data for Fig. 1. [file 41590_2024_1845_MOESM5_ESM.xlsx]

## Sheet: Fig. 1a_ED Fig. 1d
Reconstitution percentages in HSPCs of Vwf+ P-HSCs and Vwf- Multi HSCs
Vwf+ P-HSCs
Mouse	HSC %	MPP2 %	MPP3 %	MPP4 %	STHSC %	PreMegE %	MkP %	CFUE %	PreGM %	GMP %
CD351	13.4214	0	0	0	0	0.0255444	2.45995	0.00189014	0.0317486	0
CD387	43.2292	0	0	0	0	0.0576701	2.11268	0	0.12837	0
151_44	13.0334	0.578035	0.103627	0	0.320513	0.252951	1.57791	0.0124813	0.144196	0
156_38	25.3057	0.603528	0.0193611	0	0.558659	0.0200321	0.720288	0	0.0750399	0.0311753
153_25	19.5664	0.356718	0	0	0	0.0863856	4.604	0	0	0
156_43	25.7024	0.174216	0	0	0.107527	0	0	0	0.0171556	0.0117897
153_47	1.55196	0.181242	0	0	0.301811	0.0272678	0.735515	0.000608387	0.047931	0.0073416
CD1399	83.4123	8.94065	0	0	0	0.39976	18.4942	0.132026	0.0152126	0
CD1420	21.1998	1.10827	0	0	0.0985222	0.251256	2.53475	0.16518	0.0143049	0.00419516
Frequency of positive	9/9	4/9	0/9	0/9	0/9	3/9	8/9	9/9	9/9	9/9
Mean	27.3803	2.75229				0.245801	4.15491	0.148603	0.0446724	0.0311753	only positive values are used to calculate Mean and SEM
SEM	7.96253	2.06871				0.0905045	2.09427	0.016577	0.0303675	-
Vwf- Multi HSCs
Mouse	HSC %	MPP2 %	MPP3 %	MPP4 %	STHSC %	PreMegE %	MkP %	CFUE %	PreGM %	GMP %
CD384	24.498	62.2807	65.6977	69.2308	45.9016	81.1262	80	83.8909	79.2782	79.8989
CD386	4.62138	31.9588	25.614	30.1184	23.1034	29.6412	43.5285	32.8247	33.5502	29.7063
CD584	94.7883	99.3543	98.8932	99.4915	97.7961	99.2187	98.8912	98.6238	99.1249	98.5838
CD562	12.032	79.7306	62.8634	63.6428	41.2463	70.2074	72.3836	64.0822	63.6375	51.7468
CD706	1.95936	74.9164	86.6142	99.8425	26.0417	75.5161	66.3399	53.4865	95.1913	91.0597
CD1308	83.1461	89.8783	82.7935	83.2136	73.9787	89.5605	87.4779	92.1489	85.5448	84.1173
CD1365	93.1769	98.3122	96.8774	97.7351	95.8729	98.2031	97.4126	98.276	98.1209	98.1053
CD1397	68.2413	94.4351	90.4023	94.241	84.4335	90.4147	88.4805	88.3241	91.435	85.136
Frequency of positive	8/8	8/8	8/8	8/8	8/8	8/8	8/8	8/8	8/8	8/8
Mean	47.8079	78.8583	76.2195	79.6895	61.0468	79.236	79.3143	76.4571	80.7354	77.2943
SEM	14.4681	8.07698	8.60157	8.63159	10.8266	7.96105	6.49029	8.44554	7.91463	8.56482

## Sheet: Fig. 1b
HSC and MPPs replenished by Vwf- Multi-HSC and Vwf+ P-HSC
Vwf+ P	LSK CD45.2
Mouse	% CD150+CD48+	% CD150+CD48-	% CD150-CD48+	% CD150-CD48-
CD387	0	100	0	0
CD351	0	99.5951	0	0
151-44	0.135685	99.4573	0	0.135685
156-38	1.40665	96.0358	0.127877	0.511509
153-25	0.224921	99.4152	0	0
156-43	0.793651	98.8095	0	0.396825
153-47	2.42718	94.1748	0	1.45631
CD1399	0.879724	98.1491	0.00703779	0.00703779
CD1420	0.522648	98.8676	0	0.043554
Mean	0.710052	98.2783	0.0149906	0.283436
SEM	0.265578	0.644365	0.0141321	0.159743
Vwf- Multi	LSK CD45.2
Mouse	% CD150+CD48+	% CD150+CD48-	% CD150-CD48+	% CD150-CD48-
CD384	17.6471	31.4578	34.0153	9.20716
CD386	14.0397	21.8543	44.2384	12.1854
CD562	29.2049	7.29576	47.0511	8.38794
CD584	10.3826	2.33701	72.4099	9.05031
CD706	15.7036	1.83549	69.2046	5.23453
CD1308	10.5743	17.0332	54.2264	10.4076
CD1365	9.65423	36.7651	27.1756	14.7824
CD1397	10.8991	12.0802	56.5519	11.265
Mean	14.7632	16.3324	50.6092	10.0651
SEM	2.29929	4.59625	5.58569	1.00196

## Sheet: Fig.1c
GM and MK in vitro lineage potential of MPPs and HSCs replenish by Vwf- Multi-HSCs
	172-5	172-17	172-27	172-5	172-17	172-27	172-5	172-17	172-27	172-5	172-17	172-27	172-5	172-17	172-27
	LT-HSC			ST-HSC			MPP2			MPP3			MPP4
GM/Mk	0.537037	0.412698	0.473214	0.215517	0.207921	0.0789474	0.246914	0.295082	0.336735	0.254717	0.275862	0.138298	0.0983607	0.0403226	0.0472441
GM only	0.277778	0.420635	0.4375	0.775862	0.752475	0.903509	0.0617284	0.196721	0.214286	0.688679	0.666667	0.797872	0.901639	0.959677	0.952756
Mk only	0.185185	0.166667	0.0892857	0.00862069	0.039604	0.0175439	0.691358	0.508197	0.44898	0.0566038	0.0574713	0.0638298	0	0	0
