# Supplementary material for: Alternative platelet differentiation pathways initiated by nonhierarchically related hematopoietic stem cells
Source: Nat Immunol. 2024 May 30;25(6):1007–19. doi: 10.1038/s41590-024-01845-6 (PMC11147777; doi:10.1038/s41590-024-01845-6)
Supplement: Supplementary file 6 — Statistical source data for Fig. 2. [file 41590_2024_1845_MOESM6_ESM.xlsx]

## Sheet: Fig. 2b
Vwf+ CD45.2 HSC originated from Vwf- Multi-HSC and Vwf+ P-HSC
Vwf- Multi-HSC		Vwf+ P-HSC
Mouse	% Vwf+	Mouse	%Vwf+
144-20	2.55	137-4	50.98
145-9	2.63	139-7	73.18
146-4	17.24	139-31	88.34
149-15	3.99	161-44	59.78
150-21	1.84	188-8	98.66
161-20	1.19	174-8	98.22
161-16	3.85	CD351*	68.98
161-11	0	CD387	93.33
160-9	1.74	151_44	94.41
172-5	2.07	153_47	70.16
172-17	1.69	153_25	99.73
172-27	3.65	156_38	36.19
188-27	1.79	156_43	86.23
188-31	1	CD1399	94
180-27	0	CD1420	53.26
180-38	4	CD1226	94.98
174-4	0	CD1294	31.87
182-3	1.83
182-41*	3.89
182-45	1.46
CD384	20.16
CD386	8.33
CD584	5.7
CD562	10.18
CD706	14.81
CD1308	7.14
CD1365	3.28
CD1397	2.52
CD1219	3.44
CD1223	6.42
CD1233	6.11
CD1236	2.42
CD1252	1.56
* used for representative flow cytometry dot plots

## Sheet: Fig. 2c
Vwf expression in 1° donors and peripheral blood analysis of 1° donors and 2° donors
Values used in the histogram
Mouse	Vwf- %	Vwf high %
188-27	98.2143	0
180-27*	100	0
174-4	100	0
CD1236	100	0
Mean	99.5536	0
SEM	0.446429	0
* used for representative flow cytometry histograms
Peripheral Blood analysis at 16-18 weeks for 2°
	P				E				M				B				T
Mouse (1°):	188-27	180-27	174-4	CD1236	188-27	180-27	174-4	CD1236	188-27	180-27	174-4	CD1236	188-27	180-27	174-4	CD1236	188-27	180-27	174-4	CD1236
1°	14.8	26.5	6.09	95.7	39.9	31.1	8.48	97.5	36.3	31.9	14.6	95.3	55.3	25.6	51.2	87.9	50.65	15	21.95	70.6
2° Vwf-	0.41	1.75	16.8	36.49	0.56	6.26	20.86	43.14	0.58	3.99	20.74	40.82	0.2	8.47	40.75	48.15	0.02	2.74	11.28	45.3

## Sheet: Fig. 2d
Vwf expression in 1° donors and peripheral blood analysis of 1° donors and 2° donors
Values used in the histogram
Vwf- Multi	Vwf- %	Vwf high %
188-31	99	0.5
182-3	98.1667	0.833333
182-41*	96.1125	0.909843
182-45	98.5449	0
144-20	92.18	2.34899
145-9	94.104	1.43207
146-4	94.5939	0.960512
Mean	96.1003	0.997822
SEM	0.979278	0.280047
* used for representative flow cytometry histograms
Peripheral Blood analysis at 21-22 weeks for 2°
	P							E							M							B							T
Mouse(1°):	144-20	145-9	146-4	188-31	182-3	182-41	182-45	144-20	145-9	146-4	188-31	182-3	182-41	182-45	144-20	145-9	146-4	188-31	182-3	182-41	182-45	144-20	145-9	146-4	188-31	182-3	182-41	182-45	144-20	145-9	146-4	188-31	182-3	182-41	182-45
1°	90.19	64.34	9.62	17.8	9.05	32.7	17.9	90	74.86	15.46	37.4	8.62	47.3	12.4	85.6	79.43	14.08	29.3	8.67	49.4	11.7	84.38	41.68	14.67	15.9	23.3	67.5	12.1	58.37	41.07	13.28	6.17	9.42	56.15	3.64
2° Vwf-	63.5	6.45	1.97	1.31	13.26	26.18	39.16	70.04	18.81	4.26	2.57	20.08	44.59	49.23	68.39	18.92	3.75	0.88	17.25	38.08	49.56	88.5	53.35	22.02	8.58	27.98	42.04	48.63	72.63	53.56	13.1	1.36	20.05	35.27	21.9
2° Vwf+	0.01	0.01	0.01	0.01	0.01	0.01	0.01	0.01	0.01	0.01	0.01	0.01	0.01	0.01	0.01	0.01	0.01	0.01	0.01	0.01	0.01	0.03	0.01	0.01	0.01	0.01	0.01	0.01	1.26	0.07	0.01	0.01	0.01	0.01	0.01
Values of zero were converted to the minimum threshold of 0.01

## Sheet: Fig. 2e
Vwf expression in 1° donors and peripheral blood analysis of 1° donors and 2° donors
Values used in the histogram
Mouse	Vwf-	Vwf high %
174-8*	1.78462	96.8821
188-8	1.33643	96.2106
CD1226	3.43511	96.5649
Mean	2.18539	96.5525
SEM	0.638117	0.193917
* used for representative flow cytometry histograms
Peripheral Blood analysis at 16-18 weeks for 2°
	P			E			M			B			T
Mouse(1°):	188-8	174-8	CD1226	188-8	174-8	CD1226	188-8	174-8	CD1226	188-8	174-8	CD1226	188-8	174-8	CD1226
1°	52.8	5.87	9.23	0.067	0.05	0.03	0.02	0.02	0.004	0.01	0.01	0.01	0.01	0.01	0.01
2° Vwf-	0.01	0.01	0.01	0.01	0.01	0.01	0.01	0.01	0.01	0.01	0.01	0.01	0.01	0.01	0.01
2° Vwf+	75.35	66.65	17.915	5.75	26.18	0.06	5.46	26.88	0.09	0.01	0.01	0.01	0.01	0.01	0.01
Values of zero were converted to the minimum threshold of 0.01
