# Supplementary material for: Alternative platelet differentiation pathways initiated by nonhierarchically related hematopoietic stem cells
Source: Nat Immunol. 2024 May 30;25(6):1007–19. doi: 10.1038/s41590-024-01845-6 (PMC11147777; doi:10.1038/s41590-024-01845-6)
Supplement: Supplementary file 7 — Statistical source data for Fig. 3a,m. Additional source data are provided in Supplementary Table 4 and in data and code uploaded to public repositories. [file 41590_2024_1845_MOESM7_ESM.xlsx]

## Sheet: Fig. 3a
Blood reconstitution kinetics in mice reconstituted by a single HSC from Vwf+ P-HSC or Vwf- Multi-HSC
Values shown as percentage
Vwf+ P-HSC	7							7							7							7							7
Weeks	P							E							M							B							T
	CD351	CD387	151-44	153-25	156-38	CD1399	CD1420	CD351	CD387	151-44	153-25	156-38	CD1399	CD1420	CD351	CD387	151-44	153-25	156-38	CD1399	CD1420	CD351	CD387	151-44	153-25	156-38	CD1399	CD1420	CD351	CD387	151-44	153-25	156-38	CD1399	CD1420
7-8	7.77	0.21	3.32			69.71	6.05	0.07	0.01	0.01			0.05	0.01	0.03	0.01	0.01			0.01	0.01	0.01	0.01	0.01			0.01	0.01	0.01	0.01	0.01			0.01	0.01
14-16	3.85	1.85			2.75	83.94	35.8	0.01	0.01			0.03	0.03	0.01	0.01	0.01			0.01	0.02	0.28	0.01	0.01			0.01	0.01	0.01	0.01	0.01			0.01	0.01	0.01
22-31	3.27	6.1	10.2	4.4	2.5	54.5	34.4	0.01	0.01	0.1	0.01	0.011	0.05	0.05	0.01	0.01	0.02	0.01	0.01	0.01	0.06	0.01	0.01	0.01	0.01	0.01	0.01	0.01	0.01	0.01	0.01	0.01	0.01	0.01	0.01
Vwf- Multi-HSC
Weeks	P								E								M								B								T
	CD384	CD386	CD562	CD584	CD706	CD1308	CD1365	CD1397	CD384	CD386	CD562	CD584	CD706	CD1308	CD1365	CD1397	CD384	CD386	CD562	CD584	CD706	CD1308	CD1365	CD1397	CD384	CD386	CD562	CD584	CD706	CD1308	CD1365	CD1397	CD384	CD386	CD562	CD584	CD706	CD1308	CD1365	CD1397
7-8	83.7	16.8	72.4	96.5	94.08	86.7	86.8	42.12	36.7	7.65	48.7	61	81.34	59.3	24.4	20.07	77.9	11.3	69.1	97.1	99.84	78.3	50.1	29.35	8.93	17.6	45.7	70.6	85.41	54.2	0.45	34.53	0.29	0.03	0.24	6.97	27.16	3.91	0.01	0.82
14-16	84.5	27.3	52.03	97.23	86	96.9	97.1	69.55	89.7	27.5	62.58	98.31	99.1	92	96.7	53.53	87	28.1	51.7	96.37	99.2	82.8	95.1	43.22	36.5	71.6	78.46	94.05	95.3	81.5	21.2	68.39	5.4	47.7	50.61	67.84	76.2	53.2	22.8	34.21
22-31	76.6	28.5	42.5	96.7	65.1	94.5	97.8	91.2	77.8	34.8	55	98	92.7	92.8	98	84.2	74.2	23.4	46.9	93.2	91.3	84.9	94.9	85.4	43.2	79.6	77.7	96.9	98.7	87.5	62.9	86.1	4.5	65.8	40	79.6	86.6	60.3	59.6	56.4
Zero values were converted to the minimun threshold of 0,01

## Sheet: Fig. 3m
FLT3 expression on LSKCD45.2+
Values are shown in perecentage
Vwf- Multi-HSC			Vwf+ P-HSC
Mouse	FLT3 BV421+		Mouse	FLT3 BV421+
CD384	4.85934		CD351	0
CD386	23.7086		CD387	0
CD584	66.039		151-44	0
CD562	21.3849		156-38	0.127877
CD706	43.6438		153-25	0
CD1308	32.8113		156-43	0
CD1365	10.0557		153-47	0
CD1397*	30.0801		CD1399*	0.119642
			CD1420	0.21777
Mean	29.0728
SEM	6.85256		Mean	0.0516989
			SEM	0.0273952
* used ofr representative FACS plot
