# Supplementary material for: Alternative platelet differentiation pathways initiated by nonhierarchically related hematopoietic stem cells
Source: Nat Immunol. 2024 May 30;25(6):1007–19. doi: 10.1038/s41590-024-01845-6 (PMC11147777; doi:10.1038/s41590-024-01845-6)
Supplement: Supplementary file 8 — Statistical source data for Fig. 5b,c. Additional source data are provided in Supplementary Table 4 and in data and code uploaded to public repositories. [file 41590_2024_1845_MOESM8_ESM.xlsx]

## Sheet: Fig. 5b
Immunophenotypic analysis: markers upregulated in P-MkPs
	Mean Fluorescence Intensity (MFI)		Positive cells
Mouse	MFI vWF_dTom	MFI CD24	vWF-tdTomato	CD24-BIV737
Multi-HSCs
CD7509	229	192	13.6257	32.7193
CD7534	337	336	28.0255	27.3885
CD7581	230	169	21.9251	22.9947
P-HSCs
CD7396	4587	511	97.3094	96.861
CD7599	1259	344	55.8491	60.3774
CD7646	2012	516	80	60
			Values are shown as pecentages

## Sheet: Fig. 5c
Immunophenotypic analysis: markers upregulated in Multi-MkPs
	Mean Fluorescence Intensity (MFI)		Positive cells
Mouse	MFI CD48	MFI CD49b	CD48- APC	CD49b-BV711
Multi-HSCs
CD7509	1868	1035	75.1754	51.8567
CD7534	1351	769	80.2548	58.5987
CD7581	1068	762	71.2567	56.016
P-HSCs
CD7396	184	322	0	4.03587
CD7599	569	684	20	27.5472
CD7646	472	138	20	10
			Values are shown as pecentages
