# Supplementary material for: Alternative platelet differentiation pathways initiated by nonhierarchically related hematopoietic stem cells
Source: Nat Immunol. 2024 May 30;25(6):1007–19. doi: 10.1038/s41590-024-01845-6 (PMC11147777; doi:10.1038/s41590-024-01845-6)
Supplement: Supplementary file 9 — Statistical source data for Fig. 7. [file 41590_2024_1845_MOESM9_ESM.xlsx]

## Sheet: Fig. 7a
Flt3Cre-tdTomato labelling of blood lineages in steady-state
Values are shown as percentage
	Flt3Cre-tdTomato labelling+							Flt3Cre-tdTomato labelling-
Mouse	FCCG61-6a	FCCG61-6b	FCCG61-6c	FCCG67-1a	FCCG67-1c	FCCG68-1a	FCCG68-2a	FCCG61-6a	FCCG61-6b	FCCG61-6c	FCCG67-1a	FCCG67-1c	FCCG68-1a	FCCG68-2a
P	89.02	88.35	87.69	90.35	89.46	89.11	89.88	10.98	11.65	12.31	9.65	10.54	10.89	10.12
E	99.4	99.16	99.08	99.82	99.37	99.62	99.1	0.6	0.84	0.92	0.18	0.63	0.38	0.9
M	99.68	99.18	99.71	99.83	99.57	99.81	99.54	0.32	0.82	0.29	0.17	0.43	0.19	0.46
B	98.27	98.87	99.65	99.87	99.23	99.94	99.93	1.73	1.13	0.35	0.13	0.77	0.06	0.07
T	98.37	99.17	98.39	99.15	98.37	99.25	98.87	1.63	0.83	1.61	0.85	1.63	0.75	1.13

## Sheet: Fig. 7b
Flt3Cre-tdTomato labelling in blood lineages replenished by a singleVwf-eGFP- Multi-HSC or Vwf-eGFP+ P- HSC
Values are shown as percentages
Vwf- Multi-HSC
	Flt3Cre-tdTomato labelling-														Flt3Cre-tdTomato labelling+
Mouse	164-34	164-50	170-19	166-36	175-44	176-44	176-46	178-5	178-10	178-12	178-21	178-27	178-44	178-47	164-34	164-50	170-19	166-36	175-44	176-44	176-46	178-5	178-10	178-12	178-21	178-27	178-44	178-47
P	4.59486	5.58022	4.15449	0.2796	1.3829	0.1284	0.003	0	0	0.6564	1.7227	0	1.8274	2.2418	95.4051	94.4198	95.8455	99.7204	98.6171	99.8716	99.997	100	100	99.3436	98.2773	100	98.1726	97.7582
E	0.509372	0.625789	0.384181	1.0989	0.392	0.0875	0.0607	0.1611	0.071	0.0907	0.1808	0.1042	1.3288	0.1156	99.4906	99.3742	99.6158	98.9011	99.608	99.9125	99.9393	99.8389	99.929	99.9093	99.8192	99.8958	98.6712	99.8844
M	0.488021	0.159388	0.0213553	0	0.1119	0	0	0	0	0	0.1341	0	1.5179	0	99.512	99.8406	99.9786	100	99.8881	100	100	100	100	100	99.8659	100	98.4821	100
B	0.597936	0.397635	0.00749457	0	1.3577	0.2414	0.4255	0	0.8625	0.5891	0.0576	2.5832	1.3881	0.6308	99.4021	99.6024	99.9925	100	98.6423	99.7586	99.5745	100	99.1375	99.4109	99.9424	97.4168	98.6119	99.3692
T	0.0238166	0.0166732	0.00389529	0	0.4724	0	0	0	0	0	0	0.3846	0.3992	0	99.9762	99.9833	99.9961	100	99.5276	100	100	100	100	100	100	99.6154	99.6008	100
Vwf+ P-HSC
	Flt3Cre-tdTomato labelling-														Flt3Cre-tdTomato labelling+
Mouse	157-7	158-2	162-8	163-32	163-45	164-14	165-2	167-10	167-15	168-54	168-56	168-66	175-7	175-20	157-7	158-2	162-8	163-32	163-45	164-14	165-2	167-10	167-15	168-54	168-56	168-66	175-7	175-20
P	96.0459	97.271	100	99.9197	100	99.9835	99.9054	100	100	99.7962	99.978	100	99.0302	100	3.9541	2.729	0	0.0803	0	0.0165	0.0946	0	0	0.2038	0.022	0	0.9698	0
E	0	0	0	0	0	0	0	0	0	0	0	0	0	0	0	0	0	0	0	0	0	0	0	0	0	0	0	0
M	0	0	0	0	0	0	0	0	0	0	0	0	0	0	0	0	0	0	0	0	0	0	0	0	0	0	0	0
B	0	0	0	0	0	0	0	0	0	0	0	0	0	0	0	0	0	0	0	0	0	0	0	0	0	0	0	0
T	0	0	0	0	0	0	0	0	0	0	0	0	0	0	0	0	0	0	0	0	0	0	0	0	0	0	0	0
