# Supplementary material for: Alternative platelet differentiation pathways initiated by nonhierarchically related hematopoietic stem cells
Source: Nat Immunol. 2024 May 30;25(6):1007–19. doi: 10.1038/s41590-024-01845-6 (PMC11147777; doi:10.1038/s41590-024-01845-6)
Supplement: Supplementary file 10 — Statistical source data for Fig. 8. Additional code is uploaded to a public repository. [file 41590_2024_1845_MOESM10_ESM.xlsx]

## Sheet: Fig. 8a
Flt3Cre-tdTomato labelling in blood lineages upon Cyclophosphamide treatment
Values are shown in percentage
Platelets	Flt3Cre-tdTomato labelling+
Mouse	77	78	80	100	101	102	112	113	115	116	117	118	119	120	121	127	128	129	130	131	132	134
-3	95.3	95.25	94.5	94.51	94.48	96.52	94.58	93.56	94.94	94.68	94.92	95.02	93.76	94.56	93.95	94.41	94.82	95.6	95.61	94.14	91.51	95.17
4	91.72	91.63	92.42	92.6					93.73	93.52	93.42	93.48	92.26			92.6	92.45		93.81	92.33	89.34
7	74.51	78.87	81.83		83.03		84.97		86.09	85.47	85.5	85.57		81.54				85.35	87.11	81.45	71.33
18	76.04	78.75						79.18	83.54	81.03	81.3	82.6			78.78				83.59	74.46	73.2	85.18
45									86.77	83.77	86.38	87.67							88.7	84.32	79.75
Erythrocytes	Flt3Cre-tdTomato labelling+
Mouse	77	78	80	100	101	102	112	113	115	116	117	118	119	120	121	127	128	129	130	131	132	134
-3	99.75	99.53	98.53	99.68	98.79	99.74	99.68	98.98	99.1	99.52	99.53	99.26	99.29	99.6	98.71	99.45	99.77	99.73	99.83	99.68	97.93	99.31
4	99.73	99.53	98.51	99.63					99.24	99.69	99.67	99.53	99.64			99.38	99.75		99.87	99.74	98.3
7	99.69	99.52	98.54		98.87		99.71		99.17	99.69	99.68	99.53		99.77				99.64	99.87	99.71	92.58
18	98.03		98.26					98.75	98.58	99.46	99.5	99.35			98.41				99.64	99.35	97.34	99.63
45									98.14	98.57	98.57	98.67							99.09	98.1	95.26
Myeloid cells	Flt3Cre-tdTomato labelling+
Mouse	77	78	80	100	101	102	112	113	115	116	117	118	119	120	121	127	128	129	130	131	132	134
-3	99.82	99.89	99.04	99.73	99.09	99.92	99.91	99.3	99.11	99.8	99.89	99.85	99.84	99.91	99.17	99.65	99.89	99.68	99.98	99.9	99.05	99.93
4	100	100	98.18	100					100	100	100	100	100			100	99.29		100	100	100
7	99.89	99.85	99.16		99.34		99.85		98.88	99.93	99.96	99.93		99.96				99.67	99.91	99.95	99.55
18	98.66		98.57					99.14	98.64	99.64	99.7	99.63			98.7				99.79	99.7	98.95	99.83
45									98.54	99.38	99.45	99.48							99.67	99.26	98.48
B cells	Flt3Cre-tdTomato labelling+
Mouse	77	78	80	100	101	102	112	113	115	116	117	118	119	120	121	127	128	129	130	131	132	134
-3	99.98	99.98	99.11	99.93	99.24	99.97	99.95	98.67	99.31	99.96	99.97	99.96	99.88	99.98	98.47	99.97	99.95	99.91	99.96	99.99	99.97	99.96
4	100	100	98.62	99.83					99.01	100	100	100	100			100	100		100	100	100
7	100	100	98.85		99.32		99.68		99.12	100	100	100		100				99.78	100	99.9	100
18	99.97		98.16					99.12	98.08	99.99	99.99	99.97			98.43				99.96	99.99	99.99	99.92
45									98.21	99.99	99.98	99.97							99.97	99.94	99.99
T cells	Flt3Cre-tdTomato labelling+
Mouse	77	78	80	100	101	102	112	113	115	116	117	118	119	120	121	127	128	129	130	131	132	134
-3	99.29	99.61	98.52	99.37	98.8	99.34	99.32	97.93	99.24	99.45	99.5	99.51	99.13	99.68	98.33	99.47	99.59	99.54	99.64	99.45	99.03	99.45
4	99.72	99.78	98.94	99.57					99.44	99.86	99.84	99.86	99.44			99.78	99.73		99.69	99.6	99.41
7	99.67	99.7	98.95		98.74		99.6		99.12	99.65	99.72	99.79		99.67				99.68	99.82	99.63	99.35
18	99.61		98.76					97.82	99.38	99.67	99.38	99.73			98.7				99.77	99.52	99.55	99.68
45									98.56	99.85	99.87	99.88							99.81	99.77	99.61

## Sheet: Fig. 8b
Flt3Cre-tdTomato labelling of Thiazole Orange+ upon Cyclophosphamide treatment
Values are shown as percntage
	Flt3Cre-tdTomato+ TO+																Flt3Cre-tdTomato- TO+
Mouse	112	113	115	116	117	118	119	120	121	127	128	129	130	131	132	134	112	113	115	116	117	118	119	120	121	127	128	129	130	131	132	134
-3	95.39	94.64	95.76	95.84	95.78	95.65	94.28	94.84	94.93	94.13	95.32	95.82	95.66	94.33	92.17	95.46	4.61	5.36	4.24	4.16	4.22	4.35	5.72	5.16	5.07	5.87	4.68	4.18	4.34	5.67	7.83	4.54
4			89.57	89.14	87.56	85.47	84.58			85.36	84.72		88.02	84.13	83.67				10.43	10.86	12.44	14.53	15.42			14.64	15.28		11.98	15.87	16.33
7	84.58		85.02	85.49	84.93	85.75		81.7				84.94	86.51	80.7	71.72		15.42		14.98	14.51	15.07	14.25		18.3				15.06	13.49	19.3	28.28
18		81.64	84.53	82.05	82.38	83.61			79.77				84.16	74.36	74.64	85.23		18.36	15.47	17.95	17.62	16.39			20.23				15.84	25.64	25.36	14.77
45			87.33	84.69	87.7	89.41							89.68	85.79	79.53					12.67	15.31	12.3	10.59							10.32	14.21	20.47

## Sheet: Fig. 8c
Thiazole Orange+ upon Cyclophosphamide treatment
values are shown as percentage
	Flt3Cre-tdTomato+ TO+																Flt3Cre-tdTomato- TO+
Mouse	112	113	115	116	117	118	119	120	121	127	128	129	130	131	132	134	112	113	115	116	117	118	119	120	121	127	128	129	130	131	132	134
-3	7.94	4.6	8.44	7.17	8.44	10.15	9.59	10.07	10.59	10.12	9.39	11.09	10.82	10.63	11.92	9.95	6.71	3.79	7.02	5.54	6.95	8.81	8.74	9.52	8.77	10.68	8.43	10.54	10.69	10.28	10.92	9.34
4			7.64	7.16	7.35	6.09	5.48			6.04	6.4		8.46	6.87	8.28				13.27	12.56	14.83	14.82	11.9			12.95	14.12		17.45	15.6	13.54
7	12.61		16.9	19.38	29.03	26.37		22.25				18.62	13.96	17.47	16.84		13		18.43	19.36	30.38	25.99		22.02				19.22	14.71	18.34	16.52
18		12.03	14.02	17.21	16.55	15.88			12.85				12.58	13.18	13.62	11.1		10.29	13.02	16.09	15.39	14.78			12.09				12.07	13.24	12.64	11.05
45			10.07	10.39	9	11.39							7.36	8.83	8.99				9.58	9.69	8	9.59							6.65	7.87	9.11

## Sheet: Fig. 8d
Flt3Cre-tdTomato labelling in blood lineages upon 5FU treatment
Values are shown in percentage
Platelets	Flt3Cre-tdTomato labelling+
Mouse	1	2	3	22	28	29
baseline	95.36	96.23	94.62	96.24	93.14	95.06
10	52.94	65.61	65.95	57.49	51.44	58.14
17	57.84	66.83	63.8	71.12	60.26	64.98
24	72.57	83.29	79.94	85.74	72.94	74.59
Erythrocytes	Flt3Cre-tdTomato labelling+
Mouse	1	2	3	22	28	29
baseline	99.78	99.78	99.71	99.84	99.5	99.59
10	99.76	99.77	99.68	99.81	99.76	99.7
17	93.4	89.47	91.27	92.83	89.66	90.69
24	85.42	82.57	83.99	90.28	85.65	86.08
Myeloid cells	Flt3Cre-tdTomato labelling+
Mouse	1	2	3	22	28	29
baseline	99.74	99.92	99.85	99.9	99.92	99.96
10	98.93	99.14	99.32	99.28	99.59	97.78
17	90.44	90.77	88.53	93.77	88.01	88.4
24	96.26	95.53	95.34	97.78	98.14	98.32
B Lymphocytes	Flt3Cre-tdTomato labelling+
Mouse	1	2	3	22	28	29
baseline	99.93	99.98	99.98	99.94	99.65	99.87
10	99.94	99.98	99.99	99.92	99.76	99.8
17	99.96	99.98	99.99	99.96	99.63	99.85
24	99.97	99.98	99.97	99.98	99.7	99.74
T lymphocytes	Flt3Cre-tdTomato labelling+
Mouse	1	2	3	22	28	29
baseline	99.33	99.42	99.29	99.58	99.1	99.58
10	99.36	99.46	99.39	99.78	99.12	99.7
17	99.42	99.39	99.18	99.52	98.92	99.58
24	99.11	99.4	99.35	99.43	98.93	99.42

## Sheet: Fig. 8e
Platelet counts upon platelet depletioon
	cells/ mL (x10'9)
Mouse	baseline	3 days
79-3a		0.051
79-3c		0.085
79-3d	1.451	0.53
79-3f	0.989	0.149
80-3a	1.354	0.088

## Sheet: Fig. 8f
Flt3Cre-tdTomato labelling in blood lineages upon platelet depletion
Values are shown in percentage
Platelet	Flt3Cre-tdTomato labelling+
Mouse	79-3a	79-3c	79-3d	79-3f	80-3a
baseline	91.65	93.7	94.59	92.79	93.66
3	89.71	85.34	94.97	92.67	92.64
7	92.02	94.14	92.43	90.79	91.11
11	90.45	90.42	92.01	89.17	90.98
Erythrocytes	Flt3Cre-tdTomato labelling+
Mouse	79-3a	79-3c	79-3d	79-3f	80-3a
baseline	97.91	99.86	99.88	99.84	99.86
3	97.94	99.82	99.85	99.66	99.85
7	97.88	99.79	99.85	99.67	99.85
11	97.88	99.8	99.87	99.59	99.84
