# Supplementary material for: Alternative platelet differentiation pathways initiated by nonhierarchically related hematopoietic stem cells
Source: Nat Immunol. 2024 May 30;25(6):1007–19. doi: 10.1038/s41590-024-01845-6 (PMC11147777; doi:10.1038/s41590-024-01845-6)
Supplement: Supplementary file 11 — Statistical source data for Extended Data Fig. 1. [file 41590_2024_1845_MOESM11_ESM.xlsx]

## Sheet: ED Fig.1b
Distribution of reconstituting patterns in recipients reconstituted by a single Vwf-tdTomato- HSC
Values are shown as percentage
	PEMB-restricted	PEM-restricted	P-HSC	Multi Lymphoid-biased	Multi unbiased	Multi PEMB-biased	Multi PEM-biased	Multi P-biased
% in each population	8.62	5.17	1.72	34.49	25.86	8.62	13.79	1.72

## Sheet: ED Fig 1c
Peripheral blood reconstitution of Vwf-tdTomato- Multi HSC and Vwf-tdTomato+ P-HSC or Vwf-tdTomato+ P-HSC
Values are shown as percentage
	6-10 weeks																																							16-18 weeks
Platelets	144-2	144-20	145-9	146-4	160-9	160-21	161-11	161-16	161-20	172-5	172-17	172-27	174-4	182-3	182-41	188-27	188-31	CD1397	CD1415	144-22	146-17	146-23	146-24	147-2	147-7	160-24	172-10	172-39	174-23	174-51	182-1	182-10	182-27	182-32	182-42	188-28	188-36	188-39	CD1416	144-2	144-20	145-9	146-4	160-9	160-21	161-11	161-16	161-20	172-5
	9.61	83.89	54.22	8.68	6.69	3.22	1.18	0.32	63.43	53.14	41.32	47.84	4.93	9.98	30.71	13.02	19.32	42.12	83.01	9.13	5.54	10.76	4.19	11.36	9.77	11.43	5.4	15.17	8.22	3.79	7.86	7.11	0.32	2.22	25.3	7.24	2.11	1.68	1.69	11.07	90.19	64.34	9.62	22.76	8.18	1.81	6.03	82.86	65.78
	6-10 weeks																																							16-18 weeks
Erythrocytes	144-2	144-20	145-9	146-4	160-9	160-21	161-11	161-16	161-20	172-5	172-17	172-27	174-4	182-3	182-41	188-27	188-31	CD1397	CD1415	144-22	146-17	146-23	146-24	147-2	147-7	160-24	172-10	172-39	174-23	174-51	182-1	182-10	182-27	182-32	182-42	188-28	188-36	188-39	CD1416	144-2	144-20	145-9	146-4	160-9	160-21	161-11	161-16	161-20	172-5
	8.85	46.25	30.54	3.02	1.01	0.56	1.31	0.09	34.57	40.48	33.29	23.47	1.68	4.62	17.33	12.19	31.38	20.07	74.43	19.29	6.06	15.56	5.22	10.41	39.46	10.82	5.48	8.98	19.06	11.24	8.37	9.26	2.66	1.58	23.03	14.3	5.15	12.38	12.79	13.22	90	74.86	15.46	16.55	6.97	3.37	7.94	86.46	65.6
	6-10 weeks																																							16-18 weeks
Myeloid cells	144-2	144-20	145-9	146-4	160-9	160-21	161-11	161-16	161-20	172-5	172-17	172-27	174-4	182-3	182-41	188-27	188-31	CD1397	CD1415	144-22	146-17	146-23	146-24	147-2	147-7	160-24	172-10	172-39	174-23	174-51	182-1	182-10	182-27	182-32	182-42	188-28	188-36	188-39	CD1416	144-2	144-20	145-9	146-4	160-9	160-21	161-11	161-16	161-20	172-5
	13.13	74.39	56.45	8.31	3.98	1.82	2.15	0.31	68.49	35.44	42.62	35.59	2.92	9.14	25.82	12.99	27.55	29.35	68.77	21.1	12.92	6.43	9.69	19.45	25.35	14.2	8.14	24.78	12.49	7.69	11.23	9.21	4.41	2.26	39.49	11.34	4.48	3.05	6.74	17.18	85.6	79.43	14.08	25.11	10.13	3.73	12.99	89.39	58.44
	6-10 weeks																																							16-18 weeks
B lymphocytes	144-2	144-20	145-9	146-4	160-9	160-21	161-11	161-16	161-20	172-5	172-17	172-27	174-4	182-3	182-41	188-27	188-31	CD1397	CD1415	144-22	146-17	146-23	146-24	147-2	147-7	160-24	172-10	172-39	174-23	174-51	182-1	182-10	182-27	182-32	182-42	188-28	188-36	188-39	CD1416	144-2	144-20	145-9	146-4	160-9	160-21	161-11	161-16	161-20	172-5
	21.82	64.92	19.65	1.02	1.06	1.52	6.65	1.1	19.03	31.65	17.48	38.15	1.77	4.13	3.1	28.26	40.71	34.53	32.48	72.7	5.56	2.5	21.19	40.08	26.53	19.29	18.16	33.38	35.14	14.65	6.35	17.16	30.36	3.77	50.55	5.08	18.61	7.01	29.68	66.06	84.38	41.68	14.67	13.44	5.25	14.36	39.05	59.75	39.91
	6-10 weeks																																							16-18 weeks
T lymphocytes	144-2	144-20	145-9	146-4	160-9	160-21	161-11	161-16	161-20	172-5	172-17	172-27	174-4	182-3	182-41	188-27	188-31	CD1397	CD1415	144-22	146-17	146-23	146-24	147-2	147-7	160-24	172-10	172-39	174-23	174-51	182-1	182-10	182-27	182-32	182-42	188-28	188-36	188-39	CD1416	144-2	144-20	145-9	146-4	160-9	160-21	161-11	161-16	161-20	172-5
	15.93	19.12	8.56	0.51	0.01	0.01	1.41	0.01	0.03	5.51	0.16	2.51	0.01	0.79	2.72	3.07	4.8	0.82	0.64	15.27	3.11	1.26	13	10.66	21.15	8.71	11.91	8.32	9.41	2.41	0.75	10.08	3.83	0.96	22.68	0.08	0.64	3.04	10.49	10.36	58.37	41.07	13.28	1.32	0.79	12.14	9.57	26.68	19.53
	8-10 weeks																														16-18 weeks
Platelets	141-3	141-17	141-18	141-32	143-2	143-4	143-23	144-36	144-41	144-46	145-31	147-35	147-39	147-46	160-34	161-43	161-44	172-1	172-33	172-41	174-8	174-28	144-28	144-29	160-40	161-34	174-12	CD1399	CD1420	188-8	141-3	141-17	141-18	141-32	143-2	143-4	143-23	144-36	144-41	144-46	145-31	147-35	147-39	147-46	160-34	161-43	161-44	172-1	172-33
	0.33	0.14	0.12	0.06	0.09	0.03	0.14	0.42	0.16	0.17	0.09	0.47	1.96	0.58	0.01	0.11	0.06	0.01	0.01	0.02	0.29	3.33	47.19	0.36	0.15	0.53	0.05	69.71	6.05	6	2.92	0.31	0.93	0.24	1.26	0.17	0.2	0.73	0.16	0.1	0.26	1.14	2.37	5.29	0.11	1.88	1.02	0.31	0.16
	8-10 weeks																														16-18 weeks
Erythrocytes	141-3	141-17	141-18	141-32	143-2	143-4	143-23	144-36	144-41	144-46	145-31	147-35	147-39	147-46	160-34	161-43	161-44	172-1	172-33	172-41	174-8	174-28	144-28	144-29	160-40	161-34	174-12	CD1399	CD1420	188-8	141-3	141-17	141-18	141-32	143-2	143-4	143-23	144-36	144-41	144-46	145-31	147-35	147-39	147-46	160-34	161-43	161-44	172-1	172-33
	0.01	0.01	0.01	0.01	0.01	0.01	0.01	0.01	0.01	0.01	0.01	0.01	0.01	0.01	0.01	0.01	0.01	0.01	0.01	0.01	0.01	0.01	0.01	0.01	0.01	0.01	0.01	0.05	0.01	0.01	0.01	0.01	0.01	0.01	0.01	0.01	0.01	0.01	0.01	0.01	0.01	0.01	0.01	0.01	0.01	0.01	0.01	0.01	0.01
	8-10 weeks																														16-18 weeks
Myeloid cells	141-3	141-17	141-18	141-32	143-2	143-4	143-23	144-36	144-41	144-46	145-31	147-35	147-39	147-46	160-34	161-43	161-44	172-1	172-33	172-41	174-8	174-28	144-28	144-29	160-40	161-34	174-12	CD1399	CD1420	188-8	141-3	141-17	141-18	141-32	143-2	143-4	143-23	144-36	144-41	144-46	145-31	147-35	147-39	147-46	160-34	161-43	161-44	172-1	172-33
	0.01	0.01	0.01	0.01	0.01	0.01	0.01	0.01	0.01	0.01	0.01	0.01	0.01	0.01	0.01	0.01	0.01	0.01	0.01	0.01	0.01	0.01	0.01	0.01	0.04	0.01	0.01	0.01	0.01	0.01	0.01	0.01	0.01	0.01	0.01	0.01	0.01	0.01	0.01	0.01	0.01	0.01	0.01	0.01	0.01	0.01	0.01	0.01	0.01
	8-10 weeks																														16-18 weeks
B lymphocytes	141-3	141-17	141-18	141-32	143-2	143-4	143-23	144-36	144-41	144-46	145-31	147-35	147-39	147-46	160-34	161-43	161-44	172-1	172-33	172-41	174-8	174-28	144-28	144-29	160-40	161-34	174-12	CD1399	CD1420	188-8	141-3	141-17	141-18	141-32	143-2	143-4	143-23	144-36	144-41	144-46	145-31	147-35	147-39	147-46	160-34	161-43	161-44	172-1	172-33
	0.01	0.01	0.01	0.01	0.01	0.01	0.01	0.01	0.01	0.01	0.01	0.01	0.01	0.01	0.01	0.01	0.01	0.01	0.01	0.01	0.01	0.01	0.01	0.01	0.01	0.01	0.01	0.01	0.01	0.01	0.01	0.01	0.01	0.01	0.01	0.01	0.01	0.01	0.01	0.01	0.01	0.01	0.01	0.01	0.01	0.01	0.01	0.01	0.01
	8-10 weeks																														16-18 weeks
T lymphocytes	141-3	141-17	141-18	141-32	143-2	143-4	143-23	144-36	144-41	144-46	145-31	147-35	147-39	147-46	160-34	161-43	161-44	172-1	172-33	172-41	174-8	174-28	144-28	144-29	160-40	161-34	174-12	CD1399	CD1420	188-8	141-3	141-17	141-18	141-32	143-2	143-4	143-23	144-36	144-41	144-46	145-31	147-35	147-39	147-46	160-34	161-43	161-44	172-1	172-33
	0.01	0.01	0.01	0.01	0.01	0.01	0.01	0.01	0.01	0.01	0.01	0.01	0.01	0.01	0.01	0.01	0.01	0.01	0.01	0.01	0.01	0.01	0.01	0.01	0.01	0.01	0.01	0.01	0.01	0.01	0.01	0.01	0.01	0.01	0.01	0.01	0.01	0.01	0.01	0.01	0.01	0.01	0.01	0.01	0.01	0.01	0.01	0.01	0.01
Values of zero were converted to the minimum threshold of 0.01
[truncated: 29 more columns]

## Sheet: ED Fig. 1e
Frequency of wells with cell growth of the in vitro assay for GM and Mk lineage potentials
Values are shown as percentage
	LT-HSC	ST-HSC	MPP2	MPP3	MPP4
172-5	50	50.66	33.75	44.17	50.83
172-17	54.08	52.88	35.47	36.25	51.67
172-27	46.86	47.5	40.83	39.17	52.92

## Sheet: ED Fig 1f
Vwf expression in 1° donors and peripheral blood analysis of 1° donors and 2° donors
values used in the histogram
Mouse	Vwf- CD201+	Vwf+ CD201+	Vwf+ CD201-	Vwf- CD201-
CD1294	36.3221	16.4821	1.49437	35.3024
	P		E		M		B		T
1°	92.7		0.64		0.06		0.01		0.01
2° Vwf- CD201-	0.96		0.14		0.01		0.01		0.01
2° Vwf- CD201+	70.42		0.63		0.15		0.01		0.01
2° Vwf+ CD201-	1.26	18.97	0.01	0.77	0.01	0.29	0.01	0.01	0.01	0.01
2° Vwf+ CD201+	47.63	82.82	0.07	0.76	0.012	0.04	0.01	0.01	0.01	0.01
Values are shown as percentage
