# Supplementary material for: Alternative platelet differentiation pathways initiated by nonhierarchically related hematopoietic stem cells
Source: Nat Immunol. 2024 May 30;25(6):1007–19. doi: 10.1038/s41590-024-01845-6 (PMC11147777; doi:10.1038/s41590-024-01845-6)
Supplement: Supplementary file 12 — Statistical source data for Extended Data Fig. 7. [file 41590_2024_1845_MOESM12_ESM.xlsx]

## Sheet: ED Fig. 7c
CD201, Vwf-eGFP, and Gata1-eGFP expression in BM HSCs of Flt3Cretg/+ R26Tom/+ Gata1-eGFPtg/+, Flt3Cretg/+ R26Tom/+ Vwf-eGFPtg/+, and Flt3Cretg/+ R26Tom/+ Vwf-eGFPtg/+ Gata1-eGFPtg/+ mice
Values are shown as percentage
Mouse	Q1: Vwf_Gata1-GFP- , CD201-APC+	Q2: Vwf_Gata1-GFP+ , CD201-APC+	Q3: Vwf_Gata1-GFP+ , CD201-APC-	Q4: Vwf_Gata1-GFP- , CD201-APC-
45-3d	76.74	4.65	6.98	11.63
46-4d	69.35	0.67	4.78	25.2
Mean	73	3	6	18
SEM	4	2	1	7
45-3c	54.55	21.53	3.83	20.1
46-4E	48.63	23.24	5.09	23.03
Mean	52	22	4	22
SEM	3	1	1	1
45-3a	60.04	25.49	2.16	12.31
51-1c	50.24	26.1	10.77	12.88
52-2a	53.77	25.75	8.71	11.77
52-2c	47.77	31.12	11.88	9.23
Mean	53	27	8	12
SEM	3	1	2	1

## Sheet: ED Fig. 7f
Cell-surface FLT3 and tdTomato (Tom) labelling in BM LSK cells
Values are shown as percentage
Multi-HSC
Mouse	LSK 45.2 %	Flt3+ Tom hi %	Flt3+ Tom- %
164-34*	19.16	47.03	0.04
164-50	6.92	44.76	0.06
170-19	26.46	44.18	0.05
166-36	0.1	12.5	0
175-44	3.39	85.93	0.45
176-44	2.27	86.99	0
176-46	0.91	71.32	0
178-10	0.19	30	0
178-12	0.39	10.91	0
178-21	1.4	84.79	0
178-27	0.07	25	0
178-44	8.57	84.14	1.21
178-47	0.12	65	0
Mean	5.38	53.27	0.14
SEM	2.31	7.85	0.1
Vwf+ P-HSC
Mouse	Flt3+ Tom hi %	Flt3+ Tom- %	LSK 45.2 %
157-7	0	0	0.67
158-2	0	0	0.12
162-8	0	0	0.77
163-32	0	0	0.89
163-45	0	0	0.54
164-14	0	0	0.29
165-2	0	0	0.23
167-10	0	0	0.02
167-15*	0	0	1.03
168-54	0	0	7.02
168-56	0	0	1.16
168-66	0	0	0.07
175-7	0	0	0.86
175-20	0	0	1.48
Mean	0	0	1.08
SEM	0	0	0.47
*used for representative FACS plots
