# Supplementary material for: Alternative platelet differentiation pathways initiated by nonhierarchically related hematopoietic stem cells
Source: Nat Immunol. 2024 May 30;25(6):1007–19. doi: 10.1038/s41590-024-01845-6 (PMC11147777; doi:10.1038/s41590-024-01845-6)
Supplement: Supplementary file 13 — Statistical source data for Extended Data Fig. 8. Additional code is uploaded to a public repository. [file 41590_2024_1845_MOESM13_ESM.xlsx]

## Sheet: ED Fig. 8a
Blood cell counts in mice treated with Cyclophosphamide
Values are shown as ration towards the baselina (-3)
Platelets
days post inj	112	113	115	116	117	118	119	120	121	127	128	129	130	131	132	134	77	78	80
-3	1	1	1	1	1	1	1	1	1	1	1	1	1	1	1	1	1	1	1
4			0.93	0.79	1.01	1.07	0.86			0.822368	0.863946		0.715278	0.794118	0.815603		0.96	0.61	0.9
7	1.26		1.06	1.01	1.2	1.21		0.83				0.7	0.9375	0.911765	0.893617		1.12	0.61	0.71
18		1.46	0.63	0.51	0.5	0.94			1.13				1.1	1.19	1.15	1.39
45			1.11	1.07	1.07	1.02							0.67	0.81	1
Red Blood Cells
days post inj	112	113	115	116	117	118	119	120	121	127	128	129	130	131	132	134	77	78	80
-3	1	1	1	1	1	1	1	1	1	1	1	1	1	1	1	1	1	1	1
4			0.72	0.67	0.65	0.67	0.74			0.795276	0.825397		0.790323	0.739837	0.768		0.79	0.63	0.77
7	0.69		0.68	0.86	0.52	0.54		0.78				0.69	0.669355	0.772358	0.704		0.74	0.59	0.58
18		0.98	0.51	0.36	0.34	0.9			0.92				1.01	1.03	0.96	1.05
45			1.07	1.1	0.94	0.99							0.73	0.81	0.98
White Blood Cells
days post inj	112	113	115	116	117	118	119	120	121	127	128	129	130	131	132	134	77	78	80
-3	1	1	1	1	1	1	1	1	1	1	1	1	1	1	1	1	1	1	1
4			0.06	0.07	0.29	0.13	0.12			0.0526316	0.111111		0.117647	0.125	0.111111		0.19	0.17	0.3
7	1.29		0.82	0.78	0.79	0.89		0.9				0.736842	0.705882	0.8125	0.944444		1.1	1.17	1
18		0.63	0.71	0.83	0.68	0.58			0.64				0.71	0.63	0.5	1
45			0.82	0.67	0.79	0.68							0.82	0.88	0.83

## Sheet: ED Fig. 8b
BM MkP and CFU-E cell counts upon Cyclophosphamide treatment
Values are shown as relative to the baseline
Mouse	MkP	CFU-E
86	1.2287	1.0509
108	0.8879	0.5899
109	0.9462	1.2339
110	0.9372	1.1252
Mouse	MkP day 4	CFU-E day 4
100	0.1615	0.0034
119	0.2562	0.0161
127	0.0958	0.0038
128	0.1129	0.0046

## Sheet: ED Fig. 8d
Flt3Cre-tdTomato expression in BM LIN-cKIT+FLT3+ upon Cyclophosphamide treatment
Values are shown as percentage
Untreated	Flt3Cre-tdTom+	Mean	SEM
86	99.6919	99.5864	0.09
108	99.5904
109	99.3278
110	99.7356
4 days	Flt3Cre-tdTom+	Mean	SEM
100	99.0534	99.5471	0.17
119	99.6837
127	99.6978
128	99.7534
7 days	Flt3Cre-tdTom+	Mean	SEM
101	98.0851	98.9268	0.37
112	99.63
120	98.5437
129	99.4485
18 days	Flt3Cre-tdTom+	Mean	SEM
77	98.3312	98.4174	0.3
78	97.4211
80	97.7136
113	98.8969
121	98.8987
134	99.243
45 days	Flt3Cre-tdTom+	Mean	SEM
115	98.5497	99.1138	0.14
116	99.2037
117	99.2067
118	99.4085
130	99.3279
131	99.462
132	98.6382
