# Supplementary material for: Alternative platelet differentiation pathways initiated by nonhierarchically related hematopoietic stem cells
Source: Nat Immunol. 2024 May 30;25(6):1007–19. doi: 10.1038/s41590-024-01845-6 (PMC11147777; doi:10.1038/s41590-024-01845-6)
Supplement: Supplementary file 14 — Statistical source data for Extended Data Fig. 9. [file 41590_2024_1845_MOESM14_ESM.xlsx]

## Sheet: ED Fig. 9b
VavCre-tdTomato labelling in blood lineages upon Cyclophosphamide treatment
Values are shown as percentage
Platelets	Flt3Cre-tdTomato labelling+
	173	180	182	183	184	185
-3	99.97	99.96	99.93	99.87	99.93	99.9
4	99.91	99.85	99.93	99.88	99.92	99.87
7	99.95	99.93	99.86	99.84	99.89	99.74
18	99.98	99.99	99.92	99.91	99.93	99.92
Erythrocytes	Flt3Cre-tdTomato labelling+
	173	180	182	183	184	185
-3	99.99	100	99.94	99.91	99.94	99.95
4	100	100	99.93	99.89	99.93	99.92
7	100	99.99	99.93	99.88	99.92	99.92
18	99.94	100	99.93	99.89	99.9	99.92
Myeloid cells	Flt3Cre-tdTomato labelling+
	173	180	182	183	184	185
-3	100	100	99.94	99.79	99.93	99.91
4	100	100	100	100	100	100
7	99.99	100	99.95	99.92	99.93	99.94
18	99.83	100	99.94	99.9	99.94	99.94
B Lymphocytes	Flt3Cre-tdTomato labelling+
	173	180	182	183	184	185
-3	99.99	100	99.9	99.89	99.88	99.9
4	99.55	100	99.87	99.79	99.85	100
7	100	100	99.95	99.83	100	99.89
18	99.84	100	99.9	99.9	99.9	99.92
T Lymphocytes	Flt3Cre-tdTomato labelling+
	173	180	182	183	184	185
-3	99.99	100	99.91	99.95	99.95	99.92
4	100	100	99.91	99.93	99.92	99.93
7	99.99	100	99.85	99.94	99.89	99.87
18	99.85	100	99.79	99.92	99.83	99.82
