# Supplementary material for: Alternative platelet differentiation pathways initiated by nonhierarchically related hematopoietic stem cells
Source: Nat Immunol. 2024 May 30;25(6):1007–19. doi: 10.1038/s41590-024-01845-6 (PMC11147777; doi:10.1038/s41590-024-01845-6)
Supplement: Supplementary file 15 — Statistical source data for Extended Data Fig. 10. [file 41590_2024_1845_MOESM15_ESM.xlsx]

## Sheet: ED Fig. 10c
Flt3Cre-tdTomato labelling in TO+ cells upon Cyclophopshamide treatment
	ratio Flt3Cre-tdTomato- TO+ / Flt3Cre-tdTomato+ TO+
Mouse	112	113	115	116	117	118	119	120	121	127	128	129	130	131	132	134
-3	0.84	0.82	0.83	0.77	0.82	0.87	0.91	0.95	0.83	1.05	0.9	0.95	0.99	0.97	0.92	0.94
4			1.74	1.76	2.02	2.43	2.17			2.15	2.21		2.06	2.27	1.64
7	1.03		1.09	1	1.05	0.99		0.99				1.03	1.05	1.05	0.98
18		0.86	0.93	0.93	0.93	0.93			0.94				0.96	1.01	0.93	1
45			0.95	0.93	0.89	0.84							0.903372	0.890936	1.01352

## Sheet: ED Fig. 10d
Blood cell counts in mice treated with 5FU
Values are shown as ratio to the baseline
Platelets
	22	28	29
Baseline	1	1	1
5	0.5	0.55	0.42
10	2.24	2.9	2.75
17	3.46	3.11	2.58
24	0.86	0.98	0.99
Erythrocytes
	22	28	29
Baseline	1	1	1
5	0.86	0.78	0.92
10	0.64	0.54	0.63
17	0.83	0.78	1.01
24	0.95	1.01	1.07
Leukocytes
	22	28	29
Baseline	1	1	1
5	0.55	0.36	0.29
10	0.55	0.45	0.36
17	1.18	1.45	1.21
24	0.77	0.95	1.11

## Sheet: ED Fig. 10e
Flt3Cre-tdTomato labelling in BM Lin-Flt3+ of mice treated with 5FU
Values are shown as percentages
Mouse	Freq_dTom+
18	99.94	untreated
19	99.98
40	99.8
41	100
43	99.95
Mouse	Freq_dTom+
24	99.55	5-10 days
31	97.31

## Sheet: ED Fig. 10f
Blood Cell counts in mice upon platelet depletion
Values are shown as relative to the baseline (-3)
Platelets
	79-3d	79-3f	80-3a
-3	1	1	1
3	0.37	0.15	0.06
7	0.85	1.24	0.77
11	1.2	1.01	1.28
Erythrocytes
	79-3d	79-3f	80-3a
-3	1	1	1
3	0.96	0.91	0.89
7	0.99	0.99	0.9
11	0.97	1.02	0.9
Leukocytes
	79-3d	79-3f	80-3a
-3	1	1	1
3	1.2	1.27	0.94
7	1.15	1.7	1
11	1.08	1.18	0.83

## Sheet: ED Fig. 10g
BM Cellularity and MkP count upon platelet depletion
	BM Cellularity	MkP count
	cells x 10^8	cells x 10^4
8248	1.41034	1.3	untreated
8249	1.63748	0.75
8250	1.3904	1.25
8251	1.37853	1.17
8252	1.30273	1.22
8178	1.19232	1.51	3 days
8179	1.269	1.38
8181	1.54056	2.52
8182	1.20631	2.91
